# Supplementary material for: Endonucleolytic RNA cleavage drives changes in gene expression during the innate immune response
Source: Cell Rep. Author manuscript; Available in PMC 2024 Jul 16. (PMC11251458; doi:10.1016/j.celrep.2024.114287)
Supplement: 2 [file NIHMS2005222-supplement-2.xlsx]

## Sheet: WT +2-5A vs -2-5A
ENSMBL ID	baseMean	log2FoldChange	lfcSE	stat	pvalue	padj	Gene_name
ENSG00000184545	901.108	3.06085	0.365234	8.3805	5.27022e-17	3.61827e-13	DUSP8
ENSG00000081041	2382.59	3.18153	0.379595	8.38136	5.23186e-17	3.61827e-13	CXCL2
ENSG00000180667	768.333	1.74541	0.223318	7.81581	5.46123e-15	1.67132e-11	YOD1
ENSG00000170100	277.844	1.58447	0.202688	7.81727	5.39807e-15	1.67132e-11	ZNF778
ENSG00000278129	384.592	1.32654	0.170022	7.80215	6.08594e-15	1.67132e-11	ZNF8
ENSG00000083812	183.372	1.30257	0.172051	7.5708	3.70938e-14	8.48892e-11	ZNF324
ENSG00000179674	110.684	3.27112	0.441472	7.40957	1.26709e-13	2.1748e-10	ARL14
ENSG00000177125	289.168	1.75525	0.236688	7.4159	1.20804e-13	2.1748e-10	ZBTB34
ENSG00000176697	753.464	1.20159	0.166058	7.23597	4.62215e-13	7.05185e-10	BDNF
ENSG00000148200	93.5378	1.56208	0.217003	7.19844	6.0905e-13	8.36287e-10	NR6A1
ENSG00000163734	715.811	2.76075	0.390089	7.07724	1.47053e-12	1.83562e-09	CXCL3
ENSG00000150347	358.141	2.93479	0.418026	7.02059	2.20934e-12	2.03056e-09	ARID5B
ENSG00000167625	1032.81	1.46492	0.208677	7.02003	2.21822e-12	2.03056e-09	ZNF526
ENSG00000169429	1710.41	2.93197	0.416705	7.03608	1.97721e-12	2.03056e-09	CXCL8
ENSG00000170631	259.178	1.27415	0.180924	7.04247	1.88861e-12	2.03056e-09	ZNF16
ENSG00000247626	344.702	1.42934	0.205386	6.95931	3.41933e-12	2.93443e-09	MARS2
ENSG00000175505	1164.26	1.65434	0.240565	6.87689	6.11751e-12	4.94115e-09	CLCF1
ENSG00000139800	383.19	1.49928	0.218705	6.85525	7.11858e-12	5.14448e-09	ZIC5
ENSG00000115009	125.377	4.69201	0.683681	6.86287	6.74927e-12	5.14448e-09	CCL20
ENSG00000105732	2480.66	1.63753	0.240268	6.81542	9.3991e-12	6.45295e-09	ZNF574
ENSG00000179886	452.974	1.31217	0.194661	6.74076	1.5756e-11	1.03021e-08	TIGD5
ENSG00000196150	196.195	1.12449	0.168214	6.68487	2.31124e-11	1.44253e-08	ZNF250
ENSG00000184675	246.09	1.25759	0.188538	6.67024	2.55379e-11	1.52461e-08	AMER1
ENSG00000185730	149.445	1.23029	0.185154	6.64466	3.03911e-11	1.73875e-08	ZNF696
ENSG00000147789	1100.5	1.24205	0.187231	6.6338	3.27147e-11	1.79682e-08	ZNF7
ENSG00000125846	279.712	1.07105	0.161622	6.62688	3.42857e-11	1.81068e-08	ZNF133
ENSG00000149798	258.233	1.1984	0.181828	6.59081	4.37422e-11	2.22454e-08	CDC42EP2
ENSG00000244165	154.283	3.0087	0.457752	6.57278	4.93857e-11	2.39655e-08	P2RY11
ENSG00000251369	171.83	1.19605	0.182072	6.56911	5.06153e-11	2.39655e-08	ZNF550
ENSG00000171970	175.108	1.33349	0.203251	6.5608	5.35184e-11	2.44954e-08	ZNF57
ENSG00000169635	197.493	1.81342	0.276642	6.55513	5.55929e-11	2.46241e-08	HIC2
ENSG00000166860	640.147	1.69502	0.26442	6.41032	1.45217e-10	6.23118e-08	ZBTB39
ENSG00000149289	660.386	1.26371	0.19753	6.39757	1.57871e-10	6.56885e-08	ZC3H12C
ENSG00000142178	3279.31	1.43812	0.226251	6.3563	2.06676e-10	8.34666e-08	SIK1
ENSG00000168811	43.2382	2.31377	0.36561	6.32852	2.47526e-10	9.71078e-08	IL12A
ENSG00000167173	1873.93	1.74727	0.276906	6.30995	2.79117e-10	1.0646e-07	C15orf39
ENSG00000127334	577.864	1.05814	0.168024	6.29757	3.02341e-10	1.09249e-07	DYRK2
ENSG00000185864	332.583	1.6217	0.257346	6.30166	2.9448e-10	1.09249e-07	NPIPB4
ENSG00000083817	204.328	1.26045	0.200351	6.29124	3.14939e-10	1.10883e-07	ZNF416
ENSG00000166450	557.63	1.02995	0.164559	6.25885	3.87836e-10	1.31198e-07	PRTG
ENSG00000189042	866.359	1.14827	0.183509	6.25728	3.9175e-10	1.31198e-07	ZNF567
ENSG00000163545	3460.16	2.12349	0.340824	6.23047	4.65032e-10	1.48496e-07	NUAK2
ENSG00000197024	555.443	1.40984	0.226204	6.23262	4.587e-10	1.48496e-07	ZNF398
ENSG00000132661	986.828	0.863999	0.13917	6.20823	5.35861e-10	1.67225e-07	NXT1
ENSG00000169203	300.766	1.59041	0.257377	6.17932	6.43768e-10	1.96435e-07	NPIPB12
ENSG00000099860	1418.11	2.40478	0.389741	6.17021	6.82011e-10	2.0358e-07	GADD45B
ENSG00000198142	513.753	1.16478	0.190564	6.11229	9.82129e-10	2.81602e-07	SOWAHC
ENSG00000120129	8169.06	1.78569	0.292165	6.11192	9.84409e-10	2.81602e-07	DUSP1
ENSG00000184588	832.275	0.921646	0.152218	6.05476	1.40625e-09	3.92684e-07	PDE4B
ENSG00000169155	281.466	1.47572	0.243837	6.05208	1.42992e-09	3.92684e-07	ZBTB43
ENSG00000105085	195.392	1.59227	0.264031	6.03063	1.63321e-09	4.39717e-07	MED26
ENSG00000105556	253.949	0.982115	0.164127	5.98388	2.17878e-09	5.75324e-07	MIER2
ENSG00000159433	205.356	1.4358	0.241008	5.95749	2.56144e-09	6.39476e-07	STARD9
ENSG00000204519	406.308	1.08179	0.181535	5.95911	2.53619e-09	6.39476e-07	ZNF551
ENSG00000275993	3995.26	1.65933	0.278524	5.95759	2.55985e-09	6.39476e-07	LOC102724428
ENSG00000177051	642.558	1.2846	0.215774	5.95344	2.62571e-09	6.43814e-07	FBXO46
ENSG00000148926	1865.7	1.73474	0.291553	5.95	2.68147e-09	6.45952e-07	ADM
ENSG00000112365	518.336	1.00514	0.169809	5.91922	3.23476e-09	7.65802e-07	ZBTB24
ENSG00000163739	815.51	2.42297	0.409925	5.91078	3.40495e-09	7.9243e-07	CXCL1
ENSG00000169246	356.901	1.69872	0.287907	5.90023	3.62988e-09	8.20702e-07	NPIPB3
ENSG00000114739	122.6	1.05878	0.17947	5.8995	3.64597e-09	8.20702e-07	ACVR2B
ENSG00000128342	1003.98	1.86762	0.317115	5.8894	3.87607e-09	8.58425e-07	LIF
ENSG00000174276	380.423	1.11908	0.190783	5.86575	4.47103e-09	9.10001e-07	ZNHIT2
ENSG00000167967	592.275	1.02329	0.174353	5.86909	4.38185e-09	9.10001e-07	E4F1
ENSG00000169951	230.226	1.39709	0.237935	5.87172	4.31306e-09	9.10001e-07	ZNF764
ENSG00000213398	346.098	2.18368	0.372359	5.86444	4.5066e-09	9.10001e-07	LCAT
ENSG00000177374	33.6881	2.64006	0.449658	5.87126	4.32495e-09	9.10001e-07	HIC1
ENSG00000164362	115.68	1.16321	0.198185	5.86931	4.37614e-09	9.10001e-07	TERT
ENSG00000176749	161.426	2.05793	0.352338	5.8408	5.19509e-09	1.03382e-06	CDK5R1
ENSG00000167874	368.981	4.89756	0.839603	5.83319	5.43781e-09	1.06667e-06	TMEM88
ENSG00000175213	396.394	1.04983	0.180598	5.81305	6.13457e-09	1.1735e-06	ZNF408
ENSG00000168564	523.55	1.44181	0.248052	5.81254	6.15337e-09	1.1735e-06	CDKN2AIP
ENSG00000107815	648.318	1.44343	0.249013	5.79659	6.76759e-09	1.27296e-06	TWNK
ENSG00000106346	1017.42	1.43375	0.247506	5.79279	6.92276e-09	1.28455e-06	USP42
ENSG00000150457	1297.03	1.73665	0.300227	5.78443	7.27572e-09	1.31451e-06	LATS2
ENSG00000196378	229.678	1.12392	0.194242	5.7862	7.19973e-09	1.31451e-06	ZNF34
ENSG00000124782	768.38	1.30444	0.225947	5.77318	7.77873e-09	1.38714e-06	RREB1
ENSG00000164920	145.052	1.46046	0.253252	5.76683	8.07762e-09	1.42197e-06	OSR2
ENSG00000173334	1562.27	1.9625	0.34118	5.75209	8.81486e-09	1.53211e-06	TRIB1
ENSG00000160161	24.9761	2.68956	0.468948	5.7353	9.73417e-09	1.66892e-06	CILP2
ENSG00000174136	405.152	1.36486	0.238055	5.73338	9.84505e-09	1.66892e-06	RGMB
ENSG00000198064	210.183	1.61067	0.281434	5.72308	1.04613e-08	1.75175e-06	NPIPB13
ENSG00000101665	645.532	1.38581	0.242288	5.71969	1.06719e-08	1.7655e-06	SMAD7
ENSG00000243716	424.074	1.71401	0.29978	5.71757	1.08061e-08	1.76641e-06	NPIPB5
ENSG00000148840	4145.41	1.61325	0.283629	5.68787	1.28631e-08	2.07792e-06	PPRC1
ENSG00000166188	311.558	1.22632	0.216254	5.67077	1.4216e-08	2.26976e-06	ZNF319
ENSG00000165684	763.531	1.60487	0.283549	5.65992	1.51441e-08	2.39016e-06	SNAPC4
ENSG00000088876	361.826	1.05602	0.187102	5.64407	1.66074e-08	2.59132e-06	ZNF343
ENSG00000113070	169.466	2.17318	0.385394	5.63887	1.7117e-08	2.64083e-06	HBEGF
ENSG00000168826	141.833	1.29937	0.230589	5.63498	1.75083e-08	2.64957e-06	ZBTB49
ENSG00000160949	743.862	0.944686	0.167662	5.63447	1.75596e-08	2.64957e-06	TONSL
ENSG00000213762	431.767	1.00519	0.178553	5.62966	1.80568e-08	2.69498e-06	ZNF134
ENSG00000051009	404.465	0.862446	0.153338	5.62448	1.86064e-08	2.74714e-06	FHIP1B
ENSG00000141965	755.392	0.997689	0.177733	5.61341	1.98375e-08	2.89775e-06	FEM1A
ENSG00000247315	567.149	1.51665	0.270314	5.61072	2.01489e-08	2.91226e-06	ZCCHC3
ENSG00000166225	865.866	1.15592	0.206604	5.59484	2.20827e-08	3.15851e-06	FRS2
ENSG00000148677	1513.33	2.1389	0.384622	5.56104	2.68172e-08	3.79615e-06	ANKRD1
ENSG00000254206	176.826	1.71077	0.308354	5.54807	2.88843e-08	4.02659e-06	NPIPB11
ENSG00000127616	527.108	1.67559	0.302061	5.54718	2.90316e-08	4.02659e-06	SMARCA4
ENSG00000267216	35.5156	1.4986	0.271636	5.51693	3.44972e-08	4.73681e-06	ZNF8-ERVK3-1
ENSG00000204524	359.53	1.12568	0.204313	5.5096	3.59645e-08	4.88939e-06	ZNF805
ENSG00000184557	2064.32	2.27299	0.41334	5.49908	3.81783e-08	5.13948e-06	SOCS3
ENSG00000143322	1176.69	1.81895	0.331097	5.49372	3.93553e-08	5.24649e-06	ABL2
ENSG00000143878	2205.98	1.54969	0.282314	5.48925	4.03653e-08	5.32938e-06	RHOB
ENSG00000198853	2348.46	1.42049	0.259531	5.47329	4.41749e-08	5.77681e-06	RUSC2
ENSG00000179598	116.632	1.57046	0.287036	5.4713	4.46741e-08	5.78698e-06	PLD6
ENSG00000115568	1218.98	1.38904	0.254008	5.4685	4.53865e-08	5.79193e-06	ZNF142
ENSG00000130684	574.744	0.7136	0.130548	5.4662	4.59777e-08	5.79193e-06	ZNF337
ENSG00000196428	1429.01	2.00362	0.366544	5.46626	4.59638e-08	5.79193e-06	TSC22D2
ENSG00000213638	108.008	1.2129	0.22214	5.46006	4.75961e-08	5.94129e-06	ADAT3
ENSG00000101191	2107.37	1.45772	0.267164	5.45627	4.86247e-08	6.015e-06	DIDO1
ENSG00000197037	270.855	1.32076	0.242481	5.44688	5.12623e-08	6.28466e-06	ZSCAN25
ENSG00000249709	163.544	1.01645	0.186896	5.43858	5.37061e-08	6.526e-06	ZNF564
ENSG00000020577	553.794	1.58159	0.291704	5.42192	5.89633e-08	7.10198e-06	SAMD4A
ENSG00000009307	2922.44	-0.750197	0.138417	-5.41982	5.96595e-08	7.12334e-06	CSDE1
ENSG00000268043	555.248	1.45068	0.268097	5.41103	6.26619e-08	7.41733e-06	NBPF12
ENSG00000135870	1238.15	1.0256	0.189912	5.40041	6.64905e-08	7.80326e-06	RC3H1
ENSG00000078401	1769.88	1.27181	0.235934	5.39051	7.02564e-08	8.17535e-06	EDN1
ENSG00000158019	528.835	-0.858688	0.159463	-5.38488	7.24942e-08	8.29677e-06	BABAM2
ENSG00000181220	637.959	1.17942	0.219026	5.38484	7.25084e-08	8.29677e-06	ZNF746
ENSG00000186567	176.568	1.73818	0.323608	5.37125	7.81908e-08	8.87304e-06	CEACAM19
ENSG00000167395	1128.93	1.7149	0.319562	5.36641	8.0319e-08	9.03984e-06	ZNF646
ENSG00000137185	216.47	1.13868	0.212475	5.35915	8.36142e-08	9.33421e-06	ZSCAN9
ENSG00000196214	509.684	0.823019	0.153919	5.34708	8.93848e-08	9.74082e-06	ZNF766
ENSG00000178726	420.774	1.00314	0.187522	5.34947	8.82106e-08	9.74082e-06	THBD
ENSG00000168615	4465.76	-0.636915	0.119111	-5.34725	8.92982e-08	9.74082e-06	ADAM9
ENSG00000043591	67.1556	1.61522	0.302298	5.34314	9.13517e-08	9.79961e-06	ADRB1
ENSG00000138834	594.148	1.34008	0.250763	5.344	9.09161e-08	9.79961e-06	MAPK8IP3
ENSG00000164011	173.708	1.20587	0.225827	5.3398	9.30472e-08	9.82793e-06	ZNF691
ENSG00000145990	95.527	1.09848	0.20569	5.34047	9.27034e-08	9.82793e-06	GFOD1
ENSG00000168502	2490.38	0.930735	0.174456	5.33506	9.55111e-08	1.00112e-05	MTCL1
ENSG00000204149	353.828	1.44599	0.272146	5.31328	1.07669e-07	1.12e-05	AGAP6
ENSG00000198198	723.905	1.44503	0.272622	5.30049	1.15495e-07	1.17731e-05	SZT2
ENSG00000063169	664.527	2.03822	0.384662	5.29874	1.16608e-07	1.17731e-05	BICRA
ENSG00000114933	579.659	1.82733	0.344823	5.29933	1.16226e-07	1.17731e-05	INO80D
ENSG00000145390	1428.05	1.16978	0.220718	5.2999	1.15868e-07	1.17731e-05	USP53
ENSG00000138430	1300.96	-0.783799	0.148046	-5.29431	1.19467e-07	1.19737e-05	OLA1
ENSG00000273079	195.812	1.52755	0.288787	5.28954	1.22624e-07	1.22011e-05	GRIN2B
ENSG00000183337	1864.11	1.36372	0.257986	5.28603	1.25002e-07	1.23482e-05	BCOR
ENSG00000167548	5728.23	1.98511	0.376303	5.27528	1.32551e-07	1.30004e-05	KMT2D
ENSG00000165175	549.994	0.785727	0.14899	5.27369	1.33706e-07	1.30207e-05	MID1IP1
ENSG00000137802	212.782	1.12336	0.213375	5.26474	1.4039e-07	1.35753e-05	MAPKBP1
ENSG00000120738	11508.8	5.08147	0.965807	5.26137	1.42988e-07	1.37299e-05	EGR1
ENSG00000132326	839.693	1.13909	0.216611	5.25869	1.45083e-07	1.38343e-05	PER2
ENSG00000187775	265.17	2.15007	0.409036	5.25643	1.46875e-07	1.39086e-05	DNAH17
ENSG00000137331	4835.61	1.76534	0.336073	5.25285	1.49762e-07	1.40848e-05	IER3
ENSG00000142871	3136.82	2.83423	0.540947	5.23939	1.61106e-07	1.50486e-05	CCN1
ENSG00000075426	2352.75	1.66833	0.318598	5.23648	1.63665e-07	1.51844e-05	FOSL2
ENSG00000211448	587.305	1.37608	0.263735	5.21766	1.81196e-07	1.6698e-05	DIO2
ENSG00000110876	43.381	2.87504	0.551173	5.21622	1.82608e-07	1.6716e-05	SELPLG
ENSG00000163874	1203.19	1.48336	0.284485	5.21421	1.84606e-07	1.67869e-05	ZC3H12A
ENSG00000162772	1261.47	2.2638	0.434878	5.2056	1.93369e-07	1.74421e-05	ATF3
ENSG00000174579	572.87	1.18124	0.226958	5.20466	1.94352e-07	1.74421e-05	MSL2
ENSG00000168813	1530.03	1.2207	0.235067	5.19297	2.06962e-07	1.8403e-05	ZNF507
ENSG00000095752	1582.6	1.27486	0.245529	5.19228	2.07739e-07	1.8403e-05	IL11
ENSG00000121671	107.82	1.2121	0.234534	5.16812	2.36465e-07	2.08135e-05	CRY2
ENSG00000141562	543.634	-0.732045	0.141711	-5.16577	2.39455e-07	2.09424e-05	NARF
ENSG00000126003	656.914	1.21215	0.23481	5.16228	2.43964e-07	2.12017e-05	PLAGL2
ENSG00000101216	253.948	1.07366	0.208262	5.15534	2.53167e-07	2.18361e-05	GMEB2
ENSG00000119326	983.407	-1.03464	0.20073	-5.1544	2.54445e-07	2.18361e-05	CTNNAL1
ENSG00000224420	126.171	1.85739	0.360576	5.15117	2.58863e-07	2.20773e-05	ADM5
ENSG00000197362	237.049	1.05889	0.205781	5.14573	2.66486e-07	2.25872e-05	ZNF786
ENSG00000130201	25.4641	2.26208	0.44002	5.14087	2.7347e-07	2.30369e-05	ENSG00000130201
ENSG00000103199	148.163	0.78818	0.153382	5.13868	2.76678e-07	2.3165e-05	ZNF500
ENSG00000196689	133.667	1.47395	0.287325	5.12991	2.89875e-07	2.38339e-05	TRPV1
ENSG00000198517	1069.97	1.20983	0.235783	5.13112	2.88026e-07	2.38339e-05	MAFK
ENSG00000166529	277.005	0.915037	0.17837	5.12999	2.89756e-07	2.38339e-05	ZSCAN21
ENSG00000171316	1338.64	1.07349	0.209636	5.12071	3.04388e-07	2.48783e-05	CHD7
ENSG00000129749	53.8455	2.42612	0.474188	5.11637	3.11479e-07	2.53072e-05	CHRNA10
ENSG00000187605	1120.08	1.24454	0.243624	5.10844	3.24832e-07	2.62368e-05	TET3
ENSG00000138166	1689.86	1.11509	0.218451	5.10454	3.31606e-07	2.66274e-05	DUSP5
ENSG00000179431	1049.06	1.38919	0.272303	5.10164	3.36714e-07	2.68804e-05	FJX1
ENSG00000261915	110.32	1.2145	0.238553	5.09111	3.55981e-07	2.80577e-05	ENSG00000261915
ENSG00000273604	372.032	1.13933	0.223786	5.09116	3.55876e-07	2.80577e-05	EPOP
ENSG00000104885	906.209	1.32795	0.260881	5.09025	3.57592e-07	2.80577e-05	DOT1L
ENSG00000054598	372.215	1.59334	0.313364	5.08462	3.68367e-07	2.87389e-05	FOXC1
ENSG00000182957	159.766	0.941292	0.185221	5.082	3.73478e-07	2.89731e-05	SPATA13
ENSG00000114019	3467.87	1.82768	0.360232	5.07362	3.90312e-07	3.01088e-05	AMOTL2
ENSG00000272333	4163.39	1.79737	0.35466	5.06785	4.02329e-07	3.07891e-05	KMT2B
ENSG00000168758	389.365	0.97773	0.192951	5.06724	4.03615e-07	3.07891e-05	SEMA4C
ENSG00000135482	213.812	1.17871	0.23282	5.06275	4.13254e-07	3.13502e-05	ZC3H10
ENSG00000182318	151.2	0.951635	0.188144	5.05801	4.23659e-07	3.1963e-05	ZSCAN22
ENSG00000137273	280.749	1.13994	0.22577	5.04912	4.4384e-07	3.33025e-05	FOXF2
ENSG00000068976	94.6863	3.76788	0.746612	5.04664	4.4964e-07	3.34459e-05	PYGM
ENSG00000119737	113.744	1.55473	0.308097	5.04623	4.50622e-07	3.34459e-05	GPR75
ENSG00000126562	307.266	2.017	0.399842	5.04449	4.54723e-07	3.35689e-05	WNK4
ENSG00000243207	568.197	1.46028	0.289658	5.0414	4.62143e-07	3.39341e-05	PPAN-P2RY11
ENSG00000171425	404.474	1.1435	0.226872	5.0403	4.64809e-07	3.39484e-05	ZNF581
ENSG00000006432	615.048	1.24228	0.24671	5.03539	4.76886e-07	3.46462e-05	MAP3K9
ENSG00000249471	177.244	1.03863	0.206406	5.03197	4.85459e-07	3.50833e-05	ZNF324B
ENSG00000023734	1916.52	-0.61521	0.122364	-5.02768	4.96438e-07	3.55486e-05	STRAP
ENSG00000196083	270.062	0.897619	0.178544	5.02744	4.97075e-07	3.55486e-05	IL1RAP
ENSG00000171574	438.46	0.734964	0.146286	5.02416	5.05648e-07	3.58542e-05	ZNF584
ENSG00000155846	135.843	1.49559	0.297701	5.02381	5.0657e-07	3.58542e-05	PPARGC1B
ENSG00000187772	131.108	1.22548	0.244256	5.01721	5.24273e-07	3.69169e-05	LIN28B
ENSG00000065526	3424.83	1.62465	0.324299	5.00975	5.45021e-07	3.79645e-05	SPEN
ENSG00000139718	2042.03	1.76665	0.352606	5.01026	5.43576e-07	3.79645e-05	SETD1B
ENSG00000112159	1709.05	1.26414	0.252379	5.00889	5.47446e-07	3.79645e-05	MDN1
ENSG00000185252	210.851	0.813192	0.162518	5.00371	5.6236e-07	3.88028e-05	ZNF74
ENSG00000157429	75.7837	1.20639	0.2414	4.99748	5.80856e-07	3.98787e-05	ZNF19
ENSG00000173875	275.861	0.896189	0.179471	4.99349	5.92969e-07	4.05077e-05	ZNF791
ENSG00000136630	78.2155	1.67029	0.334886	4.98762	6.11268e-07	4.13464e-05	HLX
ENSG00000167470	1523	1.65436	0.33166	4.98813	6.09662e-07	4.13464e-05	MIDN
ENSG00000162714	577.923	0.845169	0.169524	4.98555	6.17843e-07	4.1581e-05	ZNF496
ENSG00000263002	178.216	0.921409	0.18485	4.98463	6.20792e-07	4.1581e-05	ZNF234
ENSG00000136244	511.977	3.99411	0.802232	4.97875	6.39971e-07	4.26575e-05	IL6
ENSG00000129315	1312.67	1.23206	0.247602	4.97599	6.49158e-07	4.28155e-05	CCNT1
ENSG00000158805	249.422	1.24149	0.249449	4.97695	6.45932e-07	4.28155e-05	ZNF276
ENSG00000178860	319.309	0.796095	0.160012	4.97523	6.51696e-07	4.28155e-05	MSC
ENSG00000142675	30.805	2.65514	0.534239	4.96995	6.69705e-07	4.37892e-05	CNKSR1
ENSG00000099381	1659.89	1.58809	0.319814	4.96566	6.84678e-07	4.4556e-05	SETD1A
ENSG00000165572	256.05	1.14582	0.230808	4.96436	6.89282e-07	4.4644e-05	KBTBD6
ENSG00000170684	450.33	3.0473	0.614306	4.96055	7.02925e-07	4.53139e-05	ZNF296
ENSG00000100380	1192.53	-0.814457	0.164262	-4.95829	7.11159e-07	4.56305e-05	ST13
ENSG00000055483	2682.91	1.57744	0.319175	4.94224	7.72289e-07	4.93223e-05	USP36
ENSG00000130810	462.352	1.16257	0.235552	4.9355	7.99467e-07	5.08217e-05	PPAN
ENSG00000007545	402.195	1.28556	0.260715	4.93092	8.18439e-07	5.1788e-05	CRAMP1
ENSG00000205560	278.079	1.35843	0.275824	4.92498	8.43669e-07	5.31395e-05	CPT1B
ENSG00000118058	1967.96	1.31417	0.266919	4.92348	8.50195e-07	5.33061e-05	KMT2A
ENSG00000181915	440.367	0.900914	0.183307	4.91477	8.88856e-07	5.54767e-05	ADO
ENSG00000121903	136.703	1.13628	0.231498	4.90837	9.18356e-07	5.69811e-05	ZSCAN20
ENSG00000198841	232.308	0.75286	0.153402	4.90775	9.21259e-07	5.69811e-05	KTI12
ENSG00000158480	636.525	1.58252	0.322966	4.89997	9.58501e-07	5.87553e-05	SPATA2
ENSG00000148384	381.36	1.12388	0.229358	4.90011	9.57849e-07	5.87553e-05	INPP5E
ENSG00000102890	95.5071	1.56187	0.319042	4.89551	9.8052e-07	5.98379e-05	ELMO3
ENSG00000159216	524.886	2.05945	0.421177	4.88975	1.00966e-06	6.12265e-05	RUNX1
ENSG00000164532	111.013	1.29667	0.265207	4.88925	1.01219e-06	6.12265e-05	TBX20
ENSG00000176845	236.48	1.2901	0.264049	4.88584	1.02987e-06	6.20226e-05	METRNL
ENSG00000125740	970.134	3.98198	0.8154	4.88346	1.04238e-06	6.25018e-05	FOSB
ENSG00000116717	602.759	1.30588	0.26764	4.87926	1.06486e-06	6.3297e-05	GADD45A
ENSG00000152464	657.884	0.746784	0.15303	4.88	1.06088e-06	6.3297e-05	RPP38
ENSG00000151651	108.86	1.83084	0.375416	4.87682	1.07809e-06	6.3807e-05	ADAM8
ENSG00000198435	151.118	1.85013	0.379571	4.87427	1.09213e-06	6.43604e-05	NRARP
ENSG00000198315	281.037	1.07488	0.220918	4.86552	1.14157e-06	6.69865e-05	ZKSCAN8
ENSG00000133858	1512.91	1.49302	0.307167	4.86061	1.17025e-06	6.81486e-05	ZFC3H1
ENSG00000167394	409.149	0.935212	0.192413	4.86043	1.1713e-06	6.81486e-05	ZNF668
ENSG00000197808	344.968	1.06407	0.219055	4.85754	1.1885e-06	6.8858e-05	ZNF461
ENSG00000145730	261.019	-0.769223	0.158438	-4.85504	1.2036e-06	6.94395e-05	PAM
ENSG00000185278	161.24	1.10796	0.228376	4.85147	1.22548e-06	7.0113e-05	ZBTB37
ENSG00000008300	941.499	1.84049	0.379332	4.85191	1.22275e-06	7.0113e-05	CELSR3
ENSG00000188786	403.485	1.38727	0.286101	4.84887	1.24168e-06	7.07447e-05	MTF1
ENSG00000119508	606.976	2.14979	0.443457	4.84779	1.24843e-06	7.08356e-05	NR4A3
ENSG00000087494	324.866	1.33566	0.275611	4.8462	1.25852e-06	7.11139e-05	PTHLH
ENSG00000067191	145.908	1.32057	0.272549	4.84525	1.26455e-06	7.11619e-05	CACNB1
ENSG00000100316	5568.95	-0.793404	0.16397	-4.83871	1.30682e-06	7.32406e-05	RPL3
ENSG00000166133	241.517	0.948143	0.19599	4.8377	1.31349e-06	7.33153e-05	RPUSD2
ENSG00000029993	845.406	-0.82034	0.169681	-4.8346	1.33417e-06	7.41678e-05	HMGB3
ENSG00000214655	699.841	1.29058	0.267034	4.83302	1.34477e-06	7.44561e-05	ZSWIM8
ENSG00000218891	654.866	1.14585	0.237231	4.8301	1.36463e-06	7.52518e-05	ZNF579
ENSG00000140406	723.792	1.10444	0.228787	4.8274	1.38329e-06	7.59758e-05	TLNRD1
ENSG00000144233	413.344	1.03709	0.215048	4.82261	1.41695e-06	7.75146e-05	AMMECR1L
ENSG00000185798	176.097	0.903446	0.187539	4.81738	1.45453e-06	7.92547e-05	WDR53
ENSG00000172840	171.961	0.884417	0.183678	4.81504	1.4717e-06	7.98733e-05	PDP2
ENSG00000178229	263.899	1.21654	0.252935	4.80967	1.51179e-06	8.14128e-05	ZNF543
ENSG00000152443	358.472	1.28269	0.266691	4.80965	1.51193e-06	8.14128e-05	ZNF776
ENSG00000275004	210.223	0.834427	0.173568	4.80751	1.52825e-06	8.19705e-05	ZNF280B
ENSG00000197483	348.638	1.41021	0.293416	4.80617	1.5385e-06	8.21988e-05	ZNF628
ENSG00000197566	240.26	0.846718	0.176369	4.80082	1.58015e-06	8.40969e-05	ZNF624
ENSG00000156983	1026.42	1.34105	0.279607	4.79618	1.61723e-06	8.57384e-05	BRPF1
ENSG00000127666	309.423	1.56721	0.326833	4.79513	1.62566e-06	8.58538e-05	TICAM1
ENSG00000054967	184.537	0.847128	0.176846	4.79021	1.66604e-06	8.76489e-05	RELT
ENSG00000118263	580.691	1.38088	0.28845	4.78723	1.69096e-06	8.86206e-05	KLF7
ENSG00000198298	107.912	0.998602	0.208701	4.78485	1.71117e-06	8.93388e-05	ZNF485
ENSG00000166886	268.514	1.01257	0.21188	4.779	1.76173e-06	9.16299e-05	NAB2
ENSG00000162396	118.138	0.92224	0.193042	4.77741	1.7757e-06	9.20082e-05	PARS2
ENSG00000087510	642.976	1.27734	0.26748	4.77545	1.79302e-06	9.25562e-05	TFAP2C
ENSG00000104899	336.435	1.29213	0.270718	4.77297	1.81529e-06	9.32576e-05	AMH
ENSG00000115677	5068.28	-0.711755	0.149139	-4.77243	1.82019e-06	9.32576e-05	HDLBP
ENSG00000143333	27.2496	2.57069	0.539162	4.76794	1.86121e-06	9.46528e-05	RGS16
ENSG00000198807	69.2938	1.24515	0.261116	4.76858	1.85532e-06	9.46528e-05	PAX9
ENSG00000130544	199.908	1.14976	0.241779	4.75541	1.98047e-06	0.000100346	ZNF557
ENSG00000106404	141.401	1.16991	0.246058	4.75461	1.9883e-06	0.000100373	CLDN15
ENSG00000132005	259.236	1.39119	0.292692	4.75309	2.00328e-06	0.000100759	RFX1
ENSG00000137877	30.5922	2.30582	0.485458	4.74977	2.03647e-06	0.000102054	SPTBN5
ENSG00000127129	104.786	1.37511	0.289712	4.74648	2.06988e-06	0.000103351	EDN2
ENSG00000250486	14.0446	2.51016	0.529371	4.74177	2.11857e-06	0.000105399	FAM218A
ENSG00000120616	1468.19	1.56988	0.331324	4.73818	2.15642e-06	0.000106894	EPC1
ENSG00000153721	245.752	1.10267	0.232877	4.73498	2.19073e-06	0.000108205	CNKSR3
ENSG00000171988	2231.08	0.980349	0.207174	4.732	2.2232e-06	0.000109191	JMJD1C
ENSG00000167968	35.4136	1.84323	0.38955	4.73169	2.22661e-06	0.000109191	DNASE1L2
ENSG00000169594	23.9635	1.73815	0.367936	4.72406	2.31184e-06	0.000111382	BNC1
ENSG00000127452	201.914	1.03972	0.220043	4.72509	2.30011e-06	0.000111382	FBXL12
ENSG00000163795	466.581	1.27512	0.269863	4.72505	2.30059e-06	0.000111382	ZNF513
ENSG00000146094	51.3708	1.83284	0.387773	4.72659	2.28327e-06	0.000111382	DOK3
ENSG00000111860	163.99	0.778154	0.164716	4.72421	2.31008e-06	0.000111382	CEP85L
ENSG00000196371	103.645	1.12427	0.238213	4.71962	2.36281e-06	0.00011344	FUT4
ENSG00000166261	360.331	1.16517	0.247222	4.71305	2.44037e-06	0.000116755	ZNF202
ENSG00000175087	137.911	1.01019	0.214456	4.7105	2.47107e-06	0.000117813	PDIK1L
ENSG00000136327	27.4106	1.34903	0.286544	4.70792	2.50254e-06	0.000118901	NKX2-8
ENSG00000167615	2688.72	1.41845	0.301349	4.707	2.51383e-06	0.000118919	LENG8
ENSG00000118518	273.383	0.824236	0.175128	4.70649	2.52023e-06	0.000118919	RNF146
ENSG00000176809	394.586	1.53621	0.326489	4.70525	2.53552e-06	0.00011923	LRRC37A3
ENSG00000126368	329.885	1.95546	0.415883	4.70195	2.57687e-06	0.000120761	NR1D1
ENSG00000091656	391.587	1.47272	0.313323	4.70031	2.59765e-06	0.000121321	ZFHX4
ENSG00000175564	35.9914	1.76812	0.376439	4.69698	2.64039e-06	0.000122899	UCP3
ENSG00000138623	44.9862	1.98095	0.421941	4.69487	2.66783e-06	0.000123756	SEMA7A
ENSG00000111696	247.454	1.01149	0.21558	4.69194	2.70626e-06	0.000124345	NT5DC3
ENSG00000074590	410.333	0.738279	0.157377	4.69115	2.71674e-06	0.000124345	NUAK1
ENSG00000273167	125.177	0.912643	0.194545	4.69116	2.71664e-06	0.000124345	ENSG00000273167
ENSG00000164284	372.633	0.780344	0.166342	4.69119	2.71621e-06	0.000124345	GRPEL2
ENSG00000158691	234.538	1.15024	0.245234	4.69038	2.72692e-06	0.000124397	ZSCAN12
ENSG00000196646	79.4477	1.16578	0.248721	4.68711	2.77096e-06	0.000125987	ZNF136
ENSG00000121068	160.386	0.982153	0.209593	4.686	2.78594e-06	0.00012625	TBX2
ENSG00000162825	125.734	1.31367	0.280907	4.67654	2.9175e-06	0.00013158	NBPF20
ENSG00000160469	132.952	1.23185	0.263431	4.67618	2.92272e-06	0.00013158	BRSK1
ENSG00000129514	618.553	0.897862	0.192059	4.67492	2.94065e-06	0.000131954	FOXA1
ENSG00000165244	246.152	0.702534	0.150357	4.67244	2.97638e-06	0.000133123	ZNF367
ENSG00000115963	1431.59	1.33634	0.28608	4.6712	2.99439e-06	0.000133493	RND3
ENSG00000103044	485.425	1.22112	0.261913	4.66232	3.12666e-06	0.000138939	HAS3
ENSG00000105497	246.597	1.06778	0.229077	4.66122	3.14338e-06	0.000139231	ZNF175
ENSG00000185950	1950.72	1.83816	0.394576	4.65857	3.18413e-06	0.000140583	IRS2
ENSG00000154358	402.316	0.97708	0.209799	4.65722	3.20514e-06	0.000140606	OBSCN
ENSG00000166526	528.975	0.834103	0.179075	4.65784	3.1955e-06	0.000140606	ZNF3
ENSG00000144355	30.3412	1.30288	0.279841	4.65578	3.22763e-06	0.000141142	DLX1
ENSG00000130803	711.178	0.886705	0.190627	4.65153	3.29484e-06	0.000143385	ZNF317
ENSG00000275183	146.418	1.13516	0.244057	4.65122	3.29981e-06	0.000143385	LENG9
ENSG00000186272	216.191	0.881591	0.189568	4.65052	3.31095e-06	0.000143415	ZNF17
ENSG00000083844	310.197	0.898207	0.193227	4.64846	3.34422e-06	0.000144401	ZNF264
ENSG00000187098	333.084	0.94211	0.202832	4.64478	3.40444e-06	0.00014654	MITF
ENSG00000170561	69.9299	1.58066	0.340441	4.64299	3.43406e-06	0.000147353	IRX2
ENSG00000070444	630.641	1.82432	0.393239	4.63922	3.4973e-06	0.000149599	MNT
ENSG00000148143	1258.67	1.64962	0.355825	4.63605	3.55137e-06	0.00015144	ZNF462
ENSG00000169504	455.181	-0.772378	0.16681	-4.63027	3.65183e-06	0.000155242	CLIC4
ENSG00000173276	944.967	1.30199	0.281395	4.62689	3.71199e-06	0.000157313	ZBTB21
ENSG00000160908	474.405	0.804607	0.173931	4.62602	3.72756e-06	0.000157487	ZNF394
ENSG00000160888	1847.39	1.70137	0.367918	4.62432	3.75826e-06	0.000158297	IER2
ENSG00000169764	858.974	-0.745361	0.161402	-4.61803	3.87397e-06	0.000162671	UGP2
ENSG00000147677	1971.37	-0.739324	0.160379	-4.60987	4.0293e-06	0.000168678	EIF3H
ENSG00000179943	316.279	1.16683	0.253161	4.60903	4.04548e-06	0.00016884	FIZ1
ENSG00000132952	952.077	0.788753	0.171221	4.60665	4.09212e-06	0.00017027	USPL1
ENSG00000152439	119.189	0.956026	0.207561	4.606	4.10484e-06	0.000170283	ZNF773
ENSG00000215041	736.153	1.1848	0.257292	4.6049	4.12666e-06	0.000170672	NEURL4
ENSG00000179833	544.772	1.51509	0.329191	4.60247	4.17516e-06	0.00017216	SERTAD2
ENSG00000196159	243.698	1.44754	0.314586	4.6014	4.19667e-06	0.000172528	FAT4
ENSG00000173281	151.956	1.24922	0.271542	4.60047	4.21544e-06	0.000172783	PPP1R3B
ENSG00000213588	200.1	1.06703	0.232204	4.59524	4.32257e-06	0.000176646	ZBTB9
ENSG00000170260	142.07	0.968824	0.210951	4.59264	4.37667e-06	0.000178327	ZNF212
ENSG00000167565	1166.42	1.15548	0.251708	4.59056	4.42052e-06	0.00017958	SERTAD3
ENSG00000162377	379.888	0.750247	0.163633	4.58493	4.54145e-06	0.000183437	COA7
ENSG00000100068	59.7914	1.37934	0.300844	4.58489	4.54218e-06	0.000183437	ENSG00000100068
ENSG00000100129	2368.05	-0.949572	0.207193	-4.58302	4.5831e-06	0.000184547	EIF3L
ENSG00000158615	2545.21	0.886011	0.193611	4.57624	4.73402e-06	0.000190067	PPP1R15B
ENSG00000188994	582.032	0.814924	0.178212	4.57279	4.81265e-06	0.00019266	ZNF292
ENSG00000140104	187.778	0.915093	0.200164	4.57171	4.83767e-06	0.000193099	CLBA1
ENSG00000188070	132.751	1.21765	0.266751	4.56474	5.00122e-06	0.000198861	ZFTA
ENSG00000185650	5576.88	1.23451	0.27047	4.56433	5.011e-06	0.000198861	ZFP36L1
ENSG00000168795	677.676	1.18247	0.259456	4.55752	5.17622e-06	0.000204826	ZBTB5
ENSG00000132680	1851.53	1.53138	0.336106	4.55624	5.20762e-06	0.000205477	KHDC4
ENSG00000077684	1028.47	0.825623	0.181468	4.54969	5.37237e-06	0.00021137	JADE1
ENSG00000163635	727.48	1.17945	0.259273	4.54906	5.38869e-06	0.000211406	ATXN7
ENSG00000123908	1234.17	0.816422	0.179578	4.54634	5.4586e-06	0.000213539	AGO2
ENSG00000137575	765.781	-0.700707	0.154155	-4.54546	5.48161e-06	0.00021383	SDCBP
ENSG00000167716	583.65	0.805447	0.177367	4.54113	5.59522e-06	0.000217643	WDR81
ENSG00000119711	94.9017	-0.999708	0.220255	-4.53887	5.65563e-06	0.000219371	ALDH6A1
ENSG00000169047	2275.4	1.00994	0.222567	4.53767	5.68794e-06	0.000220003	IRS1
ENSG00000186523	68.6043	1.38147	0.304522	4.53651	5.71927e-06	0.000220593	FAM86B1
ENSG00000175787	62.7628	1.1933	0.263129	4.53504	5.75912e-06	0.000221508	ZNF169
ENSG00000173085	378.087	-0.832202	0.183858	-4.52632	6.00208e-06	0.000229567	COQ2
ENSG00000164877	397.8	0.985594	0.217743	4.5264	5.99961e-06	0.000229567	MICALL2
ENSG00000120438	3448.06	-0.84789	0.187373	-4.52516	6.03509e-06	0.000230188	TCP1
ENSG00000077147	1987.97	-0.849866	0.187999	-4.5206	6.16656e-06	0.000234551	TM9SF3
ENSG00000143669	343.071	1.05861	0.234213	4.51987	6.18763e-06	0.000234703	LYST
ENSG00000164061	53.4968	1.44158	0.319071	4.51805	6.24119e-06	0.000236082	BSN
ENSG00000092010	923.604	-0.667973	0.147952	-4.51479	6.33792e-06	0.000239082	PSME1
ENSG00000172340	436.839	-0.823784	0.182692	-4.50914	6.50904e-06	0.000244247	SUCLG2
ENSG00000186222	201.253	0.786077	0.174331	4.5091	6.5104e-06	0.000244247	BLOC1S4
ENSG00000187678	231.688	1.48415	0.329227	4.50797	6.54495e-06	0.000244747	SPRY4
ENSG00000148400	1097.92	0.983827	0.218264	4.50751	6.5594e-06	0.000244747	NOTCH1
ENSG00000183354	994.941	0.728184	0.161605	4.50594	6.60785e-06	0.000245887	KIAA2026
ENSG00000185670	183.229	0.925102	0.205424	4.50339	6.68788e-06	0.000248193	ZBTB3
ENSG00000121406	97.3822	0.979686	0.217906	4.49591	6.9272e-06	0.000256381	ZNF549
ENSG00000215695	522.064	1.08559	0.241833	4.48903	7.15496e-06	0.000263391	RSC1A1
ENSG00000130054	121.514	1.36867	0.304859	4.4895	7.13913e-06	0.000263391	NALF2
ENSG00000164346	1333.69	-0.762662	0.169927	-4.48817	7.18392e-06	0.00026375	NSA2
ENSG00000150403	849.676	-0.733164	0.163402	-4.48688	7.22745e-06	0.000263936	TMCO3
ENSG00000185022	349.07	2.59769	0.578906	4.48723	7.21547e-06	0.000263936	MAFF
ENSG00000196152	290.484	1.19527	0.26661	4.48323	7.35225e-06	0.000267782	ZNF79
ENSG00000197063	457.013	0.999253	0.222939	4.48218	7.38851e-06	0.000268391	MAFG
ENSG00000169242	686.416	1.25491	0.280076	4.48061	7.44314e-06	0.000269662	EFNA1
ENSG00000008710	1675.71	0.96713	0.215891	4.47972	7.47401e-06	0.000270067	PKD1
ENSG00000205302	666.897	-0.658174	0.146943	-4.47911	7.49559e-06	0.000270136	SNX2
ENSG00000173064	1002.91	0.884853	0.197609	4.47779	7.54182e-06	0.000271091	HECTD4
ENSG00000265972	50.0616	2.47871	0.553819	4.47566	7.61745e-06	0.000273094	TXNIP
ENSG00000133121	194.54	1.48087	0.331071	4.47296	7.7144e-06	0.00027585	STARD13
ENSG00000146826	348.25	1.03756	0.232048	4.47134	7.77294e-06	0.000277221	TRAPPC14
ENSG00000186230	334.228	0.760651	0.170289	4.46682	7.93918e-06	0.000282417	ZNF749
ENSG00000122386	289.562	0.720891	0.161538	4.46269	8.09381e-06	0.000287173	ZNF205
ENSG00000107443	403.472	0.96125	0.21553	4.45995	8.19803e-06	0.000290121	CCNJ
ENSG00000167566	380.597	0.982166	0.220255	4.45923	8.22546e-06	0.000290344	NCKAP5L
ENSG00000188522	884.119	1.16707	0.261822	4.45751	8.29178e-06	0.000291935	FAM83G
ENSG00000120709	1561.4	1.61896	0.363343	4.45573	8.36092e-06	0.000293616	FAM53C
ENSG00000278919	13.0113	2.98929	0.671198	4.45365	8.44208e-06	0.000295604	ENSG00000278919
ENSG00000204839	204.434	1.29668	0.29118	4.45318	8.46059e-06	0.000295604	MROH6
ENSG00000175592	3471.11	1.91839	0.431082	4.45017	8.58011e-06	0.000298084	FOSL1
ENSG00000262304	246.747	0.884651	0.198814	4.44964	8.60158e-06	0.000298084	ENSG00000262304
ENSG00000112242	387.904	0.766394	0.172239	4.44961	8.6027e-06	0.000298084	E2F3
ENSG00000204569	3026.28	1.59241	0.357907	4.44922	8.61842e-06	0.000298084	PPP1R10
ENSG00000234719	38.0929	1.62626	0.365587	4.44835	8.65314e-06	0.000298533	NPIPB2
ENSG00000120071	1655.5	0.885748	0.199266	4.44506	8.78679e-06	0.000301359	KANSL1
ENSG00000277075	54.7036	2.37397	0.53407	4.44505	8.78718e-06	0.000301359	H2AC8
ENSG00000106105	2146.32	-0.74006	0.166524	-4.44418	8.82282e-06	0.000301359	GARS1
ENSG00000055609	2779.67	1.10609	0.248866	4.44453	8.80857e-06	0.000301359	KMT2C
ENSG00000143507	201.958	1.31067	0.295094	4.44154	8.93157e-06	0.000304316	DUSP10
ENSG00000157456	925.547	-1.0607	0.238888	-4.44014	8.98988e-06	0.000305545	CCNB2
ENSG00000151458	585.446	0.768229	0.173073	4.43875	9.04832e-06	0.000306771	ANKRD50
ENSG00000167981	117.684	1.13366	0.255514	4.43679	9.13091e-06	0.000308809	ZNF597
ENSG00000131845	102.569	1.08864	0.245616	4.43227	9.32463e-06	0.000314586	ZNF304
ENSG00000173559	605.829	1.5408	0.347995	4.42766	9.52596e-06	0.000319807	NABP1
ENSG00000168137	3511.51	0.954364	0.215539	4.4278	9.51969e-06	0.000319807	SETD5
ENSG00000170961	212.563	0.993644	0.224481	4.4264	9.58189e-06	0.0003209	HAS2
ENSG00000204859	235.788	1.07126	0.242113	4.42462	9.66111e-06	0.000321982	ZBTB48
ENSG00000095015	396.142	0.871059	0.196858	4.4248	9.65309e-06	0.000321982	MAP3K1
ENSG00000130749	1743.88	1.67841	0.379623	4.42125	9.81327e-06	0.000325971	ZC3H4
ENSG00000095951	1582.85	1.24578	0.281792	4.42092	9.82826e-06	0.000325971	HIVEP1
ENSG00000238083	415.135	1.15762	0.26201	4.41823	9.95107e-06	0.000329248	LRRC37A2
ENSG00000196850	275.765	1.01591	0.230411	4.40911	1.03796e-05	0.000342603	PPTC7
ENSG00000131480	122.226	1.56926	0.35607	4.40716	1.04735e-05	0.000343224	AOC2
ENSG00000262484	27.6526	2.32566	0.527642	4.40765	1.04496e-05	0.000343224	CCER2
ENSG00000102172	1608.41	-0.824589	0.187076	-4.40778	1.04437e-05	0.000343224	SMS
ENSG00000126778	200.459	0.976988	0.221751	4.40578	1.05403e-05	0.000344593	SIX1
ENSG00000173575	2317.24	1.61333	0.36646	4.40248	1.07021e-05	0.000346449	CHD2
ENSG00000161996	425.506	1.21103	0.275002	4.40373	1.06408e-05	0.000346449	WDR90
ENSG00000197951	397.544	0.966019	0.219437	4.40226	1.0713e-05	0.000346449	ZNF71
ENSG00000171606	476.288	0.868568	0.197253	4.40332	1.06605e-05	0.000346449	ZNF274
ENSG00000163541	612.328	-1.02112	0.231964	-4.40205	1.07232e-05	0.000346449	SUCLG1
ENSG00000179532	190.264	1.1497	0.261209	4.40147	1.07522e-05	0.000346569	DNHD1
ENSG00000119335	4503.81	-0.646305	0.146954	-4.398	1.09251e-05	0.000351318	SET
ENSG00000109321	2049.8	0.883474	0.200988	4.39567	1.10434e-05	0.000354291	AREG
ENSG00000186130	489.747	1.09757	0.249738	4.39489	1.10831e-05	0.000354737	ZBTB6
ENSG00000164236	392.729	1.40601	0.320251	4.39034	1.13171e-05	0.000361385	ANKRD33B
ENSG00000117650	449.322	-0.873839	0.199211	-4.38649	1.15193e-05	0.000366987	NEK2
ENSG00000180035	510.073	1.0602	0.241798	4.38464	1.1618e-05	0.000369276	ZNF48
ENSG00000178209	9857.84	1.50295	0.342836	4.38388	1.16586e-05	0.000369708	PLEC
ENSG00000212123	75.2063	1.35318	0.308816	4.38184	1.17682e-05	0.000372325	PRR22
ENSG00000241852	175.078	1.11635	0.255132	4.37558	1.21108e-05	0.000382285	C8orf58
ENSG00000083828	202.961	0.77287	0.176673	4.37459	1.21662e-05	0.000383152	ZNF586
ENSG00000157106	3200	0.905423	0.207209	4.36961	1.24468e-05	0.000391093	SMG1
ENSG00000106049	546.048	-1.0458	0.239433	-4.36784	1.25481e-05	0.000393376	HIBADH
ENSG00000256683	162.404	1.06084	0.242916	4.3671	1.25908e-05	0.000393813	ZNF350
ENSG00000106100	163.283	0.770339	0.176493	4.3647	1.273e-05	0.000397262	NOD1
ENSG00000213906	45.6102	1.14826	0.263234	4.36215	1.28791e-05	0.000400097	LTB4R2
ENSG00000278318	181.409	0.802962	0.184072	4.36221	1.28753e-05	0.000400097	ZNF229
ENSG00000100591	1860.83	-0.598851	0.137366	-4.35952	1.30351e-05	0.000404028	AHSA1
ENSG00000172932	444.03	0.848214	0.194647	4.35771	1.31431e-05	0.000406459	ANKRD13D
ENSG00000197961	764.567	0.902757	0.20719	4.35716	1.31763e-05	0.000406569	ZNF121
ENSG00000112715	461.793	0.892056	0.204858	4.3545	1.3337e-05	0.000410607	VEGFA
ENSG00000135912	704.51	0.709246	0.163015	4.35081	1.35638e-05	0.000416656	TTLL4
ENSG00000115507	115.249	1.57419	0.361904	4.34976	1.3629e-05	0.000417171	OTX1
ENSG00000146067	538.327	1.2163	0.279639	4.34956	1.36414e-05	0.000417171	FAM193B
ENSG00000204256	8999.52	1.46274	0.336525	4.34661	1.38258e-05	0.000421872	BRD2
ENSG00000198863	381.673	0.86321	0.198619	4.34607	1.38599e-05	0.000421974	RUNDC1
ENSG00000154370	315.902	0.89275	0.205524	4.34378	1.40051e-05	0.000424182	TRIM11
ENSG00000102780	177.756	0.806237	0.185621	4.34347	1.40251e-05	0.000424182	DGKH
ENSG00000162004	75.0441	1.44508	0.332639	4.3443	1.39718e-05	0.000424182	CCDC78
ENSG00000163064	33.5259	1.49769	0.344894	4.34247	1.40892e-05	0.000425183	EN1
ENSG00000105656	195.689	1.34789	0.310572	4.34001	1.42477e-05	0.000429023	ELL
ENSG00000100311	57.5359	1.10515	0.254691	4.33916	1.43026e-05	0.000429736	PDGFB
ENSG00000164924	3894.99	-0.663174	0.15286	-4.33844	1.435e-05	0.000430217	YWHAZ
ENSG00000165494	3328.1	1.49205	0.344227	4.33448	1.46102e-05	0.00043699	PCF11
ENSG00000015133	276.292	0.827771	0.190993	4.33404	1.46395e-05	0.00043699	CCDC88C
ENSG00000188997	103.485	0.859274	0.198339	4.33235	1.47526e-05	0.00043751	KCTD21
ENSG00000115289	877.26	1.11831	0.258118	4.33257	1.4738e-05	0.00043751	PCGF1
ENSG00000118515	1262.4	1.15316	0.266129	4.3331	1.47023e-05	0.00043751	SGK1
ENSG00000167460	3605.13	-0.843749	0.194806	-4.33123	1.48276e-05	0.000438363	TPM4
ENSG00000137218	163.902	1.64263	0.379276	4.33097	1.48452e-05	0.000438363	FRS3
ENSG00000204920	113.397	0.894557	0.206631	4.32925	1.49618e-05	0.000438976	ZNF155
ENSG00000105136	155.424	0.815095	0.188266	4.32948	1.49464e-05	0.000438976	ZNF419
ENSG00000198680	90.08	1.23716	0.285724	4.32989	1.49181e-05	0.000438976	TUSC1
ENSG00000166439	381.288	0.74317	0.171711	4.32804	1.50444e-05	0.000440459	RNF169
ENSG00000141956	174.501	1.11499	0.257659	4.3274	1.50882e-05	0.000440799	PRDM15
ENSG00000167978	10172.8	1.65125	0.381722	4.3258	1.51982e-05	0.000441386	SRRM2
ENSG00000184402	209.463	0.957549	0.221363	4.3257	1.52047e-05	0.000441386	SS18L1
ENSG00000187626	84.2388	0.991351	0.229133	4.32653	1.51475e-05	0.000441386	ZKSCAN4
ENSG00000197283	140.912	1.46867	0.339617	4.3245	1.52878e-05	0.000442864	SYNGAP1
ENSG00000169018	1504.51	0.694003	0.160634	4.32039	1.55755e-05	0.000449193	FEM1B
ENSG00000082258	1076.16	1.37045	0.317236	4.31998	1.56045e-05	0.000449193	CCNT2
ENSG00000243156	865.574	0.830769	0.192293	4.32032	1.55802e-05	0.000449193	MICAL3
ENSG00000227268	63.9737	2.37657	0.55039	4.31798	1.57466e-05	0.000452336	KLLN
ENSG00000196338	87.1463	1.78044	0.412799	4.31309	1.60988e-05	0.000461488	NLGN3
ENSG00000198799	375.384	0.951479	0.220701	4.31118	1.62389e-05	0.000462607	LRIG2
ENSG00000256188	18.338	2.69046	0.623958	4.31192	1.61841e-05	0.000462607	TAS2R30
ENSG00000101126	2285.51	0.835339	0.193743	4.31158	1.62093e-05	0.000462607	ADNP
ENSG00000188234	239.243	1.26946	0.294552	4.30981	1.63394e-05	0.000463547	AGAP4
ENSG00000069849	918.899	-0.606249	0.140658	-4.31009	1.63186e-05	0.000463547	ATP1B3
ENSG00000135164	808.503	0.925921	0.214882	4.30897	1.64018e-05	0.000464358	DMTF1
ENSG00000143401	500.916	-1.00526	0.233496	-4.30524	1.66805e-05	0.000471277	ANP32E
ENSG00000221944	596.348	1.33536	0.310272	4.30385	1.67855e-05	0.000473269	TIGD1
ENSG00000083814	44.8778	1.44115	0.334914	4.30306	1.68459e-05	0.000473998	ZNF671
ENSG00000124214	865.557	-0.592779	0.137858	-4.29992	1.7086e-05	0.00047977	STAU1
ENSG00000126822	1049.38	0.916489	0.213169	4.29936	1.71295e-05	0.000480011	PLEKHG3
ENSG00000136997	7072.18	1.29166	0.300475	4.29874	1.71775e-05	0.000480375	MYC
ENSG00000175931	844.785	1.05122	0.244744	4.2952	1.74536e-05	0.000485698	UBE2O
ENSG00000145780	497.441	0.955935	0.222572	4.29494	1.74739e-05	0.000485698	FEM1C
ENSG00000181135	150.806	1.00284	0.233486	4.29509	1.74619e-05	0.000485698	ZNF707
ENSG00000176692	58.3124	2.25083	0.524316	4.29288	1.76367e-05	0.000489232	FOXC2
ENSG00000142798	2796.62	1.08636	0.253158	4.29123	1.77686e-05	0.000491896	HSPG2
ENSG00000111266	1642.18	1.01774	0.237241	4.2899	1.78755e-05	0.000492869	DUSP16
ENSG00000171940	2460.2	1.44079	0.335842	4.29007	1.78619e-05	0.000492869	ZNF217
ENSG00000271425	231.357	1.14074	0.266097	4.28693	1.81156e-05	0.000498488	NBPF10
ENSG00000134815	1420.49	0.821369	0.191713	4.28438	1.83251e-05	0.000502895	DHX34
ENSG00000182551	432.255	-0.978289	0.228354	-4.28409	1.8349e-05	0.000502895	ADI1
ENSG00000119042	242.757	1.08744	0.25395	4.2821	1.85142e-05	0.00050641	SATB2
ENSG00000132510	6579.77	3.20789	0.749736	4.27869	1.87998e-05	0.0005132	KDM6B
ENSG00000152804	892.408	1.12399	0.262938	4.27473	1.91365e-05	0.000521356	HHEX
ENSG00000225614	1301.45	1.32155	0.309206	4.27401	1.91991e-05	0.000522024	ZNF469
ENSG00000133247	250.245	0.885497	0.207211	4.2734	1.92514e-05	0.000522109	KMT5C
ENSG00000164736	61.6189	1.386	0.324355	4.27309	1.92782e-05	0.000522109	SOX17
ENSG00000138821	299.009	-0.800271	0.187302	-4.27262	1.93188e-05	0.000522177	SLC39A8
ENSG00000182324	76.3425	1.94402	0.455361	4.2692	1.96178e-05	0.000529219	KCNJ14
ENSG00000176842	114.623	1.38373	0.324249	4.2675	1.9768e-05	0.000532224	IRX5
ENSG00000126787	747.976	-0.830534	0.194697	-4.26579	1.992e-05	0.000535268	DLGAP5
ENSG00000158321	274.853	1.47728	0.346449	4.26405	2.00753e-05	0.000538387	AUTS2
ENSG00000178919	108.024	0.885637	0.207767	4.26265	2.02014e-05	0.000540712	FOXE1
ENSG00000178951	638.214	1.31271	0.308041	4.26148	2.03081e-05	0.00054251	ZBTB7A
ENSG00000133872	1448.84	-0.992957	0.233038	-4.26093	2.03579e-05	0.000542786	SARAF
ENSG00000162733	9.92663	2.2938	0.538419	4.26026	2.04192e-05	0.000543365	DDR2
ENSG00000275111	206.725	1.03854	0.243962	4.25695	2.07232e-05	0.000550389	ZNF2
ENSG00000185787	2107.48	-0.542289	0.127416	-4.25605	2.0807e-05	0.000551547	MORF4L1
ENSG00000126705	390.207	1.12263	0.264148	4.25	2.13767e-05	0.000564469	AHDC1
ENSG00000064932	1667.76	0.985535	0.231877	4.25025	2.13534e-05	0.000564469	SBNO2
ENSG00000162757	106.001	0.927407	0.218257	4.24914	2.1459e-05	0.000565554	C1orf74
ENSG00000104907	568.385	0.933467	0.219719	4.24845	2.1525e-05	0.000566207	TRMT1
ENSG00000132773	342.26	0.58127	0.137066	4.24081	2.22719e-05	0.000583618	TOE1
ENSG00000137409	1186.61	-0.782446	0.18449	-4.24114	2.22387e-05	0.000583618	MTCH1
ENSG00000187479	31.9645	2.96318	0.699142	4.23831	2.25212e-05	0.000587906	C11orf96
ENSG00000088854	170.157	0.971125	0.22913	4.23832	2.25199e-05	0.000587906	DNAAF9
ENSG00000143156	229.06	-0.72808	0.171839	-4.23699	2.26541e-05	0.000590253	NME7
ENSG00000270629	384.109	1.01333	0.239472	4.23151	2.32123e-05	0.000602511	NBPF14
ENSG00000100483	203.611	1.24628	0.294519	4.23156	2.32071e-05	0.000602511	VCPKMT
ENSG00000162771	97.1447	6.1306	1.45226	4.22142	2.4277e-05	0.000628143	GARIN4
ENSG00000170835	36.8717	1.93043	0.457308	4.22129	2.42913e-05	0.000628143	CEL
ENSG00000196597	207.287	1.1385	0.27	4.21668	2.47922e-05	0.000638803	ZNF782
ENSG00000169895	1007.42	-0.87068	0.206487	-4.21664	2.47966e-05	0.000638803	SYAP1
ENSG00000174586	52.8037	1.12269	0.266341	4.21523	2.49518e-05	0.000641599	ZNF497
ENSG00000162650	145.303	1.34901	0.320396	4.21046	2.54849e-05	0.00065408	ATXN7L2
ENSG00000121064	231.099	-0.88875	0.211211	-4.20788	2.57777e-05	0.000659383	SCPEP1
ENSG00000163637	351.075	0.96512	0.229365	4.20779	2.57875e-05	0.000659383	PRICKLE2
ENSG00000114853	120.789	0.840243	0.199847	4.20443	2.61743e-05	0.00066679	ZBTB47
ENSG00000164808	552.975	-0.628935	0.149584	-4.20455	2.616e-05	0.00066679	SPIDR
ENSG00000076604	1867.28	0.586383	0.139577	4.20115	2.65565e-05	0.000675273	TRAF4
ENSG00000139263	337.858	0.753583	0.179449	4.19942	2.67597e-05	0.000679181	LRIG3
ENSG00000137193	332.027	0.758754	0.180771	4.19732	2.70095e-05	0.000684257	PIM1
ENSG00000135763	951.371	0.708223	0.16877	4.19638	2.71211e-05	0.000684919	URB2
ENSG00000132824	949.616	-0.627772	0.149613	-4.19596	2.71714e-05	0.000684919	SERINC3
ENSG00000131018	2499.74	1.46731	0.349706	4.19585	2.71853e-05	0.000684919	SYNE1
ENSG00000141026	240.213	0.992739	0.236648	4.195	2.72877e-05	0.000686241	MED9
ENSG00000185627	750.714	-0.622996	0.148636	-4.19141	2.77227e-05	0.000695906	PSMD13
ENSG00000181007	70.7548	0.910575	0.217504	4.18647	2.83332e-05	0.000709932	ZFP82
ENSG00000110925	339.568	0.848284	0.202729	4.18433	2.86005e-05	0.000715325	CSRNP2
ENSG00000179954	83.583	2.23188	0.53366	4.18222	2.88679e-05	0.0007207	SSC5D
ENSG00000177606	4057.61	2.33697	0.559399	4.17765	2.94543e-05	0.000733521	JUN
ENSG00000156508	26960.5	-0.843383	0.201893	-4.17738	2.94883e-05	0.000733521	EEF1A1
ENSG00000163788	249.603	0.823072	0.197298	4.17172	3.02304e-05	0.00075062	SNRK
ENSG00000124743	12.5987	1.55851	0.373766	4.16976	3.04927e-05	0.000755767	KLHL31
ENSG00000198837	989.558	0.911446	0.218652	4.16847	3.06645e-05	0.000758655	DENND4B
ENSG00000258839	90.3996	1.13246	0.272003	4.1634	3.13545e-05	0.000773003	MC1R
ENSG00000166484	702.684	1.05875	0.254341	4.16272	3.14475e-05	0.000773003	MAPK7
ENSG00000137312	1151.63	-0.513062	0.123246	-4.16292	3.14201e-05	0.000773003	FLOT1
ENSG00000176907	3602.22	1.08836	0.261465	4.16256	3.14696e-05	0.000773003	TCIM
ENSG00000084774	2023.39	0.984336	0.236663	4.15923	3.19329e-05	0.000782375	CAD
ENSG00000145002	32.2521	1.29644	0.31172	4.159	3.19651e-05	0.000782375	FAM86B2
ENSG00000145632	6227.62	1.09505	0.263454	4.1565	3.23158e-05	0.000789552	PLK2
ENSG00000273983	41.8101	2.0059	0.482689	4.15568	3.24324e-05	0.000790993	H3C8
ENSG00000146587	452.213	0.914228	0.220037	4.15489	3.25441e-05	0.000792311	RBAK
ENSG00000146592	104.127	1.52455	0.367019	4.15386	3.26918e-05	0.000794496	CREB5
ENSG00000079313	920.318	0.733728	0.176729	4.15171	3.29998e-05	0.000799272	REXO1
ENSG00000198026	1058.97	1.30068	0.313291	4.15168	3.30047e-05	0.000799272	ZNF335
ENSG00000144655	1316.24	1.6219	0.390708	4.15119	3.30745e-05	0.000799552	CSRNP1
ENSG00000171161	437.952	0.600394	0.144717	4.14874	3.34317e-05	0.000802976	ZNF672
ENSG00000133318	966.498	-0.884195	0.21313	-4.14861	3.345e-05	0.000802976	RTN3
ENSG00000140265	411.079	0.787852	0.189891	4.14897	3.33976e-05	0.000802976	ZSCAN29
ENSG00000069020	195.616	1.19568	0.288174	4.14916	3.33703e-05	0.000802976	MAST4
ENSG00000109063	95.8165	1.66111	0.400503	4.14755	3.36055e-05	0.000805301	MYH3
ENSG00000111144	933.786	-0.876076	0.211352	-4.1451	3.39664e-05	0.000812531	LTA4H
ENSG00000171823	566.74	0.772975	0.186601	4.14239	3.43703e-05	0.000820763	FBXL14
ENSG00000165209	465.807	-0.86844	0.209755	-4.14025	3.46922e-05	0.000827011	STRBP
ENSG00000014164	477.266	0.719424	0.173798	4.13943	3.48166e-05	0.000828538	ZC3H3
ENSG00000136436	567.272	-0.788638	0.190544	-4.13887	3.49025e-05	0.000829146	CALCOCO2
ENSG00000198682	287.817	-0.913914	0.220906	-4.13711	3.5171e-05	0.000834081	PAPSS2
ENSG00000125845	32.6526	1.72452	0.417108	4.13446	3.55791e-05	0.000842304	BMP2
ENSG00000136758	2403.07	-0.6163	0.149097	-4.13355	3.57202e-05	0.000844189	YME1L1
ENSG00000117525	124.221	0.946762	0.229079	4.1329	3.58217e-05	0.000845133	F3
ENSG00000196739	562.199	0.884353	0.214004	4.13242	3.58966e-05	0.000845449	COL27A1
ENSG00000168679	760.931	-0.836989	0.202604	-4.13115	3.60953e-05	0.000848673	SLC16A4
ENSG00000078403	1264.52	0.876784	0.212263	4.13065	3.61732e-05	0.000849049	MLLT10
ENSG00000074047	1017.8	0.938651	0.227287	4.12981	3.6306e-05	0.000850714	GLI2
ENSG00000049860	1012.19	-0.847748	0.205304	-4.12922	3.63994e-05	0.000851448	HEXB
ENSG00000125977	2088.03	-0.846761	0.205147	-4.12757	3.6661e-05	0.000854656	EIF2S2
ENSG00000148339	383.287	1.36781	0.331354	4.12794	3.66027e-05	0.000854656	SLC25A25
ENSG00000176681	288.146	1.13	0.273855	4.12626	3.68705e-05	0.0008576	LRRC37A
ENSG00000105643	311.229	0.77612	0.188105	4.126	3.69122e-05	0.0008576	ARRDC2
ENSG00000165678	1514.43	-0.915943	0.222018	-4.12553	3.6988e-05	0.00085791	GHITM
ENSG00000165655	544.492	1.62155	0.393294	4.123	3.73965e-05	0.000864001	ZNF503
ENSG00000135677	631.353	-0.945404	0.229336	-4.12235	3.75023e-05	0.000864001	GNS
ENSG00000105204	791.406	1.32461	0.321246	4.12336	3.73377e-05	0.000864001	DYRK1B
ENSG00000171456	1320.14	0.832354	0.201906	4.12249	3.74792e-05	0.000864001	ASXL1
ENSG00000085872	899.293	1.61584	0.392056	4.12146	3.76481e-05	0.00086509	CHERP
ENSG00000181722	481.279	0.797919	0.193609	4.12129	3.76756e-05	0.00086509	ZBTB20
ENSG00000090905	1957.41	0.649833	0.157722	4.12012	3.78678e-05	0.000865407	TNRC6A
ENSG00000142207	1136.26	0.95592	0.232016	4.12005	3.78785e-05	0.000865407	URB1
ENSG00000196670	442.976	0.654156	0.158753	4.12059	3.77909e-05	0.000865407	ZFP62
ENSG00000006194	1053.54	0.927901	0.225341	4.11777	3.82549e-05	0.000871108	ZNF263
ENSG00000129636	824.076	-0.755424	0.183443	-4.11804	3.82116e-05	0.000871108	ITFG1
ENSG00000140153	539.781	0.685373	0.166522	4.1158	3.8583e-05	0.000875676	WDR20
ENSG00000198355	495.828	1.0353	0.25152	4.11616	3.85231e-05	0.000875676	PIM3
ENSG00000142627	2804.26	1.02543	0.249187	4.1151	3.87017e-05	0.000876919	EPHA2
ENSG00000183421	228.796	0.986807	0.240017	4.1114	3.93267e-05	0.000889613	RIPK4
ENSG00000080603	6026.62	1.52181	0.370431	4.10822	3.98727e-05	0.000900481	SRCAP
ENSG00000100105	430.957	0.59943	0.14593	4.10765	3.9971e-05	0.000901217	PATZ1
ENSG00000112367	134.022	-0.771913	0.187938	-4.10727	4.00366e-05	0.000901217	FIG4
ENSG00000105072	137.407	1.10701	0.269609	4.10598	4.02611e-05	0.000904788	C19orf44
ENSG00000129515	1198.68	-0.745033	0.181621	-4.10214	4.09354e-05	0.000918437	SNX6
ENSG00000109743	145.484	-0.926718	0.225958	-4.10128	4.10865e-05	0.000918825	BST1
ENSG00000138768	1091.5	-0.595753	0.145256	-4.1014	4.10653e-05	0.000918825	USO1
ENSG00000181192	301.327	-0.783687	0.191101	-4.1009	4.11538e-05	0.000918833	DHTKD1
ENSG00000148843	1618.44	1.04441	0.254844	4.09823	4.16319e-05	0.000927998	PDCD11
ENSG00000150907	102.359	0.919248	0.224409	4.0963	4.19797e-05	0.000934235	FOXO1
ENSG00000166166	325.724	0.648153	0.158309	4.09422	4.23587e-05	0.000941144	TRMT61A
ENSG00000099625	82.3832	1.429	0.349138	4.09292	4.25966e-05	0.000944902	CBARP
ENSG00000067798	472.551	0.81339	0.198778	4.09195	4.27757e-05	0.000945921	NAV3
ENSG00000196588	1558.69	1.22179	0.298586	4.09193	4.27803e-05	0.000945921	MRTFA
ENSG00000167747	1736.58	0.57766	0.141203	4.091	4.29521e-05	0.000948193	C19orf48P
ENSG00000170802	572.964	0.735539	0.179892	4.08879	4.33636e-05	0.000955739	FOXN2
ENSG00000116604	1647.38	1.47601	0.361086	4.0877	4.35672e-05	0.000957028	MEF2D
ENSG00000141448	206.924	1.59255	0.38956	4.08808	4.34967e-05	0.000957028	GATA6
ENSG00000082212	625.141	-0.77134	0.188714	-4.08736	4.36312e-05	0.000957028	ME2
ENSG00000177192	876.546	0.625971	0.153252	4.08459	4.4154e-05	0.00096695	PUS1
ENSG00000162227	294.805	0.632834	0.155153	4.07877	4.52738e-05	0.000989895	TAF6L
ENSG00000164086	356.407	0.942439	0.231309	4.07437	4.61398e-05	0.00100723	DUSP7
ENSG00000204946	211.643	1.16632	0.286285	4.07399	4.62136e-05	0.00100724	ZNF783
ENSG00000143549	2317.39	-0.79957	0.196351	-4.07215	4.6581e-05	0.00101364	TPM3
ENSG00000183864	801.872	1.416	0.347989	4.06908	4.71983e-05	0.00102382	TOB2
ENSG00000125386	850.26	1.14252	0.2808	4.06881	4.7254e-05	0.00102382	FAM193A
ENSG00000146007	603.735	-0.647132	0.159051	-4.06872	4.72726e-05	0.00102382	ZMAT2
ENSG00000135111	1250.02	1.28088	0.315173	4.06405	4.82279e-05	0.00104286	TBX3
ENSG00000108854	1416.75	0.657415	0.161862	4.06159	4.87395e-05	0.00105227	SMURF2
ENSG00000118689	257.99	1.06922	0.263282	4.06112	4.88387e-05	0.00105275	FOXO3
ENSG00000107537	218.41	-0.850597	0.209528	-4.05959	4.91583e-05	0.00105798	PHYH
ENSG00000130513	1864.75	1.03779	0.255725	4.05825	4.94428e-05	0.00106244	GDF15
ENSG00000041357	2055.18	-0.81314	0.200389	-4.05781	4.95344e-05	0.00106274	PSMA4
ENSG00000162413	185.6	0.93296	0.230085	4.05484	5.01677e-05	0.0010719	KLHL21
ENSG00000188785	139.037	0.803434	0.198136	4.05496	5.01433e-05	0.0010719	ZNF548
ENSG00000196305	3657.44	-0.785165	0.193642	-4.05472	5.01953e-05	0.0010719	IARS1
ENSG00000103168	623.373	1.08349	0.267393	4.05205	5.07703e-05	0.00108249	TAF1C
ENSG00000083168	1771.37	1.21414	0.299917	4.04826	5.15994e-05	0.00109847	KAT6A
ENSG00000148296	299.274	0.840551	0.207678	4.04737	5.17967e-05	0.00110096	SURF6
ENSG00000151725	454.278	-0.824899	0.203867	-4.04625	5.20448e-05	0.00110452	CENPU
ENSG00000172650	144.365	1.29732	0.320685	4.04548	5.22167e-05	0.00110591	AGAP5
ENSG00000205138	235.367	0.731469	0.180822	4.04523	5.2271e-05	0.00110591	SDHAF1
ENSG00000161021	909.28	0.996212	0.246563	4.04039	5.33632e-05	0.00112554	MAML1
ENSG00000146830	424.418	1.01911	0.252216	4.04061	5.33122e-05	0.00112554	GIGYF1
ENSG00000100625	212.991	0.96007	0.237779	4.03766	5.39859e-05	0.00113693	SIX4
ENSG00000104859	1159.37	1.11105	0.275217	4.03701	5.41368e-05	0.00113837	CLASRP
ENSG00000267041	85.6915	0.900822	0.223175	4.03639	5.42805e-05	0.00113964	ZNF850
ENSG00000173846	315.01	1.29615	0.321207	4.03526	5.4541e-05	0.00114336	PLK3
ENSG00000117868	1456.27	-0.548492	0.136013	-4.03264	5.51545e-05	0.00115446	ESYT2
ENSG00000175376	343.767	0.573048	0.142161	4.03099	5.55435e-05	0.00116083	EIF1AD
ENSG00000124795	1991.06	-0.711561	0.176548	-4.03041	5.56796e-05	0.00116191	DEK
ENSG00000143190	552.374	1.14237	0.283463	4.03005	5.57646e-05	0.00116192	POU2F1
ENSG00000092531	248.167	-0.871706	0.216427	-4.02771	5.63226e-05	0.00117177	SNAP23
ENSG00000141198	720.195	-0.5311	0.131947	-4.02511	5.69489e-05	0.00118122	TOM1L1
ENSG00000188818	188.147	1.18271	0.293824	4.02524	5.69176e-05	0.00118122	ZDHHC11
ENSG00000172748	53.7133	1.51644	0.376838	4.02412	5.71887e-05	0.0011844	ZNF596
ENSG00000111012	155.896	1.32155	0.328557	4.02229	5.76347e-05	0.00119184	CYP27B1
ENSG00000143367	669.219	1.27374	0.316735	4.02147	5.78371e-05	0.00119423	TUFT1
ENSG00000164949	311.337	1.48627	0.369734	4.01984	5.82385e-05	0.00120071	GEM
ENSG00000136158	523.226	1.49703	0.372527	4.01857	5.85523e-05	0.00120537	SPRY2
ENSG00000068903	354.766	-0.603324	0.150182	-4.01729	5.88704e-05	0.0012101	SIRT2
ENSG00000105576	1008.75	0.991298	0.246807	4.01649	5.9072e-05	0.00121243	TNPO2
ENSG00000196141	1415.69	-0.757199	0.188556	-4.01579	5.9248e-05	0.00121392	SPATS2L
ENSG00000164164	903.057	0.990599	0.246694	4.0155	5.93212e-05	0.00121392	OTUD4
ENSG00000147799	320.67	0.717578	0.178771	4.01396	5.97075e-05	0.00122001	ARHGAP39
ENSG00000130702	7676.56	1.09272	0.2724	4.01146	6.03442e-05	0.00123118	LAMA5
ENSG00000118496	663.026	0.677654	0.168961	4.01072	6.05336e-05	0.00123322	FBXO30
ENSG00000154914	282.38	1.28484	0.320468	4.00924	6.09137e-05	0.00123546	USP43
ENSG00000006062	2254.47	1.51502	0.377856	4.00951	6.0845e-05	0.00123546	MAP3K14
ENSG00000121716	202.048	1.02804	0.256397	4.00955	6.0834e-05	0.00123546	PILRB
ENSG00000164080	491.307	0.658533	0.164355	4.00678	6.15526e-05	0.00124658	RAD54L2
ENSG00000224470	847.152	0.877866	0.219195	4.00496	6.20291e-05	0.00125438	ATXN1L
ENSG00000153113	2012.12	-0.757995	0.189368	-4.00277	6.26056e-05	0.00126417	CAST
ENSG00000168000	964.998	-0.693304	0.173276	-4.00116	6.30336e-05	0.00127095	BSCL2
ENSG00000122406	4793.69	-0.867014	0.216844	-3.99833	6.37907e-05	0.00128244	RPL5
ENSG00000227124	127.355	0.891319	0.222911	3.99854	6.37349e-05	0.00128244	ZNF717
ENSG00000154447	852.582	1.06389	0.266472	3.9925	6.53813e-05	0.0013125	SH3RF1
ENSG00000040633	1585.92	0.717086	0.179679	3.99093	6.5814e-05	0.00131926	PHF23
ENSG00000117036	724.787	1.63203	0.409419	3.98621	6.71384e-05	0.00134385	ETV3
ENSG00000189079	1912.44	0.845674	0.212227	3.98477	6.7546e-05	0.00135003	ARID2
ENSG00000167315	432.627	-0.951748	0.238934	-3.9833	6.79641e-05	0.00135642	ACAA2
ENSG00000179148	96.254	3.15672	0.793335	3.97905	6.91908e-05	0.00137889	ALOXE3
ENSG00000125834	582.543	0.689848	0.173498	3.97612	7.00495e-05	0.00139399	STK35
ENSG00000160691	3359.06	-0.421936	0.106178	-3.97385	7.07212e-05	0.00140532	SHC1
ENSG00000169710	4962.16	1.08144	0.272277	3.97183	7.13226e-05	0.00141522	FASN
ENSG00000075702	1368.99	0.875181	0.220394	3.97099	7.15749e-05	0.00141817	WDR62
ENSG00000108379	103.611	0.776875	0.195752	3.96866	7.22776e-05	0.00143003	WNT3
ENSG00000070476	269.267	0.899678	0.22673	3.96805	7.24628e-05	0.00143164	ZXDC
ENSG00000165416	542.672	-0.627944	0.158279	-3.96733	7.26817e-05	0.0014339	SUGT1
ENSG00000132382	2188.67	0.946947	0.238828	3.96498	7.3402e-05	0.00144597	MYBBP1A
ENSG00000156304	1069.17	1.5103	0.380941	3.96465	7.35042e-05	0.00144597	SCAF4
ENSG00000215182	9062.48	2.9018	0.732442	3.96181	7.43836e-05	0.00146057	MUC5AC
ENSG00000114857	745.807	0.883715	0.223072	3.96157	7.44589e-05	0.00146057	NKTR
ENSG00000146574	687.201	-0.55133	0.139294	-3.95803	7.55701e-05	0.00148025	CCZ1B
ENSG00000100225	1030.49	-0.778116	0.196658	-3.95671	7.59901e-05	0.00148635	FBXO7
ENSG00000084623	1554.63	-0.755137	0.19107	-3.95215	7.74519e-05	0.00151279	EIF3I
ENSG00000103264	210.486	0.945986	0.239426	3.95106	7.78051e-05	0.00151739	FBXO31
ENSG00000186566	1538.65	1.0836	0.274301	3.95041	7.80187e-05	0.00151739	GPATCH8
ENSG00000114268	196.324	1.36921	0.346583	3.9506	7.79549e-05	0.00151739	PFKFB4
ENSG00000133835	518.62	-0.952137	0.241047	-3.95001	7.8148e-05	0.00151775	HSD17B4
ENSG00000166436	115.148	1.22175	0.309373	3.9491	7.8444e-05	0.00152099	TRIM66
ENSG00000144120	321.807	0.595835	0.150902	3.94849	7.8647e-05	0.00152099	TMEM177
ENSG00000119431	252.126	0.629911	0.159531	3.94852	7.86364e-05	0.00152099	HDHD3
ENSG00000243509	10.7149	1.63647	0.414544	3.94763	7.89283e-05	0.00152428	TNFRSF6B
ENSG00000132740	213.96	0.916645	0.232236	3.94704	7.91223e-05	0.00152588	IGHMBP2
ENSG00000131759	1515.53	1.12553	0.285276	3.94539	7.96692e-05	0.00153427	RARA
ENSG00000010818	842.352	1.1655	0.295662	3.94201	8.08022e-05	0.00155391	HIVEP2
ENSG00000132361	2530.95	1.05952	0.268861	3.94078	8.12185e-05	0.00155974	CLUH
ENSG00000197102	7281.74	1.23254	0.31281	3.94021	8.1411e-05	0.00156125	DYNC1H1
ENSG00000178607	299.853	1.20465	0.305849	3.93872	8.19172e-05	0.00156697	ERN1
ENSG00000168385	1962.13	-0.604453	0.153467	-3.93866	8.19376e-05	0.00156697	SEPTIN2
ENSG00000114859	98.8283	1.03822	0.26362	3.9383	8.20595e-05	0.00156712	CLCN2
ENSG00000198156	65.1815	1.52134	0.386393	3.93728	8.24116e-05	0.00156948	NPIPB6
ENSG00000121417	264.106	0.856516	0.217529	3.93749	8.23393e-05	0.00156948	ZNF211
ENSG00000041988	179.725	0.642109	0.163108	3.93671	8.26049e-05	0.00156949	THAP3
ENSG00000175073	715.82	1.11483	0.283195	3.93661	8.26406e-05	0.00156949	VCPIP1
ENSG00000120437	386.002	-1.06742	0.271181	-3.93617	8.27923e-05	0.0015702	ACAT2
ENSG00000187109	4324.88	-0.904084	0.229766	-3.93481	8.32638e-05	0.00157366	NAP1L1
ENSG00000179455	113.614	1.1846	0.301047	3.93492	8.32245e-05	0.00157366	MKRN3
ENSG00000176371	192.224	0.626172	0.159143	3.93465	8.33186e-05	0.00157366	ZSCAN2
ENSG00000203896	89.5291	1.07889	0.274348	3.93258	8.40404e-05	0.00158511	LIME1
ENSG00000126464	2202.66	1.3101	0.333183	3.93208	8.42157e-05	0.00158623	PRR12
ENSG00000172059	189.404	0.852613	0.216963	3.92977	8.50277e-05	0.00159934	KLF11
ENSG00000197261	336.88	1.06716	0.271622	3.92884	8.53548e-05	0.00160329	C6orf141
ENSG00000151914	4098.35	0.870635	0.221658	3.92783	8.57163e-05	0.00160788	DST
ENSG00000140534	1073.94	0.87025	0.22159	3.9273	8.59062e-05	0.00160925	TICRR
ENSG00000111641	2136.64	0.936007	0.238393	3.92631	8.62574e-05	0.00161362	NOP2
ENSG00000272752	122.529	1.00935	0.2571	3.9259	8.64064e-05	0.00161421	STAG3L5P-PVRIG2P-PILRB
ENSG00000100263	254.881	0.639192	0.162876	3.9244	8.6947e-05	0.0016221	RHBDD3
ENSG00000110172	1066.02	-0.541423	0.137995	-3.92351	8.72698e-05	0.00162539	CHORDC1
ENSG00000185477	938.469	0.884512	0.225454	3.92326	8.736e-05	0.00162539	GPRIN3
ENSG00000104325	268.44	-0.959929	0.244959	-3.91873	8.9016e-05	0.00165396	DECR1
ENSG00000198522	534.158	-0.609846	0.155653	-3.91798	8.92952e-05	0.00165691	GPN1
ENSG00000155755	392.785	-0.949501	0.242451	-3.91626	8.9934e-05	0.00166651	TMEM237
ENSG00000179041	965.906	0.634368	0.16222	3.91055	9.20862e-05	0.00170409	RRS1
ENSG00000179348	82.4821	1.01439	0.259428	3.91009	9.22618e-05	0.00170504	GATA2
ENSG00000103126	1125.38	0.771127	0.197299	3.90842	9.28999e-05	0.00170536	AXIN1
ENSG00000129933	231.668	0.952734	0.243687	3.90966	9.24276e-05	0.00170536	MAU2
ENSG00000115548	1015.09	1.08085	0.276527	3.90866	9.28091e-05	0.00170536	KDM3A
ENSG00000144802	3674.78	2.65354	0.678894	3.90863	9.28203e-05	0.00170536	NFKBIZ
ENSG00000275342	1743.92	1.1588	0.296478	3.90855	9.28498e-05	0.00170536	PRAG1
ENSG00000072121	539.087	0.893592	0.228667	3.90783	9.31305e-05	0.00170731	ZFYVE26
ENSG00000013573	600.092	0.803842	0.205753	3.90683	9.35156e-05	0.00171208	DDX11
ENSG00000103404	1113.33	0.55362	0.141855	3.9027	9.51248e-05	0.00173923	USP31
ENSG00000055163	558.841	-0.628137	0.161046	-3.90036	9.60512e-05	0.0017515	CYFIP2
ENSG00000189367	230.345	0.876246	0.224653	3.90043	9.60207e-05	0.0017515	KIAA0408
ENSG00000162627	402.439	-0.94989	0.243595	-3.89946	9.6407e-05	0.00175333	SNX7
ENSG00000221869	1091.52	1.20784	0.309735	3.89958	9.63608e-05	0.00175333	CEBPD
ENSG00000182903	507.436	0.80091	0.205422	3.89885	9.66489e-05	0.00175541	ZNF721
ENSG00000181894	195.107	0.669381	0.171799	3.89632	9.76671e-05	0.00177156	ZNF329
ENSG00000056050	218.933	-0.74794	0.191991	-3.89569	9.79177e-05	0.00177376	HPF1
ENSG00000168505	94.229	1.37385	0.352791	3.89425	9.8504e-05	0.00178099	GBX2
ENSG00000124882	1233.01	0.945559	0.24282	3.89407	9.85762e-05	0.00178099	EREG
ENSG00000183808	675.938	0.904983	0.232455	3.89315	9.89526e-05	0.00178544	RBM12B
ENSG00000170017	1136.9	-0.763509	0.196262	-3.89025	0.000100141	0.00180451	ALCAM
ENSG00000196110	63.3715	0.966823	0.248617	3.8888	0.000100741	0.00181294	ZNF699
ENSG00000137203	1424.91	1.55232	0.399266	3.88795	0.000101096	0.00181695	TFAP2A
ENSG00000178935	165.359	0.721994	0.185761	3.88668	0.000101625	0.00182406	ZNF552
ENSG00000197363	60.9369	0.883147	0.227292	3.88552	0.000102113	0.00183043	ZNF517
ENSG00000159208	13.0762	2.15776	0.555538	3.8841	0.000102711	0.00183398	CIART
ENSG00000213903	52.3301	0.999526	0.257302	3.88464	0.000102482	0.00183398	LTB4R
ENSG00000197976	929.335	1.00856	0.259645	3.88437	0.000102597	0.00183398	AKAP17A
ENSG00000134259	21.3397	1.45281	0.374168	3.88279	0.000103266	0.00184149	NGF
ENSG00000100425	499.863	0.953307	0.245561	3.88215	0.000103536	0.00184391	BRD1
ENSG00000117713	3140.06	1.282	0.330363	3.88059	0.000104205	0.00185101	ARID1A
ENSG00000274419	24.1759	1.27313	0.328068	3.88067	0.000104168	0.00185101	TBC1D3D
ENSG00000075239	487.532	-0.956526	0.246575	-3.87924	0.000104782	0.00185886	ACAT1
ENSG00000272886	574.996	0.980895	0.25291	3.87843	0.000105131	0.00186266	DCP1A
ENSG00000186522	687.406	-0.560404	0.144643	-3.87439	0.000106891	0.0018914	SEPTIN10
ENSG00000017260	741.156	-0.57188	0.147631	-3.87372	0.000107185	0.00189416	ATP2C1
ENSG00000137502	100.098	0.728942	0.18824	3.87241	0.000107765	0.00190196	RAB30
ENSG00000115561	517.274	-0.757946	0.195795	-3.87113	0.000108332	0.00190951	CHMP3
ENSG00000182134	86.538	-0.892404	0.230617	-3.86964	0.000108997	0.00191876	TDRKH
ENSG00000090530	548.836	-0.758908	0.196186	-3.86831	0.000109594	0.00192681	P3H2
ENSG00000135318	286.401	-0.86708	0.224199	-3.86746	0.000109975	0.00193104	NT5E
ENSG00000263956	223.925	0.998694	0.25846	3.86401	0.00011154	0.001956	NBPF11
ENSG00000120697	394.236	-0.671924	0.173915	-3.86353	0.00011176	0.00195736	ALG5
ENSG00000198205	249.804	1.13967	0.295013	3.86313	0.000111944	0.0019581	ZXDA
ENSG00000116906	1061.28	-0.792199	0.205086	-3.86276	0.000112115	0.00195858	GNPAT
ENSG00000128908	1060.5	0.79143	0.204907	3.86238	0.000112289	0.00195913	INO80
ENSG00000147133	1191.49	0.941271	0.243756	3.86154	0.000112675	0.00196338	TAF1
ENSG00000187735	1629.39	-0.679654	0.176051	-3.86055	0.000113133	0.00196886	TCEA1
ENSG00000187796	39.2798	1.56352	0.405166	3.85896	0.000113869	0.00197916	CARD9
ENSG00000077044	2321.73	0.62347	0.161666	3.85653	0.000115008	0.00199642	DGKD
ENSG00000067082	1432.31	2.10302	0.545732	3.85357	0.000116406	0.00201306	KLF6
ENSG00000140374	1733.42	-0.940757	0.244093	-3.8541	0.000116158	0.00201306	ETFA
ENSG00000130638	856.644	-0.789729	0.204929	-3.85367	0.000116358	0.00201306	ATXN10
ENSG00000204248	30.8171	1.92763	0.500591	3.85071	0.000117776	0.0020342	COL11A2
ENSG00000116209	479.742	-1.02282	0.265765	-3.8486	0.000118793	0.00204919	TMEM59
ENSG00000260869	37.4435	1.18736	0.308572	3.84791	0.000119128	0.00204981	ENSG00000260869
ENSG00000010322	437.015	0.880973	0.228938	3.84809	0.000119041	0.00204981	NISCH
ENSG00000185920	360.966	1.43759	0.373695	3.84698	0.000119584	0.00205508	PTCH1
ENSG00000166822	94.7289	0.867748	0.225764	3.8436	0.00012124	0.00207979	TMEM170A
ENSG00000135999	864.808	0.983825	0.255976	3.84343	0.000121325	0.00207979	EPC2
ENSG00000136930	1277.18	-0.63509	0.165343	-3.84105	0.00012251	0.00209749	PSMB7
ENSG00000021355	778.656	-0.740543	0.192881	-3.83937	0.00012335	0.00210778	SERPINB1
ENSG00000005889	1224.99	0.59936	0.156114	3.83924	0.000123418	0.00210778	ZFX
ENSG00000183691	23.0155	1.5919	0.41478	3.83794	0.000124069	0.00211626	NOG
ENSG00000161914	113.548	1.20809	0.314902	3.8364	0.00012485	0.00212693	ZNF653
ENSG00000169679	955.762	-0.617773	0.161069	-3.83545	0.000125337	0.00213259	BUB1
ENSG00000205903	352.357	1.00815	0.262889	3.8349	0.000125614	0.00213465	ZNF316
ENSG00000183496	234.028	0.90766	0.236836	3.83244	0.000126876	0.00215345	MEX3B
ENSG00000125447	926.626	0.992414	0.259004	3.83166	0.000127284	0.0021577	GGA3
ENSG00000138663	317.774	-0.976053	0.254793	-3.83076	0.000127747	0.00216287	COPS4
ENSG00000265808	270.865	-0.662109	0.17291	-3.82921	0.000128553	0.00217385	SEC22B
ENSG00000279950	655.45	-0.86237	0.225464	-3.82487	0.000130842	0.00220984	ENSG00000279950
ENSG00000269343	646.362	0.713191	0.186487	3.82435	0.00013112	0.0022118	ZNF587B
ENSG00000121297	177.929	1.17823	0.308194	3.82302	0.000131826	0.00222098	TSHZ3
ENSG00000175895	193.057	0.752781	0.196998	3.82126	0.000132774	0.00223421	PLEKHF2
ENSG00000107984	3612.2	0.677498	0.17738	3.81948	0.000133735	0.00224357	DKK1
ENSG00000139644	2228.07	-0.704396	0.184408	-3.81976	0.00013358	0.00224357	TMBIM6
ENSG00000186185	1556.08	1.10203	0.28854	3.81932	0.00013382	0.00224357	KIF18B
ENSG00000106459	265.539	0.622807	0.1631	3.81857	0.000134229	0.00224767	NRF1
ENSG00000162775	882.4	0.878903	0.230433	3.81414	0.000136659	0.00228102	RBM15
ENSG00000110723	37.5567	1.24001	0.325101	3.81422	0.000136615	0.00228102	EXPH5
ENSG00000114270	3303.87	1.29617	0.339869	3.81373	0.000136884	0.00228102	COL7A1
ENSG00000158163	88.4044	0.754491	0.197831	3.81381	0.000136838	0.00228102	DZIP1L
ENSG00000213639	1569.21	-0.629765	0.165153	-3.81322	0.000137169	0.002283	PPP1CB
ENSG00000278299	55.7699	1.0108	0.265134	3.81242	0.000137614	0.00228762	TBC1D3C
ENSG00000067560	2085.48	-0.983423	0.258127	-3.80984	0.000139055	0.00230879	RHOA
ENSG00000264522	402.636	0.863657	0.226974	3.80509	0.000141752	0.00233844	OTUD7B
ENSG00000162702	2004.25	0.792424	0.208207	3.80594	0.000141265	0.00233844	ZNF281
ENSG00000179295	1534.17	-0.535488	0.140732	-3.80501	0.000141799	0.00233844	PTPN11
ENSG00000138757	631.166	-0.744841	0.195711	-3.80582	0.000141333	0.00233844	G3BP2
ENSG00000168916	109.418	1.36685	0.359235	3.8049	0.000141863	0.00233844	ZNF608
ENSG00000177943	142.715	0.985134	0.258882	3.80534	0.000141607	0.00233844	MAMDC4
ENSG00000054983	300.216	-0.80232	0.211078	-3.80107	0.000144074	0.00236354	GALC
ENSG00000167604	120.676	1.41312	0.371732	3.80146	0.000143847	0.00236354	NFKBID
ENSG00000267680	337.932	0.861066	0.226508	3.80148	0.000143836	0.00236354	ZNF224
ENSG00000138772	873.549	-0.740012	0.194685	-3.80107	0.000144072	0.00236354	ANXA3
ENSG00000100442	841.425	-0.993105	0.26145	-3.79845	0.000145606	0.00238583	FKBP3
ENSG00000142230	1396.75	-0.746696	0.196692	-3.79627	0.000146892	0.00240402	SAE1
ENSG00000183530	1213.26	0.559458	0.147397	3.79559	0.000147295	0.00240776	PRR14L
ENSG00000138029	649.928	-0.927095	0.244315	-3.79468	0.000147834	0.00241369	HADHB
ENSG00000005020	245.923	-0.830362	0.218842	-3.79435	0.000148032	0.00241405	SKAP2
ENSG00000170949	331.636	0.90998	0.239867	3.79369	0.000148427	0.00241761	ZNF160
ENSG00000175104	369.832	0.950565	0.250707	3.79154	0.000149718	0.00243309	TRAF6
ENSG00000168806	337.734	0.976969	0.257672	3.79151	0.000149731	0.00243309	LCMT2
ENSG00000186174	5881.47	1.22101	0.322194	3.78968	0.000150844	0.00244827	BCL9L
ENSG00000129824	660.15	-0.834073	0.220167	-3.78836	0.000151643	0.00245834	RPS4Y1
ENSG00000137075	483.265	0.960402	0.253604	3.78701	0.000152469	0.00246882	RNF38
ENSG00000185104	454.761	-0.782358	0.206665	-3.78563	0.000153321	0.00247969	FAF1
ENSG00000197746	3617.57	-0.743483	0.19647	-3.78421	0.000154199	0.00249095	PSAP
ENSG00000131558	504.817	-0.753141	0.199165	-3.78149	0.000155893	0.0025124	EXOC4
ENSG00000153714	260.743	1.2237	0.32359	3.78165	0.000155791	0.0025124	LURAP1L
ENSG00000125798	1219.2	1.26125	0.33359	3.78085	0.000156296	0.00251594	FOXA2
ENSG00000180626	187.676	1.02251	0.270534	3.77959	0.000157084	0.00252272	ZNF594
ENSG00000006025	153.39	1.03978	0.275103	3.7796	0.000157079	0.00252272	OSBPL7
ENSG00000138180	1154.94	-0.713184	0.188804	-3.77739	0.000158482	0.00254219	CEP55
ENSG00000116459	1141.13	-0.939281	0.248743	-3.77612	0.000159293	0.00255135	ATP5PB
ENSG00000146729	593.346	-0.838408	0.222041	-3.77591	0.000159425	0.00255135	NIPSNAP2
ENSG00000084444	90.3234	0.724424	0.191887	3.77526	0.000159843	0.00255211	FAM234B
ENSG00000183309	583.886	0.660884	0.175055	3.77531	0.000159812	0.00255211	ZNF623
ENSG00000128595	1368.91	-0.868549	0.230177	-3.7734	0.000161041	0.00256824	CALU
ENSG00000117859	987.856	-0.734524	0.194715	-3.7723	0.00016175	0.00257656	OSBPL9
ENSG00000125285	41.8243	1.04648	0.277553	3.77036	0.000163011	0.00259363	SOX21
ENSG00000069275	2266.74	-0.670833	0.177943	-3.76994	0.000163289	0.00259505	NUCKS1
ENSG00000120875	2062.38	0.847722	0.224956	3.76839	0.000164302	0.00260813	DUSP4
ENSG00000059145	724.321	0.647225	0.171778	3.76779	0.000164699	0.00261141	UNKL
ENSG00000181619	53.8637	1.30441	0.34624	3.76736	0.000164982	0.00261288	GPR135
ENSG00000100393	3385.14	1.3065	0.346952	3.76564	0.00016612	0.00262787	EP300
ENSG00000175764	75.2589	1.06826	0.283712	3.76528	0.000166359	0.00262863	TTLL11
ENSG00000125945	170.649	0.739434	0.196449	3.764	0.000167214	0.00263304	ZNF436
ENSG00000138347	213.856	1.42609	0.378859	3.76417	0.000167103	0.00263304	MYPN
ENSG00000189120	44.9179	1.25526	0.333473	3.76422	0.000167072	0.00263304	SP6
ENSG00000087302	1522.62	-0.781586	0.207738	-3.76236	0.00016832	0.00264743	RTRAF
ENSG00000139182	261.874	0.895787	0.23818	3.76096	0.000169262	0.00265872	CLSTN3
ENSG00000181143	103.136	1.36499	0.36296	3.76072	0.000169426	0.00265872	MUC16
ENSG00000130449	679.756	0.931882	0.247866	3.75961	0.000170177	0.00266746	ZSWIM6
ENSG00000118503	1850.61	2.33515	0.621473	3.75744	0.000171662	0.00268768	TNFAIP3
ENSG00000100150	191.746	0.732301	0.194988	3.75561	0.000172917	0.00270424	DEPDC5
ENSG00000097096	191.227	0.871092	0.232019	3.7544	0.000173756	0.00271118	SYDE2
ENSG00000138161	77.4859	1.24272	0.330999	3.75447	0.000173711	0.00271118	CUZD1
ENSG00000185896	766.041	-0.630765	0.168093	-3.75247	0.000175102	0.00272856	LAMP1
ENSG00000101052	529.782	-0.763348	0.203438	-3.75223	0.000175267	0.00272856	IFT52
ENSG00000104408	3700.2	-0.88141	0.234924	-3.75189	0.000175505	0.00272917	EIF3E
ENSG00000164663	50.8289	1.01128	0.26961	3.75089	0.000176211	0.00273706	USP49
ENSG00000196453	881.289	1.02514	0.273609	3.74674	0.000179144	0.00277947	ZNF777
ENSG00000141030	1964.08	-0.650606	0.173692	-3.74575	0.000179854	0.00278733	COPS3
ENSG00000198836	1018.2	-0.692467	0.184956	-3.74396	0.000181143	0.00280193	OPA1
ENSG00000176623	305.996	-0.796252	0.212681	-3.74387	0.000181204	0.00280193	RMDN1
ENSG00000128016	6503.16	1.57319	0.42027	3.74329	0.000181626	0.0028053	ZFP36
ENSG00000137509	473.076	-0.82119	0.219448	-3.74208	0.000182505	0.0028157	PRCP
ENSG00000182325	300.68	0.889168	0.237651	3.74148	0.000182936	0.00281919	FBXL6
ENSG00000163251	511.101	0.894735	0.239183	3.74079	0.000183441	0.00282379	FZD5
ENSG00000164631	646.806	0.803969	0.214993	3.73951	0.00018438	0.00283508	ZNF12
ENSG00000185420	116.927	-0.957684	0.25614	-3.7389	0.000184826	0.00283876	SMYD3
ENSG00000174943	341.741	0.776525	0.207825	3.73644	0.000186645	0.0028635	KCTD13
ENSG00000132825	42.6046	0.858408	0.229769	3.73597	0.000186996	0.00286567	PPP1R3D
ENSG00000104765	406.188	-0.837853	0.224443	-3.73303	0.000189193	0.00289288	BNIP3L
ENSG00000102241	737.78	-0.556552	0.14908	-3.73324	0.000189032	0.00289288	HTATSF1
ENSG00000087074	11747	2.11453	0.566758	3.73092	0.000190783	0.00291395	PPP1R15A
ENSG00000117862	534.824	-0.826726	0.221645	-3.72995	0.000191519	0.00292194	TXNDC12
ENSG00000171017	138.704	1.0008	0.268522	3.72705	0.000193731	0.0029524	LRRC8E
ENSG00000010295	40.9575	2.00295	0.537609	3.72567	0.000194796	0.00296535	IFFO1
ENSG00000171766	51.7981	-0.832366	0.223488	-3.72442	0.000195762	0.00297675	GATM
ENSG00000108799	388.146	0.869629	0.233606	3.72262	0.000197163	0.00299144	EZH1
ENSG00000176024	71.6509	0.780384	0.209628	3.72272	0.00019709	0.00299144	ZNF613
ENSG00000116489	1014.21	-0.699952	0.188066	-3.72185	0.000197767	0.00299729	CAPZA1
ENSG00000124216	389.756	1.38985	0.373574	3.72041	0.000198899	0.00301112	SNAI1
ENSG00000189114	79.2895	0.936508	0.251749	3.72	0.000199222	0.00301269	BLOC1S3
ENSG00000005513	21.7523	1.34982	0.363044	3.71807	0.00020075	0.00302912	SOX8
ENSG00000122257	2553.14	1.24263	0.334198	3.71824	0.000200616	0.00302912	RBBP6
ENSG00000274211	379.971	0.66206	0.178085	3.71767	0.000201069	0.0030306	SOCS7
ENSG00000166189	583.918	0.66659	0.179446	3.71472	0.000203431	0.00306285	HPS6
ENSG00000003137	165.203	0.814589	0.219355	3.71357	0.000204358	0.00307342	CYP26B1
ENSG00000130827	160.123	1.07639	0.289918	3.71275	0.000205022	0.00308004	PLXNA3
ENSG00000054690	92.419	0.866509	0.233495	3.71105	0.000206404	0.00309404	PLEKHH1
ENSG00000184708	567.839	1.10172	0.29687	3.71112	0.00020634	0.00309404	EIF4ENIF1
ENSG00000185338	167.136	2.71534	0.731805	3.71047	0.000206876	0.00309772	SOCS1
ENSG00000123358	2410.21	1.50863	0.406681	3.70962	0.000207574	0.00310479	NR4A1
ENSG00000204852	447.368	-0.75909	0.204667	-3.7089	0.00020816	0.00310869	TCTN1
ENSG00000170921	1034.74	0.966701	0.260654	3.70875	0.000208287	0.00310869	TANC2
ENSG00000234616	118.337	1.03653	0.279579	3.70746	0.000209352	0.00312118	JRK
ENSG00000145734	2296.52	0.824504	0.222446	3.70654	0.000210109	0.00312908	BDP1
ENSG00000143398	1069.91	0.712259	0.19218	3.7062	0.000210394	0.00312993	PIP5K1A
ENSG00000170265	435.594	0.783112	0.211364	3.70504	0.000211357	0.00314085	ZNF282
ENSG00000115091	1780.06	-0.978528	0.264171	-3.70415	0.000212102	0.00314345	ACTR3
ENSG00000196456	107.199	0.88378	0.238586	3.70425	0.00021202	0.00314345	ZNF775
ENSG00000165775	436.93	-0.796878	0.215139	-3.70401	0.000212219	0.00314345	FUNDC2
ENSG00000175390	1959.74	-0.855753	0.231079	-3.7033	0.000212816	0.00314551	EIF3F
ENSG00000128708	786.565	-0.717323	0.193694	-3.70338	0.000212749	0.00314551	HAT1
ENSG00000065978	5359.27	-0.64211	0.173499	-3.70094	0.000214799	0.00316839	YBX1
ENSG00000148841	260.195	1.01746	0.274921	3.70091	0.000214826	0.00316839	ITPRIP
ENSG00000168779	42.3039	1.32893	0.359124	3.70048	0.000215192	0.00317038	SHOX2
ENSG00000152518	1929.35	1.4204	0.383911	3.69981	0.000215758	0.00317531	ZFP36L2
ENSG00000147010	903.599	-0.634615	0.171548	-3.69935	0.000216151	0.0031777	SH3KBP1
ENSG00000107554	823.524	0.925563	0.250407	3.69623	0.000218824	0.00321356	DNMBP
ENSG00000119574	515.351	0.903762	0.244528	3.69595	0.000219066	0.00321368	ZBTB45
ENSG00000136141	268.542	0.952414	0.257878	3.69327	0.000221388	0.00324426	LRCH1
ENSG00000064115	1135.71	-1.25142	0.33923	-3.689	0.000225133	0.0032915	TM7SF3
ENSG00000166716	1849.04	0.841973	0.228221	3.68928	0.000224886	0.0032915	ZNF592
ENSG00000164120	656.661	-1.07935	0.292603	-3.68878	0.00022533	0.0032915	HPGD
ENSG00000100906	7609.9	1.34974	0.366066	3.68716	0.000226767	0.00330897	NFKBIA
ENSG00000100473	229.157	-1.02107	0.277063	-3.68532	0.000228413	0.00332945	COCH
ENSG00000171163	374.404	0.763823	0.207292	3.68476	0.000228915	0.00333322	ZNF692
ENSG00000109790	1620.06	-0.711187	0.193053	-3.6839	0.000229694	0.00334103	KLHL5
ENSG00000162783	1209.38	1.23293	0.334835	3.68221	0.000231225	0.00335429	IER5
ENSG00000169857	229.86	-0.839784	0.228098	-3.68169	0.000231694	0.00335429	AVEN
ENSG00000181827	1925.3	1.0618	0.288406	3.68161	0.000231764	0.00335429	RFX7
ENSG00000118855	408.542	-0.781624	0.212272	-3.68219	0.000231242	0.00335429	MFSD1
ENSG00000255330	102.45	0.833523	0.226422	3.68127	0.000232071	0.00335429	ENSG00000255330
ENSG00000214338	102.45	0.833523	0.226422	3.68127	0.000232071	0.00335429	SOGA3
ENSG00000187624	378.273	0.913257	0.248132	3.68054	0.000232745	0.00336049	LIAT1
ENSG00000078304	1408.87	-0.773019	0.210121	-3.67893	0.000234216	0.00337817	PPP2R5C
ENSG00000174109	454.388	0.870733	0.236734	3.67811	0.000234965	0.00338541	UQCC4
ENSG00000180423	91.9163	0.799088	0.217283	3.67765	0.000235396	0.00338807	HARBI1
ENSG00000139926	394.842	0.711473	0.193507	3.67674	0.000236234	0.00339657	FRMD6
ENSG00000197019	1120.42	1.25805	0.342225	3.67608	0.000236844	0.00340179	SERTAD1
ENSG00000022277	686.352	-0.606989	0.165187	-3.67457	0.000238252	0.00341843	RTF2
ENSG00000182263	140.467	1.00057	0.272342	3.67393	0.000238849	0.00342342	FIGN
ENSG00000188895	1223.2	0.476485	0.129704	3.67364	0.000239118	0.00342371	MSL1
ENSG00000125484	910.124	0.497559	0.135456	3.67321	0.000239518	0.00342585	GTF3C4
ENSG00000127022	5558.75	-0.797911	0.217288	-3.67214	0.00024053	0.00343675	CANX
ENSG00000249884	513.355	-0.715824	0.194995	-3.67099	0.000241615	0.00344151	RNF103-CHMP3
ENSG00000172053	843.856	-0.65192	0.177563	-3.67148	0.000241151	0.00344151	QARS1
ENSG00000176896	46.7536	1.07935	0.294017	3.67102	0.000241581	0.00344151	TCEANC
ENSG00000172500	960.071	-0.66813	0.182028	-3.67047	0.000242102	0.00344487	FIBP
ENSG00000050820	1734.5	0.856188	0.233295	3.66998	0.00024257	0.00344796	BCAR1
ENSG00000160584	526.443	0.918722	0.25038	3.66931	0.000243209	0.00345347	SIK3
ENSG00000256294	181.134	0.767234	0.209172	3.66796	0.000244492	0.0034681	ZNF225
ENSG00000174891	503.018	-0.526223	0.143497	-3.66715	0.000245272	0.00347557	RSRC1
ENSG00000234602	31.5995	1.05211	0.287072	3.66498	0.000247363	0.00350158	MCIDAS
ENSG00000170322	510.136	0.908145	0.247808	3.6647	0.000247625	0.00350168	NFRKB
ENSG00000181222	4638.22	1.49659	0.408476	3.66385	0.000248452	0.00350977	POLR2A
ENSG00000125970	946.845	-0.645988	0.176327	-3.66358	0.000248712	0.00350983	RALY
ENSG00000065833	1133.14	-0.796018	0.217388	-3.66174	0.000250512	0.00352799	ME1
ENSG00000104388	1062.82	-0.76749	0.209593	-3.66181	0.000250439	0.00352799	RAB2A
ENSG00000040199	647.85	0.751523	0.205345	3.65981	0.000252401	0.00355093	PHLPP2
ENSG00000267796	465.666	0.875141	0.239248	3.65789	0.000254302	0.00357402	LIN37
ENSG00000179361	107.944	1.02752	0.280969	3.65704	0.000255145	0.00357855	ARID3B
ENSG00000152433	51.2336	1.20048	0.328259	3.6571	0.000255089	0.00357855	ZNF547
ENSG00000104695	959.475	-0.55483	0.151824	-3.65443	0.00025775	0.00361139	PPP2CB
ENSG00000260729	277.992	-0.558831	0.15299	-3.65272	0.000259479	0.00363191	ENSG00000260729
ENSG00000140521	1084.56	0.790152	0.216362	3.65198	0.000260225	0.00363494	POLG
ENSG00000127511	416.792	0.841825	0.230504	3.65211	0.000260098	0.00363494	SIN3B
ENSG00000102804	2055.86	0.533965	0.146273	3.65048	0.000261752	0.00364598	TSC22D1
ENSG00000141979	138.235	0.963693	0.264007	3.65025	0.000261982	0.00364598	ENSG00000141979
ENSG00000005483	3292.53	1.08943	0.298461	3.65016	0.000262077	0.00364598	KMT2E
ENSG00000279899	63.5728	0.859232	0.235389	3.65026	0.00026197	0.00364598	ENSG00000279899
ENSG00000273173	173.545	-0.900027	0.246742	-3.64764	0.000264662	0.0036745	SNURF
ENSG00000125991	1680	-0.720298	0.197468	-3.64766	0.000264637	0.0036745	ERGIC3
ENSG00000070047	1321.23	0.97579	0.26754	3.64726	0.00026505	0.00367521	PHRF1
ENSG00000171148	1041.87	-0.577774	0.158433	-3.64681	0.000265516	0.00367521	TADA3
ENSG00000197062	148.554	0.696984	0.191113	3.64698	0.000265339	0.00367521	ZSCAN26
ENSG00000170776	2065.85	0.749233	0.20549	3.64608	0.000266269	0.00368191	AKAP13
ENSG00000159263	926.993	0.978818	0.268696	3.64285	0.000269639	0.00372248	SIM2
ENSG00000104219	505.864	-0.906507	0.248853	-3.64275	0.000269745	0.00372248	ZDHHC2
ENSG00000269533	34.9927	0.921717	0.253084	3.64194	0.000270595	0.00373046	ENSG00000269533
ENSG00000254470	467.299	0.883144	0.242546	3.64113	0.000271439	0.0037357	AP5B1
ENSG00000184517	281.797	0.611297	0.16789	3.64106	0.000271519	0.0037357	ZFP1
ENSG00000109919	1137.2	-0.795333	0.218494	-3.64007	0.000272565	0.00374633	MTCH2
ENSG00000136156	949.921	-0.993303	0.272955	-3.63908	0.000273617	0.00375703	ITM2B
ENSG00000140948	409.233	0.983549	0.270381	3.63764	0.000275152	0.00376904	ZCCHC14
ENSG00000134779	900.165	-1.06685	0.293329	-3.63706	0.000275764	0.00376904	TPGS2
ENSG00000198182	134.735	0.704181	0.193617	3.63697	0.000275864	0.00376904	ZNF607
ENSG00000164379	82.4652	1.25401	0.344796	3.63697	0.000275863	0.00376904	FOXQ1
ENSG00000188483	4127.44	0.929077	0.255409	3.63761	0.00027518	0.00376904	IER5L
ENSG00000197265	583.914	-0.642445	0.176703	-3.63573	0.000277198	0.0037835	GTF2E2
ENSG00000158864	617.082	-0.869724	0.239345	-3.63376	0.000279318	0.00380384	NDUFS2
ENSG00000220205	231.649	1.3093	0.360321	3.63369	0.000279395	0.00380384	VAMP2
ENSG00000176994	1135.22	1.19384	0.328559	3.63356	0.000279536	0.00380384	SMCR8
ENSG00000005022	2433.14	-0.882364	0.242853	-3.63332	0.000279796	0.00380384	SLC25A5
ENSG00000149084	562.925	-0.815392	0.224469	-3.63254	0.000280642	0.00381157	HSD17B12
ENSG00000170448	218.578	0.772272	0.212646	3.63172	0.000281537	0.00381995	NFXL1
ENSG00000008516	65.9211	2.8551	0.786668	3.62935	0.000284132	0.00385134	MMP25
ENSG00000130479	514.721	1.18635	0.326962	3.6284	0.00028518	0.00386174	MAP1S
ENSG00000106829	556.794	1.053	0.290257	3.62784	0.000285802	0.00386635	TLE4
ENSG00000145016	346.217	0.8522	0.235039	3.62579	0.000288083	0.00389337	RUBCN
ENSG00000243708	28.2199	1.02528	0.282851	3.62482	0.000289163	0.0039032	PLA2G4B
ENSG00000213859	155.487	1.30606	0.360331	3.62463	0.000289378	0.0039032	KCTD11
ENSG00000183495	1810.06	1.20722	0.333139	3.62375	0.000290357	0.00391255	EP400
ENSG00000188566	351.916	0.754997	0.208504	3.62102	0.000293439	0.00395021	NDOR1
ENSG00000143674	1048.55	0.548865	0.1516	3.62049	0.000294042	0.00395445	MAP3K21
ENSG00000104723	549.227	-1.03616	0.286244	-3.61985	0.00029477	0.00396036	TUSC3
ENSG00000143442	1609.06	0.992209	0.274208	3.61845	0.000296374	0.00396252	POGZ
ENSG00000155592	210.078	1.05119	0.290501	3.61856	0.000296244	0.00396252	ZKSCAN2
ENSG00000188766	45.1106	1.79323	0.495542	3.61872	0.000296058	0.00396252	SPRED3
ENSG00000070808	10.7902	2.14117	0.591666	3.61888	0.000295877	0.00396252	CAMK2A
ENSG00000182220	659.993	-0.914966	0.252859	-3.61849	0.000296329	0.00396252	ATP6AP2
ENSG00000083123	73.6101	-0.826472	0.228438	-3.61793	0.000296973	0.00396667	BCKDHB
ENSG00000061936	1013.27	0.883423	0.244266	3.61664	0.000298451	0.00397482	SFSWAP
ENSG00000181523	172.804	0.969893	0.268143	3.61707	0.000297961	0.00397482	SGSH
ENSG00000164904	363.021	-0.870226	0.240617	-3.61664	0.000298447	0.00397482	ALDH7A1
ENSG00000115306	5231.97	1.03414	0.28603	3.61551	0.000299758	0.00398835	SPTBN1
ENSG00000110851	1051.95	0.59562	0.164834	3.61346	0.000302136	0.00400834	PRDM4
ENSG00000100934	1421.26	-0.870423	0.24088	-3.61352	0.000302073	0.00400834	SEC23A
ENSG00000141446	502.958	0.637138	0.176309	3.61375	0.000301798	0.00400834	ESCO1
ENSG00000109920	1945.42	1.08186	0.299462	3.61269	0.000303033	0.00401157	FNBP4
ENSG00000182810	322.943	0.934005	0.25852	3.6129	0.000302794	0.00401157	DDX28
ENSG00000179588	414.128	1.17414	0.325066	3.612	0.00030384	0.00401157	ZFPM1
ENSG00000162924	462.797	1.09601	0.303421	3.61216	0.000303653	0.00401157	REL
ENSG00000102158	492.337	-0.992166	0.274663	-3.61231	0.000303481	0.00401157	MAGT1
ENSG00000111859	3903.12	1.20914	0.334794	3.6116	0.000304308	0.00401388	NEDD9
ENSG00000181004	149.178	0.808868	0.22406	3.61005	0.000306137	0.00403061	BBS12
ENSG00000122674	770.289	-0.59155	0.163863	-3.61003	0.000306163	0.00403061	CCZ1
ENSG00000140740	1338.06	-0.6446	0.1786	-3.60918	0.000307172	0.00404002	UQCRC2
ENSG00000137767	307.604	-1.05279	0.291863	-3.60715	0.000309583	0.00406784	SQOR
ENSG00000171469	267.983	0.731881	0.202969	3.60588	0.000311098	0.00407625	ZNF561
ENSG00000083838	199.987	0.764667	0.212076	3.60562	0.000311411	0.00407625	ZNF446
ENSG00000163660	2380.14	1.33965	0.371527	3.60579	0.000311203	0.00407625	CCNL1
ENSG00000182752	2744.66	0.718581	0.199287	3.60576	0.000311242	0.00407625	PAPPA
ENSG00000159388	386.007	1.51634	0.420669	3.6046	0.00031264	0.00408843	BTG2
ENSG00000140326	204.709	0.831699	0.230779	3.60387	0.000313514	0.00409208	CDAN1
ENSG00000178971	352.867	1.12383	0.311824	3.60406	0.000313286	0.00409208	CTC1
ENSG00000069696	8.05414	2.09266	0.580828	3.60289	0.000314697	0.00410088	DRD4
ENSG00000166164	1336.42	-0.608652	0.168949	-3.60257	0.000315085	0.00410088	BRD7
ENSG00000198455	401.225	0.867986	0.240929	3.60266	0.000314975	0.00410088	ZXDB
ENSG00000178741	1394.93	-0.903825	0.250955	-3.60154	0.000316341	0.00410945	COX5A
ENSG00000104936	391.411	0.616885	0.171275	3.60172	0.000316122	0.00410945	DMPK
ENSG00000008086	711.909	0.807137	0.224361	3.59748	0.000321309	0.00417004	CDKL5
ENSG00000164778	32.0707	1.6717	0.464787	3.59671	0.000322273	0.00417466	EN2
ENSG00000165271	1619.3	0.860491	0.239243	3.59673	0.000322242	0.00417466	NOL6
ENSG00000102572	1086.92	-0.496625	0.138092	-3.59634	0.000322722	0.00417652	STK24
ENSG00000171223	5118.26	1.24676	0.346706	3.59601	0.000323134	0.00417793	JUNB
ENSG00000124333	430.022	-0.824118	0.229257	-3.59473	0.000324723	0.00419452	VAMP7
ENSG00000148704	21.5813	1.12841	0.313964	3.59408	0.000325543	0.00419722	VAX1
ENSG00000070081	326.976	-1.05179	0.292632	-3.59424	0.000325336	0.00419722	NUCB2
ENSG00000120696	146.791	0.694193	0.193203	3.59307	0.000326803	0.0042095	KBTBD7
ENSG00000006715	448.026	-0.77051	0.214478	-3.59248	0.000327543	0.00421508	VPS41
ENSG00000159461	1160.77	-0.747407	0.208077	-3.59198	0.000328174	0.00421925	AMFR
ENSG00000101856	838.109	-0.708129	0.197313	-3.58887	0.000332119	0.00426597	PGRMC1
ENSG00000114416	877.45	-0.480673	0.133991	-3.58736	0.000334049	0.00428675	FXR1
ENSG00000176444	602.241	1.02901	0.286903	3.58662	0.000334993	0.00429433	CLK2
ENSG00000131503	928.658	0.899309	0.250755	3.58641	0.000335265	0.00429433	ANKHD1
ENSG00000230124	495.408	-0.761384	0.212319	-3.58604	0.000335738	0.00429638	ACBD6
ENSG00000166598	6331.52	-0.678631	0.189277	-3.58538	0.000336587	0.00430072	HSP90B1
ENSG00000107175	651.288	-0.560132	0.15623	-3.58529	0.000336704	0.00430072	CREB3
ENSG00000254996	925.613	0.910415	0.25399	3.58445	0.000337786	0.00431053	ANKHD1-EIF4EBP3
ENSG00000122545	1203.44	-0.760716	0.212263	-3.58383	0.000338586	0.00431674	SEPTIN7
ENSG00000180787	110.239	1.04562	0.291821	3.58308	0.000339564	0.00432519	ZFP3
ENSG00000149016	288.468	0.883098	0.246509	3.58242	0.000340421	0.00433208	TUT1
ENSG00000163945	103.468	0.78756	0.219876	3.58183	0.00034119	0.00433785	UVSSA
ENSG00000111142	1232.35	-0.561518	0.156806	-3.58096	0.000342334	0.00434838	METAP2
ENSG00000176945	15.3184	1.92705	0.538214	3.58046	0.00034299	0.00435268	MUC20
ENSG00000104866	725.597	0.482196	0.134767	3.57799	0.000346253	0.00439002	PPP1R37
ENSG00000189403	1806.43	-0.697962	0.195218	-3.57529	0.000349842	0.00443143	HMGB1
ENSG00000069702	158.449	0.718227	0.200958	3.57401	0.000351552	0.0044449	TGFBR3
ENSG00000170390	251.479	0.631863	0.176789	3.57411	0.000351422	0.0044449	DCLK2
ENSG00000128731	1771.56	0.675548	0.189064	3.57311	0.000352762	0.004452	HERC2
ENSG00000183054	513.421	0.800184	0.223946	3.57312	0.000352757	0.004452	RGPD6
ENSG00000175198	140.259	-0.73392	0.205431	-3.57259	0.000353468	0.00445417	PCCA
ENSG00000213614	672.953	-0.625975	0.175267	-3.57155	0.00035488	0.00445417	HEXA
ENSG00000102908	2046.78	1.15991	0.324759	3.57162	0.000354786	0.00445417	NFAT5
ENSG00000118705	2655.3	-0.691285	0.193512	-3.57231	0.000353852	0.00445417	RPN2
ENSG00000163781	1798.41	-0.416078	0.116489	-3.57184	0.000354488	0.00445417	TOPBP1
ENSG00000120217	117.575	1.6829	0.471162	3.57182	0.000354515	0.00445417	CD274
ENSG00000074319	774.14	-0.510205	0.142869	-3.57114	0.000355432	0.00445702	TSG101
ENSG00000079739	318.624	-1.03305	0.289314	-3.5707	0.000356029	0.00446043	PGM1
ENSG00000214940	168.014	0.908439	0.254539	3.56896	0.000358405	0.00448203	NPIPA8
ENSG00000106554	869.746	-0.635766	0.178128	-3.56915	0.000358137	0.00448203	CHCHD3
ENSG00000166260	640.878	-0.959839	0.268977	-3.56847	0.000359065	0.00448619	COX11
ENSG00000133422	557.325	1.1476	0.321615	3.56823	0.000359396	0.00448625	MORC2
ENSG00000050165	56.6	-1.21506	0.340595	-3.56746	0.000360461	0.00449544	DKK3
ENSG00000129911	275.81	1.08399	0.303889	3.56707	0.000360993	0.004498	KLF16
ENSG00000171813	292.677	0.686779	0.192614	3.56557	0.000363065	0.00451897	PWWP2B
ENSG00000205277	221.239	1.64487	0.461346	3.56538	0.000363334	0.00451897	MUC12
ENSG00000148700	268.387	-0.975484	0.273639	-3.56486	0.000364054	0.00452383	ADD3
ENSG00000087502	876.583	-0.653089	0.183232	-3.56427	0.000364877	0.00452878	ERGIC2
ENSG00000144848	662.43	-0.736214	0.206564	-3.5641	0.000365113	0.00452878	ATG3
ENSG00000140836	2096.1	0.990648	0.278051	3.56282	0.000366886	0.00454667	ZFHX3
ENSG00000171497	553.087	-0.657632	0.184645	-3.5616	0.000368598	0.00456377	PPID
ENSG00000117395	1316.39	-0.569044	0.159798	-3.56102	0.000369417	0.00456979	EBNA1BP2
ENSG00000228716	403.588	-1.1152	0.31321	-3.56056	0.000370069	0.00457373	DHFR
ENSG00000162086	382.736	0.877214	0.246397	3.56016	0.000370623	0.00457646	ZNF75A
ENSG00000138760	593.356	-0.92697	0.260475	-3.55876	0.000372608	0.00459684	SCARB2
ENSG00000106004	88.714	0.724637	0.203672	3.55787	0.000373881	0.0046084	HOXA5
ENSG00000241685	1800.02	-0.906828	0.254909	-3.55746	0.000374464	0.00461144	ARPC1A
ENSG00000143867	76.4919	0.962306	0.270526	3.55716	0.000374882	0.00461246	OSR1
ENSG00000157326	228.98	-0.767965	0.215922	-3.55668	0.000375577	0.00461688	DHRS4
ENSG00000196993	55.2637	1.39383	0.391965	3.55601	0.000376531	0.00462447	NPIPB9
ENSG00000082153	2631.81	-0.783927	0.220598	-3.55365	0.000379931	0.00466205	BZW1
ENSG00000141429	2041.38	-0.863516	0.243035	-3.55306	0.000380781	0.00466831	GALNT1
ENSG00000154734	31.0461	1.77199	0.498813	3.55242	0.000381703	0.00467544	ADAMTS1
ENSG00000049541	632.301	-0.558511	0.157233	-3.55211	0.000382148	0.0046765	RFC2
ENSG00000164961	1052.58	-0.482491	0.135841	-3.55189	0.000382471	0.0046765	WASHC5
ENSG00000089692	62.0568	1.80883	0.509374	3.55109	0.000383635	0.00468239	LAG3
ENSG00000100938	514.166	-0.553355	0.155819	-3.55127	0.000383381	0.00468239	GMPR2
ENSG00000115484	3438.99	-0.823878	0.232035	-3.55067	0.000384253	0.00468577	CCT4
ENSG00000162174	103.904	-1.03113	0.290518	-3.54929	0.000386277	0.00470627	ASRGL1
ENSG00000015592	5.84278	3.59572	1.01334	3.5484	0.000387581	0.00471798	STMN4
ENSG00000198625	566.886	0.816822	0.230284	3.54702	0.000389618	0.00473857	MDM4
ENSG00000023697	549.057	-1.17168	0.330493	-3.54523	0.000392265	0.00476233	DERA
ENSG00000157540	1169.7	0.822547	0.232004	3.5454	0.000392016	0.00476233	DYRK1A
ENSG00000138378	192.584	-0.685589	0.193434	-3.54431	0.000393639	0.00477479	STAT4
ENSG00000049449	1303.77	-0.727021	0.205145	-3.54394	0.000394195	0.00477731	RCN1
ENSG00000119655	635.536	-0.983844	0.277716	-3.54262	0.000396172	0.00478438	NPC2
ENSG00000138600	1028.89	-0.946012	0.266995	-3.54319	0.000395324	0.00478438	SPPL2A
ENSG00000142556	263.569	0.990802	0.279669	3.54276	0.000395959	0.00478438	ZNF614
ENSG00000145040	43.527	1.87474	0.529189	3.54268	0.000396086	0.00478438	UCN2
ENSG00000189266	1210.66	0.845237	0.238617	3.54223	0.000396755	0.00478721	PNRC2
ENSG00000086232	2130.95	-0.817261	0.230782	-3.54127	0.000398213	0.00480058	EIF2AK1
ENSG00000179218	4221.8	-0.695598	0.196478	-3.54034	0.000399608	0.00480895	CALR
ENSG00000155034	452.23	0.735454	0.207731	3.54041	0.000399502	0.00480895	FBXL18
ENSG00000174010	616.652	0.87587	0.247439	3.53974	0.000400523	0.00481574	KLHL15
ENSG00000143183	931.195	-0.796917	0.225173	-3.53913	0.000401451	0.00482269	TMCO1
ENSG00000274512	64.0474	1.09244	0.308769	3.53806	0.000403077	0.00483798	TBC1D3
ENSG00000204977	298.495	0.838999	0.237163	3.53764	0.000403718	0.00484144	TRIM13
ENSG00000115685	416.835	-0.850116	0.240429	-3.53583	0.000406496	0.00486229	PPP1R7
ENSG00000127366	17.858	1.87168	0.529349	3.53582	0.000406518	0.00486229	TAS2R5
ENSG00000148154	515.415	0.88014	0.24889	3.53627	0.000405826	0.00486229	UGCG
ENSG00000244038	1489.88	-0.790467	0.223602	-3.53515	0.000407537	0.00487023	DDOST
ENSG00000171466	388.192	0.660825	0.186966	3.53446	0.000408606	0.00487028	ZNF562
ENSG00000187475	90.8087	2.4743	0.70002	3.53461	0.000408374	0.00487028	H1-6
ENSG00000105339	461.252	0.871661	0.246591	3.53485	0.000408011	0.00487028	DENND3
ENSG00000133704	565.968	-0.504952	0.142884	-3.53401	0.000409306	0.0048744	IPO8
ENSG00000122678	118.899	0.825399	0.233581	3.53367	0.00040983	0.00487641	POLM
ENSG00000143970	1079.6	0.882139	0.249742	3.5322	0.000412124	0.00489946	ASXL2
ENSG00000214265	225.163	-0.920478	0.260616	-3.53193	0.000412544	0.00490021	ENSG00000214265
ENSG00000255150	174.773	0.953692	0.270043	3.53163	0.000413005	0.00490028	EID3
ENSG00000205730	725.143	0.849487	0.240548	3.53147	0.000413264	0.00490028	ITPRIPL2
ENSG00000177302	756.189	0.510737	0.144686	3.52997	0.000415611	0.00492386	TOP3A
ENSG00000153094	166.287	1.04588	0.296428	3.52827	0.000418278	0.00495119	BCL2L11
ENSG00000011021	162.251	1.15778	0.328301	3.52658	0.000420968	0.00497445	CLCN6
ENSG00000135637	223.461	0.75819	0.214991	3.52661	0.000420918	0.00497445	CCDC142
ENSG00000169981	232.815	0.609737	0.172926	3.526	0.000421889	0.00498105	ZNF35
ENSG00000161647	309.467	0.774274	0.219664	3.52481	0.000423783	0.00499911	MPP3
ENSG00000158636	765.876	0.839816	0.238321	3.52389	0.000425256	0.00501218	EMSY
ENSG00000268750	138.95	0.626182	0.177724	3.52334	0.000426141	0.0050183	ENSG00000268750
ENSG00000159556	77.4799	0.934447	0.265293	3.52232	0.00042778	0.00503329	ISL2
ENSG00000214562	73.3095	1.41632	0.402266	3.52086	0.000430142	0.00505418	NUTM2D
ENSG00000119471	369.844	-0.892333	0.253448	-3.52077	0.000430292	0.00505418	HSDL2
ENSG00000124217	328.206	0.765513	0.217523	3.51923	0.000432801	0.00506264	MOCS3
ENSG00000164111	1837.32	-0.805503	0.228876	-3.51939	0.000432545	0.00506264	ANXA5
ENSG00000189007	77.2716	0.757792	0.215331	3.5192	0.000432856	0.00506264	ADAT2
ENSG00000272391	1640.94	1.28946	0.366315	3.52008	0.000431421	0.00506264	POM121C
ENSG00000147419	479.498	-0.764758	0.21731	-3.5192	0.000432843	0.00506264	CCDC25
ENSG00000116584	488.693	0.645029	0.183473	3.51567	0.000438649	0.00512168	ARHGEF2
ENSG00000075415	3566.82	-0.859695	0.244521	-3.51583	0.000438374	0.00512168	SLC25A3
ENSG00000266074	558.628	1.13509	0.323001	3.51419	0.000441102	0.00514157	BAHCC1
ENSG00000135069	1256.74	-1.26633	0.360329	-3.51436	0.000440822	0.00514157	PSAT1
ENSG00000197774	71.5961	1.0873	0.309451	3.51365	0.000442001	0.00514768	EME2
ENSG00000196793	118.789	0.89127	0.253762	3.51222	0.000444379	0.00514917	ZNF239
ENSG00000005339	2857.75	1.25563	0.357446	3.51278	0.000443439	0.00514917	CREBBP
ENSG00000214967	164.814	0.809995	0.23061	3.5124	0.00044408	0.00514917	NPIPA7
ENSG00000163466	2038.24	-0.686367	0.195405	-3.51254	0.000443845	0.00514917	ARPC2
ENSG00000164024	465.891	-0.719032	0.20472	-3.51226	0.000444307	0.00514917	METAP1
ENSG00000106682	1413.55	-0.536222	0.152637	-3.51305	0.000442988	0.00514917	EIF4H
ENSG00000104957	282.321	0.932495	0.26561	3.51077	0.000446811	0.00517298	YJU2B
ENSG00000178338	277.522	0.929213	0.264774	3.50945	0.000449028	0.00519427	ZNF354B
ENSG00000160752	804.455	-0.822235	0.234319	-3.50904	0.000449733	0.00519805	FDPS
ENSG00000162600	205.616	-0.553458	0.157778	-3.50783	0.000451786	0.00521738	OMA1
ENSG00000169084	531.513	-0.688666	0.19634	-3.50752	0.000452302	0.00521896	DHRSX
ENSG00000145741	4220.89	-0.694002	0.197889	-3.50703	0.000453143	0.00522427	BTF3
ENSG00000117592	1422.41	-0.899979	0.256712	-3.50579	0.000455252	0.00523102	PRDX6
ENSG00000048649	656.538	0.556193	0.158645	3.50591	0.000455055	0.00523102	RSF1
ENSG00000119203	979.078	-0.691078	0.197098	-3.50626	0.000454445	0.00523102	CPSF3
ENSG00000204681	101.649	0.995591	0.283966	3.50602	0.000454859	0.00523102	GABBR1
ENSG00000140332	588.47	1.30595	0.372639	3.50458	0.000457323	0.00524189	TLE3
ENSG00000130414	790.306	-0.690271	0.196957	-3.50469	0.000457142	0.00524189	NDUFA10
ENSG00000130589	2215.92	1.4099	0.402329	3.50435	0.000457725	0.00524189	HELZ2
ENSG00000187566	38.8239	0.880208	0.25116	3.50456	0.000457355	0.00524189	NHLRC1
ENSG00000049656	2078	-0.550488	0.157285	-3.49995	0.000465346	0.00532472	CLPTM1L
ENSG00000261221	607.987	0.896564	0.256188	3.49963	0.000465905	0.00532668	ZNF865
ENSG00000151835	3023.47	0.570912	0.163166	3.49898	0.00046705	0.00533533	SACS
ENSG00000116161	1476.94	-0.948767	0.271217	-3.49819	0.000468433	0.00534668	CACYBP
ENSG00000140519	215.534	1.32682	0.379365	3.49748	0.000469672	0.00535637	RHCG
ENSG00000068028	190.852	0.991128	0.28341	3.49715	0.000470254	0.00535855	RASSF1
ENSG00000174748	6373.98	-0.599031	0.171341	-3.49613	0.000472066	0.00537474	RPL15
ENSG00000183889	258.503	0.840288	0.240383	3.49562	0.000472958	0.00538044	NPIPA5
ENSG00000196843	243.537	1.13238	0.323965	3.49538	0.000473386	0.00538085	ARID5A
ENSG00000174080	209.021	-0.991037	0.283598	-3.49451	0.000474927	0.0053939	CTSF
ENSG00000138069	1466.52	-0.659504	0.18897	-3.49	0.000483028	0.00548136	RAB1A
ENSG00000171448	200.582	1.09267	0.31311	3.48973	0.000483509	0.0054823	ZBTB26
ENSG00000151239	1471.32	-0.835383	0.239455	-3.48868	0.000485409	0.00549929	TWF1
ENSG00000106537	237.113	-1.16173	0.333184	-3.48676	0.00048891	0.00553439	TSPAN13
ENSG00000136261	895.778	-0.772266	0.221531	-3.48604	0.000490226	0.00554472	BZW2
ENSG00000106608	476.026	0.615723	0.176644	3.48567	0.00049091	0.00554788	URGCP
ENSG00000176105	663.472	-0.853933	0.24501	-3.48531	0.000491574	0.00555083	YES1
ENSG00000107745	530.484	-0.899832	0.258333	-3.48322	0.000495417	0.00558962	MICU1
ENSG00000196177	143.638	-0.709965	0.203854	-3.48271	0.000496364	0.0055957	ACADSB
ENSG00000138175	397.184	-1.04459	0.300058	-3.48131	0.000498974	0.00561614	ARL3
ENSG00000182196	1233.54	-0.557382	0.160118	-3.48108	0.000499403	0.00561614	ARL6IP4
ENSG00000141384	354.039	0.724446	0.208103	3.48119	0.000499185	0.00561614	TAF4B
ENSG00000255524	41.1439	1.43421	0.412103	3.48022	0.000500993	0.00562941	NPIPB8
ENSG00000029153	711.733	-0.798945	0.229621	-3.47941	0.000502518	0.00564193	BMAL2
ENSG00000162521	1000.33	-0.607384	0.174639	-3.47794	0.000505277	0.00566826	RBBP4
ENSG00000116221	943.119	-0.666023	0.191539	-3.47722	0.000506645	0.00567164	MRPL37
ENSG00000183475	241.398	0.687981	0.19786	3.47711	0.000506843	0.00567164	ASB7
ENSG00000145506	179.606	1.29437	0.372276	3.47691	0.00050723	0.00567164	NKD2
ENSG00000132294	1079.8	-0.525294	0.151054	-3.47752	0.000506073	0.00567164	EFR3A
ENSG00000150093	11295.2	-0.799824	0.23006	-3.47659	0.000507835	0.00567285	ITGB1
ENSG00000159882	153.407	0.7623	0.219277	3.47642	0.000508165	0.00567285	ZNF230
ENSG00000101104	168.11	0.952512	0.274033	3.4759	0.000509135	0.00567907	PABPC1L
ENSG00000118200	1903.55	0.54286	0.156231	3.47473	0.000511371	0.00569015	CAMSAP2
ENSG00000186298	2239.58	-0.63264	0.182059	-3.47493	0.000510991	0.00569015	PPP1CC
ENSG00000119383	915.49	-0.705684	0.203067	-3.47514	0.000510593	0.00569015	PTPA
ENSG00000198034	9566.4	-0.578423	0.16652	-3.47359	0.000513554	0.0057098	RPS4X
ENSG00000182240	253.371	-0.97282	0.280179	-3.47214	0.000516334	0.00573607	BACE2
ENSG00000177189	856.386	-0.679863	0.19596	-3.46939	0.000521634	0.00579026	RPS6KA3
ENSG00000113328	925.184	-0.929198	0.267896	-3.46851	0.000523355	0.00580468	CCNG1
ENSG00000182326	460.842	-0.871542	0.251347	-3.46749	0.000525343	0.00580513	C1S
ENSG00000020426	422.126	-0.782085	0.225524	-3.46785	0.000524636	0.00580513	MNAT1
ENSG00000188549	64.5321	1.21271	0.349727	3.46759	0.000525149	0.00580513	CCDC9B
ENSG00000138629	352.212	-0.707064	0.203912	-3.46749	0.000525347	0.00580513	UBL7
ENSG00000140450	35.896	1.2655	0.36497	3.4674	0.00052551	0.00580513	ARRDC4
ENSG00000169629	484.687	0.761375	0.219613	3.46689	0.000526508	0.00581148	RGPD8
ENSG00000117523	5154.14	1.13668	0.327914	3.46638	0.00052751	0.00581786	PRRC2C
ENSG00000180611	456.255	0.889206	0.256612	3.46517	0.000529893	0.00583945	MB21D2
ENSG00000109854	1181.23	-0.685837	0.197968	-3.46437	0.000531467	0.00585082	HTATIP2
ENSG00000197714	764.699	0.796385	0.229889	3.46422	0.000531777	0.00585082	ZNF460
ENSG00000177426	2350.23	0.610821	0.176356	3.46356	0.000533082	0.00586048	TGIF1
ENSG00000034677	1345.92	0.622858	0.179867	3.46288	0.000534417	0.00587047	RNF19A
ENSG00000143079	324.821	1.05043	0.303386	3.46236	0.000535457	0.00587719	CTTNBP2NL
ENSG00000153234	250.102	1.59036	0.459417	3.4617	0.000536777	0.00588697	NR4A2
ENSG00000137944	136.971	-0.981587	0.283584	-3.46136	0.000537457	0.00588972	KYAT3
ENSG00000134982	1033.92	0.585401	0.169258	3.45862	0.000542944	0.0059451	APC
ENSG00000019549	27.8109	1.46018	0.422254	3.45807	0.000544056	0.0059478	SNAI2
ENSG00000102054	1291.78	-0.776161	0.224441	-3.45819	0.000543816	0.0059478	RBBP7
ENSG00000126777	3899.25	-0.683022	0.19754	-3.45763	0.000544945	0.00595277	KTN1
ENSG00000169252	49.6781	2.04089	0.590309	3.45733	0.000545565	0.00595482	ADRB2
ENSG00000129566	500.27	1.00535	0.290871	3.45632	0.0005476	0.00596753	TEP1
ENSG00000170540	1036.34	-0.677545	0.196024	-3.45644	0.00054737	0.00596753	ARL6IP1
ENSG00000196704	1798.42	-0.645918	0.186899	-3.45597	0.000548323	0.00597068	AMZ2
ENSG00000233024	253.465	0.851864	0.246511	3.45568	0.000548899	0.00597221	NPIPA5
ENSG00000113312	805.435	-0.527192	0.152577	-3.45524	0.000549794	0.00597721	TTC1
ENSG00000173480	288.098	0.662437	0.191756	3.45457	0.000551163	0.00598736	ZNF417
ENSG00000185551	615.901	1.04978	0.304055	3.45261	0.000555185	0.00602629	NR2F2
ENSG00000144278	237.119	-0.719746	0.208511	-3.45184	0.000556781	0.00603421	GALNT13
ENSG00000164151	2321.93	0.631231	0.182868	3.45183	0.000556794	0.00603421	ICE1
ENSG00000101181	279.386	0.711711	0.206202	3.45152	0.00055744	0.00603644	MTG2
ENSG00000180071	273.101	0.88152	0.255531	3.44976	0.000561083	0.0060711	ANKRD18A
ENSG00000147174	68.4725	1.43491	0.416014	3.44918	0.000562283	0.00607929	GCNA
ENSG00000204172	339.759	0.88105	0.255526	3.44799	0.000564783	0.00610079	AGAP9
ENSG00000087586	1358.31	-0.584449	0.169524	-3.44759	0.000565603	0.00610079	AURKA
ENSG00000272772	606.366	-0.935607	0.271364	-3.44779	0.000565185	0.00610079	ENSG00000272772
ENSG00000105617	191.554	0.884033	0.25644	3.44733	0.000566157	0.00610197	LENG1
ENSG00000278311	958.766	0.538878	0.156352	3.44658	0.000567741	0.00611423	GGNBP2
ENSG00000156853	435.298	1.14228	0.331455	3.44626	0.000568408	0.00611662	ZNF689
ENSG00000143373	799.65	0.601624	0.174585	3.44602	0.000568909	0.00611722	ZNF687
ENSG00000143575	1185.81	-0.576862	0.167422	-3.44556	0.000569872	0.00611819	HAX1
ENSG00000163479	1273.48	-0.884979	0.256885	-3.44504	0.000570968	0.00611819	SSR2
ENSG00000100764	968.028	-0.734147	0.213125	-3.44467	0.000571754	0.00611819	PSMC1
ENSG00000140612	1837.71	-0.870306	0.252609	-3.44526	0.000570504	0.00611819	SEC11A
ENSG00000104904	2731.64	-0.725608	0.210648	-3.44464	0.000571813	0.00611819	OAZ1
ENSG00000068912	1389.66	-0.764859	0.222052	-3.4445	0.000572119	0.00611819	ERLEC1
ENSG00000147124	273.369	0.593502	0.172287	3.44484	0.000571399	0.00611819	ZNF41
ENSG00000001036	888.8	-0.861232	0.250076	-3.44388	0.000573421	0.00612735	FUCA2
ENSG00000101843	462.073	-0.85993	0.249721	-3.44356	0.000574108	0.00612992	PSMD10
ENSG00000137936	773.215	0.722563	0.209884	3.44268	0.000575984	0.00614517	BCAR3
ENSG00000130856	586.797	0.799362	0.23223	3.44212	0.000577178	0.00615313	ZNF236
ENSG00000099814	815.473	0.660417	0.191877	3.44188	0.000577693	0.00615385	CEP170B
ENSG00000135686	347.169	0.547235	0.15902	3.4413	0.000578934	0.00616228	KLHL36
ENSG00000169914	109.817	0.923291	0.268389	3.44012	0.000581462	0.00617553	OTUD3
ENSG00000108406	860.169	-0.684377	0.198954	-3.43988	0.000581961	0.00617553	DHX40
ENSG00000269026	77.3498	0.910853	0.264792	3.43988	0.000581978	0.00617553	ENSG00000269026
ENSG00000177352	294.504	0.632104	0.183748	3.44006	0.000581577	0.00617553	CCDC71
ENSG00000178093	30.9177	1.27385	0.370474	3.43843	0.000585105	0.00620392	TSSK6
ENSG00000100612	523.104	-0.949596	0.276212	-3.43792	0.000586205	0.00621078	DHRS7
ENSG00000182141	114.227	0.787487	0.229123	3.43697	0.000588267	0.00622783	ZNF708
ENSG00000261459	55.8906	0.802216	0.233439	3.43651	0.000589259	0.00622873	ENSG00000261459
ENSG00000148331	344.459	0.59489	0.173105	3.43658	0.000589116	0.00622873	ASB6
ENSG00000254772	8929.3	-0.743052	0.216292	-3.43541	0.000591663	0.00624933	EEF1G
ENSG00000164258	661.398	-1.01018	0.294116	-3.43461	0.0005934	0.00626286	NDUFS4
ENSG00000169955	56.2074	0.794976	0.231543	3.43338	0.000596106	0.00628659	ZNF747
ENSG00000167004	1978.51	-0.863029	0.251426	-3.43254	0.000597947	0.00630116	PDIA3
ENSG00000169184	184.536	1.0908	0.317817	3.43215	0.000598812	0.00630544	MN1
ENSG00000166343	14.299	1.46891	0.428123	3.43104	0.000601269	0.00632161	MSS51
ENSG00000173065	745.669	1.07464	0.313196	3.43121	0.000600905	0.00632161	FAM222B
ENSG00000015568	484.91	0.758848	0.221196	3.43066	0.000602115	0.00632566	RGPD5
ENSG00000062485	1224.42	-0.618655	0.180408	-3.42919	0.00060538	0.0063551	CS
ENSG00000170677	1454.34	0.526732	0.153613	3.42896	0.000605893	0.00635563	SOCS6
ENSG00000095380	498.722	-0.733111	0.213827	-3.42853	0.000606865	0.00636097	NANS
ENSG00000170325	186.885	0.971833	0.283498	3.428	0.000608035	0.00636351	PRDM10
ENSG00000175265	446.369	1.0696	0.312	3.4282	0.0006076	0.00636351	GOLGA8A
ENSG00000136943	105.725	-0.954098	0.278403	-3.42704	0.000610198	0.00638128	CTSV
ENSG00000198707	823.703	0.762165	0.222418	3.42673	0.000610906	0.00638383	CEP290
ENSG00000179304	125.394	0.781583	0.228136	3.42596	0.000612641	0.00639709	FAM156A
ENSG00000127884	984.104	-0.858409	0.250633	-3.42497	0.000614872	0.00640873	ECHS1
ENSG00000179094	745.532	1.99908	0.5837	3.42484	0.000615156	0.00640873	PER1
ENSG00000089289	659.358	-0.58366	0.170412	-3.425	0.000614798	0.00640873	IGBP1
ENSG00000167196	972.381	-0.702549	0.205148	-3.4246	0.000615711	0.00640965	FBXO22
ENSG00000221978	761.182	0.830834	0.242698	3.42332	0.000618614	0.00641595	CCNL2
ENSG00000110696	1372.56	-0.732395	0.213933	-3.42348	0.000618252	0.00641595	C11orf58
ENSG00000167642	1427.26	-0.917704	0.268075	-3.42331	0.000618641	0.00641595	SPINT2
ENSG00000168612	497.629	0.958008	0.279849	3.4233	0.000618652	0.00641595	ZSWIM1
ENSG00000091490	819.181	-0.845067	0.246806	-3.42402	0.000617028	0.00641595	SEL1L3
ENSG00000164294	397.683	-0.975753	0.285087	-3.42265	0.000620136	0.00642306	GPX8
ENSG00000118523	632.842	1.99231	0.582141	3.42239	0.000620741	0.00642306	CCN2
ENSG00000112378	835.568	-0.903045	0.263851	-3.42256	0.000620339	0.00642306	PERP
ENSG00000084072	298.488	-0.629121	0.183859	-3.42176	0.000622172	0.00642818	PPIE
ENSG00000168389	91.3336	0.77774	0.227281	3.42193	0.000621773	0.00642818	MFSD2A
ENSG00000241878	277.929	0.704732	0.205991	3.42117	0.000623515	0.0064372	PISD
ENSG00000215021	2854.7	-0.489896	0.143236	-3.4202	0.000625743	0.00645536	PHB2
ENSG00000139180	586.442	-0.954457	0.279114	-3.41959	0.000627156	0.00646507	NDUFA9
ENSG00000119977	779.027	-0.603225	0.176476	-3.41818	0.000630421	0.00649038	TCTN3
ENSG00000260916	858.87	-0.79367	0.232196	-3.4181	0.000630595	0.00649038	CCPG1
ENSG00000138777	617.058	-1.10503	0.323304	-3.41791	0.000631029	0.00649038	PPA2
ENSG00000116678	148.567	-1.0375	0.303572	-3.41765	0.000631644	0.00649185	LEPR
ENSG00000129255	1029.96	-0.565492	0.165488	-3.41712	0.000632864	0.00649952	MPDU1
ENSG00000110237	425.005	0.94178	0.275666	3.41638	0.00063459	0.00651237	ARHGEF17
ENSG00000197324	1183.29	-0.797021	0.233346	-3.41562	0.000636366	0.00652572	LRP10
ENSG00000170275	1410.93	-1.13921	0.33358	-3.41511	0.00063756	0.00653309	CRTAP
ENSG00000177303	320.792	0.747692	0.218956	3.4148	0.000638298	0.00653577	CASKIN2
ENSG00000117632	1137.25	-0.664655	0.19482	-3.41164	0.000645737	0.00660701	STMN1
ENSG00000024526	741.808	-0.601956	0.176486	-3.41078	0.000647762	0.0066228	DEPDC1
ENSG00000151576	514.177	0.630971	0.185016	3.41035	0.000648788	0.00662835	QTRT2
ENSG00000070669	673.426	-0.910572	0.267139	-3.4086	0.000652962	0.00666604	ASNS
ENSG00000106605	309.953	-0.960435	0.281846	-3.40766	0.000655222	0.00668414	BLVRA
ENSG00000068697	997.589	-0.803846	0.235928	-3.40716	0.000656425	0.00669144	LAPTM4A
ENSG00000106246	193.584	0.69202	0.203137	3.40667	0.000657601	0.00669846	PTCD1
ENSG00000112238	18.2415	1.31589	0.386378	3.40571	0.000659922	0.00671712	PRDM13
ENSG00000186432	1245.4	-0.45645	0.134092	-3.40401	0.000664042	0.00675405	KPNA4
ENSG00000062650	1325.56	0.569891	0.1675	3.40234	0.00066812	0.00678046	WAPL
ENSG00000198353	72.9363	1.31346	0.386039	3.40241	0.000667947	0.00678046	HOXC4
ENSG00000148248	1478.48	-0.950543	0.279358	-3.4026	0.000667474	0.00678046	SURF4
ENSG00000159720	448.542	-0.704123	0.206967	-3.4021	0.000668702	0.00678135	ATP6V0D1
ENSG00000120509	436.017	-0.706626	0.207736	-3.40156	0.000670033	0.00678983	PDZD11
ENSG00000129474	1323.23	0.756904	0.22257	3.40075	0.000672012	0.00680021	AJUBA
ENSG00000145781	353.725	-0.594186	0.174723	-3.40074	0.000672048	0.00680021	COMMD10
ENSG00000107485	309.988	2.01311	0.592036	3.40032	0.000673062	0.00680045	GATA3
ENSG00000121316	49.7211	-1.22716	0.360888	-3.40039	0.000672899	0.00680045	PLBD1
ENSG00000169641	552.013	0.711543	0.209313	3.39942	0.0006753	0.00681416	LUZP1
ENSG00000197894	619.099	-1.07377	0.315873	-3.39937	0.000675411	0.00681416	ADH5
ENSG00000105679	150.874	1.98319	0.58352	3.39868	0.00067713	0.00682147	GAPDHS
ENSG00000114353	462.265	-0.819333	0.241072	-3.3987	0.000677058	0.00682147	GNAI2
ENSG00000146414	315.432	0.837934	0.246628	3.39756	0.000679903	0.00684439	SHPRH
ENSG00000183579	500.71	0.707148	0.208156	3.39721	0.000680776	0.00684816	ZNRF3
ENSG00000158987	341.862	0.700153	0.206122	3.39679	0.000681818	0.00685362	RAPGEF6
ENSG00000038002	191.531	-0.653103	0.192321	-3.39589	0.000684052	0.00687104	AGA
ENSG00000196313	1636.7	1.37615	0.405367	3.39483	0.000686706	0.00689267	POM121
ENSG00000120093	249.523	1.25406	0.369436	3.39452	0.000687481	0.0068954	HOXB3
ENSG00000063587	119.099	0.759253	0.223706	3.39398	0.000688849	0.00690408	ZNF275
ENSG00000149179	280.243	-0.705833	0.207994	-3.39353	0.000689977	0.00690531	CSTPP1
ENSG00000131724	1023.64	-0.886364	0.261177	-3.39373	0.000689485	0.00690531	IL13RA1
ENSG00000038210	135.206	-0.622393	0.183431	-3.39307	0.000691151	0.00691201	PI4K2B
ENSG00000128564	210.974	1.4866	0.43818	3.39267	0.000692153	0.006917	VGF
ENSG00000196367	1960.1	0.857995	0.252986	3.39147	0.000695191	0.0069423	TRRAP
ENSG00000154957	214.693	0.551967	0.162878	3.38883	0.000701908	0.00700429	ZNF18
ENSG00000177873	153.953	0.641237	0.189286	3.38766	0.000704922	0.00702925	ZNF619
ENSG00000166579	991.652	0.602268	0.177816	3.38703	0.000706528	0.00703423	NDEL1
ENSG00000204514	131.678	0.649061	0.191641	3.38687	0.000706958	0.00703423	ZNF814
ENSG00000198189	386.871	-1.03338	0.305079	-3.38726	0.000705954	0.00703423	HSD17B11
ENSG00000196705	158.988	0.643647	0.190056	3.38662	0.000707587	0.0070354	ZNF431
ENSG00000166507	200.983	0.832443	0.245831	3.38624	0.000708561	0.00703998	NDST2
ENSG00000009844	468.015	-0.710553	0.209863	-3.3858	0.000709713	0.00704633	VTA1
ENSG00000088298	1017.71	-0.683304	0.201852	-3.38517	0.00071134	0.00704719	EDEM2
ENSG00000181788	478.331	0.628383	0.185613	3.38545	0.000710612	0.00704719	SIAH2
ENSG00000146376	273.993	-0.721081	0.213012	-3.38517	0.000711334	0.00704719	ARHGAP18
ENSG00000116580	1087.58	0.662933	0.195865	3.38463	0.000712731	0.0070508	GON4L
ENSG00000164296	214.578	0.985817	0.291245	3.38483	0.000712221	0.0070508	TIGD6
ENSG00000114107	235.704	-0.584419	0.172697	-3.38408	0.000714178	0.00706003	CEP70
ENSG00000273136	193.26	0.922529	0.272664	3.38339	0.000715974	0.00707269	NBPF26
ENSG00000179922	68.2761	0.735731	0.217481	3.38296	0.000717089	0.00707861	ZNF784
ENSG00000170468	587.158	0.784451	0.231926	3.38233	0.00071874	0.00708982	RIOX1
ENSG00000113048	919.415	-0.688335	0.203582	-3.38112	0.000721912	0.00711599	MRPS27
ENSG00000171121	31.1678	1.30961	0.387469	3.3799	0.000725125	0.00714253	KCNMB3
ENSG00000125821	892.643	-0.669549	0.198147	-3.37904	0.000727389	0.00715969	DTD1
ENSG00000184677	390.894	0.548995	0.162515	3.37811	0.000729848	0.00716903	ZBTB40
ENSG00000150760	1251.31	-0.533408	0.157898	-3.37819	0.000729655	0.00716903	DOCK1
ENSG00000163625	938.95	0.573047	0.169636	3.37809	0.000729903	0.00716903	WDFY3
ENSG00000113719	2413.12	-0.890816	0.263796	-3.37691	0.000733042	0.00719471	ERGIC1
ENSG00000144045	12.9252	2.33618	0.691887	3.37654	0.000734045	0.00719941	DQX1
ENSG00000153207	2327.81	0.636358	0.188504	3.37582	0.000735949	0.00721293	AHCTF1
ENSG00000177084	1519.36	0.744353	0.220583	3.37448	0.000739565	0.00722773	POLE
ENSG00000092036	246.049	-0.875208	0.259349	-3.37463	0.000739156	0.00722773	HAUS4
ENSG00000188315	34.3923	1.12519	0.333413	3.37476	0.00073879	0.00722773	C3orf62
ENSG00000014824	787.075	-0.767427	0.22742	-3.37449	0.000739535	0.00722773	SLC30A9
ENSG00000167962	1156.22	0.913808	0.270869	3.37361	0.000741887	0.00724527	ZNF598
ENSG00000160685	614.015	0.706878	0.209557	3.3732	0.000742996	0.00725095	ZBTB7B
ENSG00000130723	2596.18	0.852746	0.252883	3.37209	0.000745988	0.00727497	ENSG00000130723
ENSG00000104863	148.025	0.729472	0.216479	3.36971	0.00075247	0.00733298	LIN7B
ENSG00000135404	2043.93	-0.859333	0.255141	-3.36807	0.000756957	0.00737148	CD63
ENSG00000000003	350.68	-1.09748	0.325917	-3.36735	0.000758937	0.00738552	TSPAN6
ENSG00000116809	273.835	0.732171	0.217484	3.36655	0.000761153	0.00740184	ZBTB17
ENSG00000178773	544.483	0.788404	0.234303	3.3649	0.000765722	0.00744078	CPNE7
ENSG00000134046	861.157	-0.652323	0.193872	-3.36471	0.000766242	0.00744078	MBD2
ENSG00000076043	622.279	-0.814337	0.242183	-3.36249	0.000772434	0.00749561	REXO2
ENSG00000183023	30.857	-0.899961	0.267679	-3.36209	0.000773546	0.00749581	SLC8A1
ENSG00000163527	1957.35	-0.723385	0.215149	-3.36225	0.000773108	0.00749581	STT3B
ENSG00000090520	617.714	-0.703563	0.209291	-3.36166	0.000774765	0.00750233	DNAJB11
ENSG00000163041	1230.96	-0.616342	0.183367	-3.36126	0.000775882	0.00750458	H3-3A
ENSG00000108691	1859.91	1.03087	0.3067	3.36118	0.000776091	0.00750458	CCL2
ENSG00000173894	382.45	0.667125	0.198515	3.36058	0.000777777	0.00751559	CBX2
ENSG00000125257	1105.91	-0.642586	0.191286	-3.35929	0.000781435	0.00754033	ABCC4
ENSG00000103876	217.119	-0.838223	0.249519	-3.35936	0.00078124	0.00754033	FAH
ENSG00000043355	262.146	1.19962	0.357155	3.35882	0.000782749	0.0075477	ZIC2
ENSG00000274226	20.7806	1.21304	0.361218	3.35821	0.0007845	0.00755927	TBC1D3H
ENSG00000156030	1421.9	1.33905	0.398855	3.35722	0.000787296	0.0075809	MIDEAS
ENSG00000139428	350.404	-0.685693	0.204313	-3.35609	0.000790538	0.00760678	MMAB
ENSG00000113558	1213.43	-0.99737	0.297225	-3.35561	0.000791905	0.0076146	SKP1
ENSG00000253276	322.76	0.819074	0.244116	3.35526	0.000792899	0.00761883	CCDC71L
ENSG00000186364	124.126	1.26021	0.375674	3.35452	0.000795034	0.00762333	NUDT17
ENSG00000166483	977.656	0.857818	0.25572	3.35452	0.000795028	0.00762333	WEE1
ENSG00000082516	1013.48	0.906472	0.270211	3.35468	0.000794554	0.00762333	GEMIN5
ENSG00000159023	154.238	-0.582861	0.173793	-3.35377	0.000797188	0.00763332	EPB41
ENSG00000184719	43.9685	-0.870501	0.259547	-3.35393	0.000796732	0.00763332	RNLS
ENSG00000166734	1119.25	-0.784633	0.233998	-3.35316	0.000798946	0.00764483	GOLM2
ENSG00000124767	795.242	-1.08151	0.322605	-3.35244	0.000801034	0.00765947	GLO1
ENSG00000070831	1196.74	-0.813444	0.242708	-3.35154	0.000803638	0.00767902	CDC42
ENSG00000149932	694.542	-0.731179	0.218187	-3.35115	0.000804753	0.00768433	TMEM219
ENSG00000165629	1835.25	-0.814134	0.242961	-3.35089	0.000805531	0.00768642	ATP5F1C
ENSG00000187961	124.618	0.744739	0.222375	3.34902	0.000810981	0.00770095	KLHL17
ENSG00000156110	294.138	-0.868842	0.259344	-3.35016	0.000807656	0.00770095	ADK
ENSG00000111229	1940.41	-0.852255	0.254416	-3.34985	0.000808555	0.00770095	ARPC3
ENSG00000154803	447.999	1.01828	0.304038	3.34919	0.000810472	0.00770095	FLCN
ENSG00000115159	597.032	-0.660509	0.197206	-3.34933	0.000810066	0.00770095	GPD2
ENSG00000165671	2039	0.443531	0.132411	3.34966	0.000809104	0.00770095	NSD1
ENSG00000106460	725.065	-0.930176	0.277732	-3.34918	0.000810501	0.00770095	TMEM106B
ENSG00000089685	1217.14	-0.955033	0.285301	-3.34746	0.00081555	0.00773899	BIRC5
ENSG00000165283	1735.47	-0.688859	0.205823	-3.34684	0.000817376	0.00775096	STOML2
ENSG00000056277	634.21	0.921213	0.2753	3.34621	0.000819242	0.00776329	ZNF280C
ENSG00000175820	14.3488	2.38927	0.714512	3.34392	0.000826037	0.00782229	CCDC168
ENSG00000212719	217.674	1.08384	0.324299	3.34211	0.000831438	0.00786259	LINC02693
ENSG00000170860	976.467	-0.888519	0.265849	-3.34219	0.000831189	0.00786259	LSM3
ENSG00000272916	175.739	0.842802	0.252195	3.34186	0.00083219	0.00786428	ENSG00000272916
ENSG00000261150	120.634	2.35912	0.706041	3.34133	0.000833775	0.00787384	EPPK1
ENSG00000010379	6.01887	2.22034	0.664572	3.34101	0.000834745	0.00787758	SLC6A13
ENSG00000163125	1315.77	0.764391	0.228832	3.3404	0.000836573	0.00788401	RPRD2
ENSG00000174547	1077.27	-0.527018	0.157774	-3.34033	0.000836798	0.00788401	MRPL11
ENSG00000092108	785.466	-0.637682	0.190911	-3.34021	0.000837149	0.00788401	SCFD1
ENSG00000126756	1068.63	-0.572937	0.171583	-3.33913	0.000840412	0.00790932	UXT
ENSG00000174444	14852.1	-0.685794	0.205407	-3.33871	0.000841696	0.00791056	RPL4
ENSG00000137563	685.757	-1.14838	0.343956	-3.33875	0.000841562	0.00791056	GGH
ENSG00000168291	591.678	-0.94608	0.283466	-3.33754	0.000845226	0.00793831	PDHB
ENSG00000137496	39.6732	1.02747	0.307921	3.33679	0.000847514	0.00795435	IL18BP
ENSG00000086598	2647.42	-0.860027	0.257825	-3.3357	0.000850849	0.00797475	TMED2
ENSG00000177200	1662.48	0.661267	0.198231	3.33584	0.000850406	0.00797475	CHD9
ENSG00000249209	339.782	-1.07145	0.321279	-3.33495	0.000853134	0.00798526	ENSG00000249209
ENSG00000171503	118.946	-0.798958	0.239564	-3.33506	0.000852825	0.00798526	ETFDH
ENSG00000186812	149.801	0.731062	0.219265	3.33414	0.000855637	0.00800323	ZNF397
ENSG00000130741	3003.49	-0.698918	0.209657	-3.33362	0.000857237	0.00801274	EIF2S3
ENSG00000116171	460.479	-1.15492	0.346479	-3.33329	0.000858239	0.00801666	SCP2
ENSG00000163762	392.743	-0.88537	0.265671	-3.33258	0.000860438	0.00803173	TM4SF18
ENSG00000135624	4047.48	-0.740709	0.222461	-3.32962	0.000869649	0.00810669	CCT7
ENSG00000146676	316.681	0.745956	0.224028	3.32975	0.000869246	0.00810669	PURB
ENSG00000103544	675.624	-0.540672	0.162412	-3.32901	0.000871543	0.00811883	VPS35L
ENSG00000150687	5920.09	-0.692045	0.207942	-3.32806	0.000874517	0.00814101	PRSS23
ENSG00000141098	217.215	0.613195	0.184309	3.32699	0.000877905	0.00816535	GFOD2
ENSG00000241837	502.545	-0.92796	0.27893	-3.32685	0.000878321	0.00816535	ATP5PO
ENSG00000186300	86.1035	0.717976	0.215916	3.32525	0.000883398	0.008207	ZNF555
ENSG00000100038	259.486	0.785902	0.236593	3.32174	0.000894566	0.00830513	TOP3B
ENSG00000188167	89.9987	0.852122	0.256604	3.32076	0.000897726	0.00832884	TMPPE
ENSG00000188215	253.764	0.692834	0.208658	3.32042	0.000898806	0.00833323	DCUN1D3
ENSG00000088356	254.842	0.594008	0.179005	3.3184	0.000905357	0.0083883	PDRG1
ENSG00000019485	209.303	0.774062	0.23331	3.31774	0.000907491	0.00839625	PRDM11
ENSG00000005059	290.204	-1.07904	0.325241	-3.31766	0.000907743	0.00839625	MCUB
ENSG00000182372	254.488	0.534749	0.161187	3.31757	0.00090805	0.00839625	CLN8
ENSG00000166224	729.129	-0.670452	0.202132	-3.3169	0.000910214	0.0084106	SGPL1
ENSG00000089053	2016.7	-0.721113	0.217429	-3.31655	0.000911377	0.00841568	ANAPC5
ENSG00000167880	309.163	0.794091	0.239448	3.31634	0.000912035	0.0084161	EVPL
ENSG00000169957	1041	0.617021	0.186113	3.3153	0.000915434	0.00843652	ZNF768
ENSG00000088832	1384.74	-0.768097	0.231687	-3.31523	0.000915676	0.00843652	FKBP1A
ENSG00000168216	192.018	-0.665189	0.200654	-3.3151	0.000916091	0.00843652	LMBRD1
ENSG00000117983	4376.01	2.31006	0.696955	3.31451	0.000918045	0.00844884	MUC5B
ENSG00000162813	135.327	-0.747263	0.225584	-3.31257	0.000924443	0.0084925	BPNT1
ENSG00000198265	1318.61	0.701496	0.211772	3.31251	0.000924644	0.0084925	HELZ
ENSG00000104763	661.353	-0.837551	0.252823	-3.3128	0.000923658	0.0084925	ASAH1
ENSG00000181404	229.206	0.970335	0.292955	3.31224	0.000925534	0.00849499	WASHC1
ENSG00000160051	91.7754	0.817293	0.246795	3.31163	0.00092754	0.00850128	IQCC
ENSG00000103326	1010.76	0.665768	0.201028	3.31183	0.000926891	0.00850128	CAPN15
ENSG00000271698	70.2095	1.16117	0.35065	3.31147	0.000928077	0.00850128	ENSG00000271698
ENSG00000102870	806.01	0.943223	0.284883	3.31092	0.000929911	0.0085124	ZNF629
ENSG00000163026	552.154	0.64673	0.19541	3.30961	0.000934268	0.00853173	WDCP
ENSG00000111832	808.943	-0.734431	0.221901	-3.30973	0.00093386	0.00853173	RWDD1
ENSG00000107036	794.3	0.509611	0.153982	3.30954	0.000934508	0.00853173	RIC1
ENSG00000175556	125.916	0.913668	0.276064	3.30963	0.000934189	0.00853173	LONRF3
ENSG00000112640	391.154	-0.672547	0.20326	-3.3088	0.000936969	0.00854852	PPP2R5D
ENSG00000116128	514.835	0.910212	0.27513	3.3083	0.000938647	0.00855747	BCL9
ENSG00000143379	867.755	0.744455	0.22506	3.30781	0.000940285	0.00855747	SETDB1
ENSG00000164190	1419.83	0.799434	0.241684	3.30776	0.000940443	0.00855747	NIPBL
ENSG00000204947	51.6069	1.35404	0.409307	3.30813	0.000939203	0.00855747	ZNF425
ENSG00000157450	1464.08	0.977809	0.295706	3.30669	0.000944063	0.00858472	RNF111
ENSG00000076201	779.987	1.04719	0.316751	3.30604	0.000946229	0.00859873	PTPN23
ENSG00000102057	32.7593	1.57043	0.475119	3.30534	0.000948599	0.00861456	KCND1
ENSG00000116288	1386.04	-0.933485	0.282459	-3.30485	0.000950262	0.00862396	PARK7
ENSG00000263001	1836.3	-0.478114	0.144682	-3.30458	0.000951176	0.00862655	GTF2I
ENSG00000105127	370.243	0.70872	0.214539	3.30346	0.000954984	0.00865537	AKAP8
ENSG00000000971	315.905	-0.956995	0.28974	-3.30295	0.000956737	0.00866554	CFH
ENSG00000166313	170.879	-0.687219	0.208205	-3.30068	0.000964496	0.00873006	APBB1
ENSG00000204439	154.692	0.639838	0.193923	3.29945	0.00096876	0.00876287	C6orf47
ENSG00000117528	554.74	-0.814548	0.246898	-3.29913	0.000969841	0.00876688	ABCD3
ENSG00000185339	44.8407	-0.820712	0.248856	-3.29794	0.000973987	0.00879856	TCN2
ENSG00000184368	90.2625	-0.935144	0.283656	-3.29676	0.000978079	0.00882972	MAP7D2
ENSG00000167302	327.115	0.778606	0.236205	3.29632	0.000979593	0.00883758	TEPSIN
ENSG00000273217	348.346	0.673705	0.204416	3.29576	0.000981561	0.00884951	ENSG00000273217
ENSG00000112335	862.447	-0.946861	0.287383	-3.29477	0.000985021	0.00887488	SNX3
ENSG00000132793	142.746	0.874497	0.265479	3.29404	0.000987594	0.00889223	LPIN3
ENSG00000162368	1028.82	-0.926939	0.281482	-3.29307	0.000991001	0.00891654	CMPK1
ENSG00000005243	55.3088	-0.785548	0.238558	-3.2929	0.000991593	0.00891654	COPZ2
ENSG00000057657	781.989	1.91313	0.581035	3.29263	0.000992545	0.00891926	PRDM1
ENSG00000220201	32.6633	1.56773	0.476162	3.29243	0.000993274	0.00891997	ZGLP1
ENSG00000138279	965.393	-0.731869	0.222373	-3.29118	0.000997664	0.00895355	ANXA7
ENSG00000138413	899.052	-0.947576	0.288076	-3.28933	0.00100426	0.00900495	IDH1
ENSG00000181751	362.82	0.648543	0.197173	3.28921	0.0010047	0.00900495	MACIR
ENSG00000139726	1155.16	-0.686692	0.208787	-3.28896	0.00100559	0.00900703	DENR
ENSG00000128463	929.556	-0.798596	0.242893	-3.28786	0.00100953	0.00903053	EMC4
ENSG00000163001	582.637	-0.761103	0.231489	-3.28786	0.00100951	0.00903053	CFAP36
ENSG00000092020	381.132	-0.764653	0.23271	-3.28586	0.00101671	0.0090888	PPP2R3C
ENSG00000221916	55.4911	1.05507	0.321133	3.28547	0.00101812	0.00908962	C19orf73
ENSG00000196743	160.506	-1.14798	0.349397	-3.28561	0.00101763	0.00908962	GM2A
ENSG00000182831	1027.42	0.52093	0.15866	3.28331	0.00102597	0.00914185	HAPSTR1
ENSG00000104897	1179.05	0.868315	0.264461	3.28334	0.00102587	0.00914185	SF3A2
ENSG00000086712	384.009	0.474776	0.144591	3.28357	0.00102501	0.00914185	TXLNG
ENSG00000114573	271.125	-0.772453	0.235316	-3.28262	0.00102846	0.00915807	ATP6V1A
ENSG00000100888	2458.07	0.813026	0.24769	3.28244	0.00102914	0.00915824	CHD8
ENSG00000079432	4771.41	1.19371	0.363803	3.28121	0.00103363	0.00919217	CIC
ENSG00000155903	409.997	0.646359	0.197006	3.28092	0.0010347	0.00919581	RASA2
ENSG00000115998	410.755	0.925374	0.282123	3.28003	0.00103795	0.00921871	C2orf42
ENSG00000111652	526.262	-0.638033	0.194539	-3.27972	0.0010391	0.00922298	COPS7A
ENSG00000058799	153.77	-0.651161	0.198562	-3.27938	0.00104034	0.009228	YIPF1
ENSG00000112742	574.523	-0.678639	0.206998	-3.27849	0.00104366	0.00925144	TTK
ENSG00000149485	1823.68	-0.84702	0.258444	-3.27738	0.00104775	0.00926973	FADS1
ENSG00000100997	863.928	-0.821928	0.250784	-3.27743	0.00104756	0.00926973	ABHD12
ENSG00000113391	293.417	-0.731725	0.223259	-3.27747	0.00104743	0.00926973	FAM172A
ENSG00000131061	123.267	0.910651	0.27789	3.27702	0.00104909	0.00927567	ZNF341
ENSG00000139974	262.626	-0.766177	0.233848	-3.27639	0.00105144	0.0092853	SLC38A6
ENSG00000149600	366.446	-0.884755	0.270042	-3.27636	0.00105154	0.0092853	COMMD7
ENSG00000125037	539.586	-0.634832	0.193799	-3.27572	0.00105392	0.0093004	EMC3
ENSG00000117616	691.093	1.24925	0.381435	3.27513	0.00105615	0.00931055	RSRP1
ENSG00000183426	234.414	0.727768	0.222216	3.27505	0.00105643	0.00931055	NPIPA1
ENSG00000071537	843.261	-0.497742	0.151992	-3.27479	0.00105741	0.0093132	SEL1L
ENSG00000003756	948.522	0.961779	0.293749	3.27416	0.00105978	0.00932212	RBM5
ENSG00000109775	243.575	-0.485627	0.148313	-3.27433	0.00105913	0.00932212	UFSP2
ENSG00000185946	273.425	1.06919	0.326611	3.2736	0.00106187	0.00933454	RNPC3
ENSG00000130518	309.836	2.38413	0.728493	3.27268	0.00106532	0.00935889	IQCN
ENSG00000174780	1287.8	-0.500657	0.153012	-3.27201	0.00106787	0.00937526	SRP72
ENSG00000070778	658.163	0.789215	0.241249	3.27138	0.00107025	0.00939014	PTPN21
ENSG00000196700	349.941	0.671282	0.205221	3.27102	0.00107161	0.00939606	ZNF512B
ENSG00000143228	360.019	-0.678309	0.207394	-3.27063	0.0010731	0.00940311	NUF2
ENSG00000163960	225.239	0.666364	0.203771	3.27017	0.00107483	0.00941235	UBXN7
ENSG00000164093	26.2326	1.42	0.434303	3.26962	0.00107692	0.00942462	PITX2
ENSG00000184634	687.715	1.00781	0.308285	3.2691	0.00107892	0.00943609	MED12
ENSG00000177283	783.105	0.94587	0.289373	3.26869	0.00108048	0.00943772	FZD8
ENSG00000100554	468.22	-0.807376	0.246994	-3.26881	0.00108002	0.00943772	ATP6V1D
ENSG00000151553	452.098	0.488017	0.149349	3.26764	0.0010845	0.00946077	FHIP2A
ENSG00000142528	843.889	0.667306	0.204209	3.26777	0.001084	0.00946077	ZNF473
ENSG00000165487	244.2	-0.926421	0.283633	-3.26627	0.00108976	0.00950063	MICU2
ENSG00000152104	597.624	0.967488	0.296265	3.26562	0.00109225	0.00950449	PTPN14
ENSG00000155463	1408.06	-0.467631	0.143187	-3.26589	0.00109122	0.00950449	OXA1L
ENSG00000108469	380.821	0.710523	0.217577	3.26561	0.00109228	0.00950449	RECQL5
ENSG00000198742	686.795	0.653913	0.200265	3.26524	0.00109372	0.00951101	SMURF1
ENSG00000100577	220.759	-0.784152	0.240217	-3.26435	0.00109714	0.0095347	GSTZ1
ENSG00000135801	712.747	0.550017	0.168521	3.26378	0.00109936	0.00953791	TAF5L
ENSG00000111361	532.631	-0.477472	0.146286	-3.26396	0.00109869	0.00953791	EIF2B1
ENSG00000109016	162.231	-0.722459	0.221361	-3.26372	0.00109959	0.00953791	DHRS7B
ENSG00000170122	24.4851	1.80644	0.553525	3.26352	0.00110036	0.00953856	FOXD4
ENSG00000127603	3406.22	0.868769	0.266254	3.26294	0.00110265	0.00954955	MACF1
ENSG00000127993	302.787	0.839158	0.257186	3.26284	0.00110302	0.00954955	RBM48
ENSG00000057252	354.415	-0.859474	0.263441	-3.26249	0.00110437	0.00955517	SOAT1
ENSG00000129158	185.923	-0.735656	0.225507	-3.26224	0.00110537	0.00955784	SERGEF
ENSG00000127528	551.606	2.00212	0.613915	3.26123	0.00110928	0.00958561	KLF2
ENSG00000197712	365.392	-0.705752	0.216426	-3.26094	0.00111043	0.00958954	FAM114A1
ENSG00000196653	94.0262	0.899254	0.275804	3.26049	0.00111221	0.00959882	ZNF502
ENSG00000091164	740.432	-0.556439	0.170726	-3.25926	0.00111704	0.00962845	TXNL1
ENSG00000084754	1177.9	-0.703642	0.215882	-3.25939	0.00111653	0.00962845	HADHA
ENSG00000158286	165.955	0.731729	0.224547	3.25868	0.0011193	0.00963582	RNF207
ENSG00000113119	188.813	0.726397	0.222907	3.25875	0.00111906	0.00963582	TMCO6
ENSG00000114686	1377.51	-0.635863	0.195217	-3.25721	0.00112511	0.00967977	MRPL3
ENSG00000176125	63.7539	0.929898	0.285556	3.25644	0.00112817	0.00969999	UFSP1
ENSG00000117054	321.17	-0.540731	0.166098	-3.2555	0.00113192	0.00972006	ACADM
ENSG00000196867	119.977	0.600614	0.184491	3.25552	0.00113184	0.00972006	ZFP28
ENSG00000104774	300.777	-0.679822	0.20884	-3.25522	0.00113304	0.00972188	MAN2B1
ENSG00000185825	1194.41	-0.855238	0.262738	-3.25509	0.00113355	0.00972188	BCAP31
ENSG00000188878	327.58	0.781012	0.239965	3.25469	0.00113515	0.00972958	FBF1
ENSG00000100330	355.864	0.719887	0.221235	3.25395	0.00113813	0.00974898	MTMR3
ENSG00000205246	1639.45	-1.19122	0.366153	-3.25334	0.00114056	0.00975161	ENSG00000205246
ENSG00000134308	4159.36	-0.856278	0.263189	-3.25348	0.00114002	0.00975161	YWHAQ
ENSG00000136826	1364.74	1.39806	0.429718	3.25345	0.00114014	0.00975161	KLF4
ENSG00000114315	1509.86	1.12769	0.346777	3.25191	0.00114633	0.0097948	HES1
ENSG00000067992	122.493	-1.22251	0.375998	-3.25137	0.0011485	0.00980728	PDK3
ENSG00000131149	1061.23	0.924775	0.284473	3.25084	0.00115066	0.00981957	GSE1
ENSG00000180776	379.326	-0.844967	0.259944	-3.25057	0.00115172	0.00982253	ZDHHC20
ENSG00000183979	10.9069	1.77182	0.545149	3.25015	0.00115343	0.0098249	NPB
ENSG00000151014	919.605	1.06226	0.326818	3.25031	0.0011528	0.0098249	NOCT
ENSG00000151092	525.068	-0.578509	0.178005	-3.24996	0.0011542	0.0098254	NGLY1
ENSG00000162419	273.876	0.625525	0.192522	3.24911	0.00115767	0.00984881	GMEB1
ENSG00000185085	630.651	0.42126	0.129669	3.24875	0.00115915	0.00985433	INTS5
ENSG00000175573	395.525	0.790694	0.243396	3.2486	0.00115976	0.00985433	C11orf68
ENSG00000125827	400.694	-0.6374	0.196285	-3.24731	0.001165	0.00988923	TMX4
ENSG00000007944	223.758	1.18485	0.364878	3.24724	0.0011653	0.00988923	MYLIP
ENSG00000205323	270.936	-0.602539	0.185568	-3.247	0.00116628	0.00989141	SARNP
ENSG00000090487	1258.52	-0.930547	0.286623	-3.24659	0.00116796	0.00989347	SPG21
ENSG00000126934	1323.85	-0.60069	0.185016	-3.24668	0.00116758	0.00989347	MAP2K2
ENSG00000185480	443.981	-0.827288	0.254878	-3.24582	0.00117113	0.00991416	PARPBP
ENSG00000078668	1059.42	-1.02491	0.315819	-3.24525	0.00117347	0.00992782	VDAC3
ENSG00000095574	287.111	1.23995	0.382126	3.24486	0.00117508	0.00992927	IKZF5
ENSG00000056558	117.552	1.11043	0.342206	3.24491	0.00117487	0.00992927	TRAF1
ENSG00000198646	1661.71	1.15187	0.355229	3.24262	0.00118435	0.0100014	NCOA6
ENSG00000102878	95.4725	1.05322	0.324829	3.24237	0.0011854	0.0100041	HSF4
ENSG00000142892	269.232	-0.979574	0.302196	-3.24152	0.00118896	0.010028	PIGK
ENSG00000165916	1080.99	-0.692545	0.213704	-3.24067	0.0011925	0.0100517	PSMC3
ENSG00000163362	898.747	0.786474	0.242732	3.24009	0.0011949	0.0100658	INAVA
ENSG00000162909	2413.84	-0.582155	0.179741	-3.23886	0.00120008	0.0101032	CAPN2
ENSG00000148773	5266.63	0.993962	0.306974	3.23794	0.00120395	0.0101172	MKI67
ENSG00000171557	708.982	-0.939958	0.290269	-3.23823	0.00120275	0.0101172	FGG
ENSG00000242802	617.802	0.763001	0.235642	3.23797	0.00120384	0.0101172	AP5Z1
ENSG00000124177	641.828	0.663016	0.204782	3.23767	0.00120511	0.0101207	CHD6
ENSG00000228570	67.165	1.51272	0.4673	3.23715	0.00120728	0.0101327	NUTM2E
ENSG00000118655	367.072	0.819661	0.253259	3.23645	0.00121028	0.0101517	DCLRE1B
ENSG00000117419	409.724	-0.943706	0.291656	-3.23569	0.00121351	0.0101641	ERI3
ENSG00000073756	1470.94	0.784942	0.242578	3.23583	0.00121289	0.0101641	PTGS2
ENSG00000129347	207.051	0.964112	0.297988	3.2354	0.00121471	0.0101641	KRI1
ENSG00000085185	389.96	1.13806	0.351744	3.23549	0.00121435	0.0101641	BCORL1
ENSG00000116698	1772.94	0.909439	0.281216	3.23395	0.0012209	0.0101677	SMG7
ENSG00000136628	1406.61	-0.662322	0.204756	-3.23469	0.00121777	0.0101677	EPRS1
ENSG00000134333	5234.92	-0.817505	0.252791	-3.23391	0.00122107	0.0101677	LDHA
ENSG00000174791	308.169	0.771097	0.238392	3.23458	0.00121822	0.0101677	RIN1
ENSG00000064199	157.872	-0.654115	0.202261	-3.23402	0.00122063	0.0101677	SPA17
ENSG00000072195	123.659	0.699964	0.216379	3.2349	0.00121685	0.0101677	SPEG
ENSG00000168386	77.4969	2.43257	0.751996	3.23482	0.0012172	0.0101677	FILIP1L
ENSG00000164442	838.325	2.19646	0.679113	3.23431	0.00121939	0.0101677	CITED2
ENSG00000232434	74.9381	1.1806	0.365128	3.23338	0.00122336	0.0101806	AJM1
ENSG00000198920	743.201	0.657437	0.203369	3.23273	0.00122613	0.0101953	KIAA0753
ENSG00000134602	198.638	-0.594611	0.183941	-3.23262	0.00122662	0.0101953	STK26
ENSG00000153443	973.373	0.948308	0.293403	3.2321	0.00122883	0.0102075	UBALD1
ENSG00000165476	844.479	-0.756048	0.233964	-3.23147	0.00123155	0.0102239	REEP3
ENSG00000115828	138.369	-0.927795	0.287168	-3.23084	0.00123428	0.0102404	QPCT
ENSG00000182287	158.749	-0.851173	0.263468	-3.23065	0.00123509	0.0102409	AP1S2
ENSG00000100526	907.312	-0.74041	0.229225	-3.23006	0.00123764	0.0102559	CDKN3
ENSG00000170903	234.579	0.568033	0.175918	3.22896	0.00124241	0.0102892	MSANTD4
ENSG00000105341	752.717	-0.503509	0.155954	-3.22858	0.00124408	0.0102968	DMAC2
ENSG00000137364	190.037	-0.743592	0.230356	-3.22801	0.00124656	0.0103111	TPMT
ENSG00000108175	1276.49	0.91282	0.282877	3.22691	0.00125134	0.0103444	ZMIZ1
ENSG00000163902	2496.53	-0.75837	0.235055	-3.22634	0.00125382	0.0103588	RPN1
ENSG00000036672	24.4677	1.41707	0.439304	3.22571	0.00125662	0.0103756	USP2
ENSG00000107902	65.8612	-0.996933	0.309077	-3.22552	0.00125744	0.0103761	LHPP
ENSG00000152234	2064.75	-0.957721	0.296955	-3.22514	0.00125912	0.0103838	ATP5F1A
ENSG00000137221	343.956	0.698726	0.216673	3.2248	0.00126062	0.0103899	TJAP1
ENSG00000112941	614.274	0.896548	0.278063	3.22426	0.00126297	0.0104031	TENT4A
ENSG00000143436	565.997	-0.576968	0.178958	-3.22405	0.00126391	0.0104045	MRPL9
ENSG00000136240	1720.81	-0.752692	0.233475	-3.22386	0.00126476	0.0104053	KDELR2
ENSG00000204438	163.38	0.932864	0.28945	3.22289	0.00126905	0.0104343	GPANK1
ENSG00000110514	607.177	0.789053	0.244883	3.22216	0.00127226	0.0104499	MADD
ENSG00000068137	303.797	0.585911	0.18184	3.22212	0.00127247	0.0104499	PLEKHH3
ENSG00000011523	300.863	0.563964	0.175063	3.22148	0.00127529	0.0104668	CEP68
ENSG00000233232	32.6766	1.3511	0.419471	3.22095	0.00127764	0.0104799	NPIPB7
ENSG00000188199	59.8414	1.42394	0.442134	3.2206	0.00127921	0.0104864	NUTM2B
ENSG00000148498	3262.21	-0.497639	0.154547	-3.21998	0.00128199	0.0104968	PARD3
ENSG00000072210	2158.04	-0.859683	0.266981	-3.22002	0.00128182	0.0104968	ALDH3A2
ENSG00000120694	2190.79	-0.562294	0.174648	-3.21958	0.00128378	0.0105051	HSPH1
ENSG00000155275	131.2	0.89074	0.276696	3.2192	0.00128547	0.0105127	TRMT44
ENSG00000170035	459.993	-0.831911	0.258613	-3.21682	0.00129621	0.0105941	UBE2E3
ENSG00000144455	190.658	-0.693678	0.215652	-3.21665	0.00129697	0.0105941	SUMF1
ENSG00000076650	528.526	0.738346	0.229562	3.21632	0.00129846	0.0105999	GPATCH1
ENSG00000165516	434.055	-0.845521	0.262933	-3.21573	0.00130114	0.0106104	KLHDC2
ENSG00000183665	284.433	0.676428	0.210352	3.2157	0.00130128	0.0106104	TRMT12
ENSG00000197563	290.54	-0.838451	0.260758	-3.21543	0.00130248	0.0106139	PIGN
ENSG00000145425	5677.9	-0.941731	0.292894	-3.21526	0.00130326	0.0106139	RPS3A
ENSG00000254692	561.911	-0.456358	0.141943	-3.21507	0.00130412	0.0106146	ENSG00000254692
ENSG00000197702	312.5	-0.731702	0.227621	-3.21456	0.00130645	0.0106273	PARVA
ENSG00000143751	489.854	0.563411	0.175303	3.21393	0.00130933	0.0106381	SDE2
ENSG00000165617	12.4564	1.66322	0.517488	3.21402	0.00130891	0.0106381	DACT1
ENSG00000173120	1259.39	0.886299	0.275799	3.21356	0.00131098	0.0106452	KDM2A
ENSG00000105171	755.2	-0.600162	0.186793	-3.21297	0.00131369	0.010661	POP4
ENSG00000109881	387.208	-1.02218	0.318196	-3.21242	0.00131623	0.010672	CCDC34
ENSG00000137274	146.984	-0.77025	0.239779	-3.21233	0.00131661	0.010672	BPHL
ENSG00000245848	206.271	1.08825	0.338824	3.21184	0.00131887	0.010684	CEBPA
ENSG00000169856	27.3854	1.56681	0.488039	3.21042	0.0013254	0.0107242	ONECUT1
ENSG00000131023	1000.09	0.819214	0.255166	3.21051	0.00132499	0.0107242	LATS1
ENSG00000188827	363.793	0.752318	0.234393	3.20964	0.001329	0.0107344	SLX4
ENSG00000117877	1012.8	0.623725	0.194313	3.20989	0.00132785	0.0107344	POLR1G
ENSG00000152454	53.7717	0.936963	0.291915	3.20971	0.00132869	0.0107344	ZNF256
ENSG00000176092	44.9896	1.14831	0.357857	3.20886	0.00133262	0.0107573	CRYBG2
ENSG00000108953	4492.65	-0.510937	0.159244	-3.20852	0.00133422	0.0107625	YWHAE
ENSG00000141627	268.603	-0.652915	0.203503	-3.20838	0.00133483	0.0107625	DYM
ENSG00000132017	311.501	0.766398	0.238925	3.20769	0.00133804	0.0107821	DCAF15
ENSG00000260287	22.0941	1.15433	0.359904	3.20732	0.00133978	0.0107897	TBC1D3G
ENSG00000101203	24.7922	1.02471	0.319523	3.20701	0.00134124	0.0107952	COL20A1
ENSG00000185219	238.164	0.607087	0.189361	3.20598	0.00134602	0.010821	ZNF445
ENSG00000213719	2387.91	-0.808744	0.25226	-3.206	0.00134594	0.010821	CLIC1
ENSG00000109113	1616.58	-0.642284	0.200362	-3.20563	0.00134769	0.0108281	RAB34
ENSG00000086666	771.514	-0.482242	0.150496	-3.20435	0.00135366	0.0108633	ZFAND6
ENSG00000006125	2137.61	-0.542521	0.169307	-3.20436	0.00135363	0.0108633	AP2B1
ENSG00000101544	1300.91	0.466587	0.145645	3.20359	0.00135727	0.0108795	ADNP2
ENSG00000008018	982.063	-0.828167	0.258507	-3.20365	0.00135698	0.0108795	PSMB1
ENSG00000184786	47.9	1.77277	0.55349	3.20289	0.00136055	0.0108995	DYNLT2
ENSG00000156471	1515.78	-0.732119	0.228747	-3.20056	0.00137162	0.0109817	PTDSS1
ENSG00000153487	394.71	1.44569	0.451764	3.2001	0.00137378	0.0109926	ING1
ENSG00000108384	618.257	-0.636187	0.198838	-3.19953	0.00137653	0.0110082	RAD51C
ENSG00000127578	7.83646	1.92417	0.601531	3.19879	0.00138007	0.0110237	WFIKKN1
ENSG00000099341	3072.27	-0.491385	0.153611	-3.19889	0.00137956	0.0110237	PSMD8
ENSG00000139344	40.934	-0.794746	0.248514	-3.19799	0.00138387	0.0110476	AMDHD1
ENSG00000163755	711.03	-0.562518	0.175925	-3.19749	0.0013863	0.0110606	HPS3
ENSG00000147044	510.742	-0.747454	0.23378	-3.19725	0.00138745	0.0110634	CASK
ENSG00000146416	122.906	-0.884813	0.276796	-3.19662	0.00139047	0.011081	AIG1
ENSG00000156026	861.379	-0.46309	0.144935	-3.19516	0.00139754	0.0111038	MCU
ENSG00000166181	1130.81	-0.500476	0.156627	-3.19533	0.00139669	0.0111038	API5
ENSG00000182768	1933.37	-0.494101	0.154618	-3.19562	0.00139531	0.0111038	NGRN
ENSG00000164172	430.026	-0.88467	0.27686	-3.19537	0.00139653	0.0111038	MOCS2
ENSG00000168477	76.0878	1.60509	0.50237	3.19503	0.00139818	0.0111038	TNXB
ENSG00000213079	1376.3	0.727234	0.227572	3.19562	0.00139531	0.0111038	SCAF8
ENSG00000161671	1200.88	-0.614778	0.192469	-3.19417	0.00140233	0.0111303	EMC10
ENSG00000224689	6.01245	1.63161	0.510836	3.194	0.00140317	0.0111305	ENSG00000224689
ENSG00000108468	585.305	-0.739934	0.231726	-3.19314	0.00140735	0.0111508	CBX1
ENSG00000124570	784.338	-0.816135	0.255587	-3.19318	0.00140715	0.0111508	SERPINB6
ENSG00000184220	443.277	-0.88065	0.27586	-3.19238	0.00141108	0.0111739	CMSS1
ENSG00000115137	91.2502	1.10746	0.34694	3.19208	0.00141252	0.0111789	DNAJC27
ENSG00000086102	1081.46	0.607477	0.190339	3.19156	0.00141507	0.0111926	NFX1
ENSG00000022267	60.5869	-0.977698	0.306376	-3.19117	0.00141699	0.0112013	FHL1
ENSG00000108984	167.873	-0.846289	0.265235	-3.19071	0.00141922	0.0112125	MAP2K6
ENSG00000005187	95.4229	-1.0188	0.319342	-3.1903	0.00142124	0.011218	ACSM3
ENSG00000082781	2627.09	-0.896671	0.281067	-3.19024	0.00142156	0.011218	ITGB5
ENSG00000122705	1879.23	-0.575616	0.180451	-3.18986	0.0014234	0.0112261	CLTA
ENSG00000175224	589.74	-0.478625	0.150059	-3.18958	0.00142478	0.0112306	ATG13
ENSG00000159217	1500.48	0.517303	0.162256	3.18819	0.00143165	0.0112783	IGF2BP1
ENSG00000187676	146.877	-0.745509	0.23385	-3.18797	0.00143274	0.0112803	B3GLCT
ENSG00000178150	157.856	0.819563	0.257139	3.18724	0.00143639	0.0112961	ZNF114
ENSG00000065882	597.877	-0.804863	0.252519	-3.18733	0.00143593	0.0112961	TBC1D1
ENSG00000140548	196.166	0.751355	0.235815	3.18621	0.00144151	0.0113274	ZNF710
ENSG00000131507	753.812	-0.77927	0.244584	-3.18611	0.00144202	0.0113274	NDFIP1
ENSG00000018236	2425.46	-0.84891	0.26647	-3.18576	0.00144373	0.0113344	CNTN1
ENSG00000121073	1312.91	-0.662947	0.208118	-3.18544	0.00144534	0.0113405	SLC35B1
ENSG00000274611	32.4723	1.21672	0.382182	3.18362	0.00145447	0.0114057	TBC1D3C
ENSG00000110321	19604.5	-0.527853	0.165822	-3.18326	0.00145629	0.0114134	EIF4G2
ENSG00000065135	637.509	-0.835002	0.262359	-3.18267	0.00145926	0.0114302	GNAI3
ENSG00000089157	16488.5	-0.668183	0.20996	-3.18244	0.00146041	0.0114327	RPLP0
ENSG00000060982	121.445	-1.1786	0.37037	-3.18224	0.00146142	0.0114341	BCAT1
ENSG00000147604	6608.48	-0.895615	0.281491	-3.18168	0.00146424	0.0114496	RPL7
ENSG00000172382	37.8943	1.35483	0.425864	3.18138	0.00146578	0.0114551	PRSS27
ENSG00000155744	187.773	0.599279	0.188421	3.18053	0.00147005	0.0114754	HYCC2
ENSG00000250571	200.938	0.690799	0.217189	3.18064	0.00146949	0.0114754	GLI4
ENSG00000117151	145.474	-0.782806	0.246152	-3.18018	0.00147183	0.0114828	CTBS
ENSG00000078687	235.553	1.02617	0.322768	3.17928	0.00147643	0.0115121	TNRC6C
ENSG00000143797	363.376	-0.921676	0.289919	-3.17908	0.00147743	0.0115134	MBOAT2
ENSG00000215252	346.071	0.949173	0.298711	3.17756	0.00148521	0.0115674	GOLGA8B
ENSG00000143614	354.154	1.11322	0.350448	3.17657	0.00149025	0.011597	GATAD2B
ENSG00000100288	239.611	0.868725	0.273486	3.17649	0.00149069	0.011597	CHKB
ENSG00000164209	520.146	-0.593017	0.186711	-3.17612	0.00149259	0.0116052	SLC25A46
ENSG00000188763	57.3225	0.835998	0.263248	3.17571	0.00149473	0.0116152	FZD9
ENSG00000085662	3733.78	-0.758643	0.239007	-3.17415	0.00150277	0.0116711	AKR1B1
ENSG00000107968	964.775	1.01083	0.318478	3.17395	0.00150378	0.0116724	MAP3K8
ENSG00000159063	788.585	-0.66595	0.209878	-3.17304	0.00150853	0.0117026	ALG8
ENSG00000197409	49.6796	1.48679	0.468594	3.17287	0.00150942	0.0117029	H3C4
ENSG00000080854	42.9974	1.06548	0.335828	3.1727	0.0015103	0.0117031	IGSF9B
ENSG00000111671	421.636	0.611241	0.192673	3.17242	0.00151172	0.0117075	SPSB2
ENSG00000260170	150.268	-1.05706	0.333286	-3.17162	0.00151592	0.0117334	ENSG00000260170
ENSG00000275066	619.87	0.792729	0.249961	3.17141	0.001517	0.0117352	SYNRG
ENSG00000103769	1237.79	-0.637261	0.201006	-3.17036	0.00152252	0.0117713	RAB11A
ENSG00000135407	26.4043	1.85111	0.584101	3.16917	0.00152877	0.0117882	AVIL
ENSG00000278599	24.4832	1.26417	0.398833	3.16968	0.00152609	0.0117882	TBC1D3E
ENSG00000151726	139.121	-0.543246	0.171418	-3.16912	0.001529	0.0117882	ACSL1
ENSG00000131844	507.635	-0.710905	0.224304	-3.16938	0.00152763	0.0117882	MCCC2
ENSG00000105852	372.379	-0.636022	0.200692	-3.16914	0.0015289	0.0117882	PON3
ENSG00000055211	446.664	-0.687152	0.216852	-3.16876	0.0015309	0.0117962	GINM1
ENSG00000134291	1143.35	-0.982455	0.310138	-3.1678	0.00153595	0.0118284	TMEM106C
ENSG00000170234	476.298	0.541474	0.170987	3.16675	0.0015415	0.0118631	PWWP2A
ENSG00000105854	3840.78	-0.893485	0.282171	-3.16646	0.00154304	0.0118631	PON2
ENSG00000157168	3224.09	0.707743	0.223504	3.16657	0.00154246	0.0118631	NRG1
ENSG00000140961	1465.48	0.580558	0.183393	3.16564	0.00154741	0.01189	OSGIN1
ENSG00000107672	855.142	-0.707688	0.223651	-3.16424	0.00155486	0.0119139	NSMCE4A
ENSG00000185684	95.5695	1.08339	0.342377	3.16431	0.00155454	0.0119139	ENSG00000185684
ENSG00000156261	1836.12	-0.692288	0.218747	-3.1648	0.00155192	0.0119139	CCT8
ENSG00000006576	480.437	-0.602091	0.190262	-3.16453	0.00155335	0.0119139	PHTF2
ENSG00000120992	1086.27	-0.813493	0.257061	-3.16459	0.00155301	0.0119139	LYPLA1
ENSG00000104805	862.562	-0.709952	0.224417	-3.16354	0.00155862	0.0119326	NUCB1
ENSG00000112763	346.273	0.746679	0.236032	3.16346	0.00155904	0.0119326	BTN2A1
ENSG00000115233	1060	-0.954982	0.301978	-3.16242	0.00156464	0.0119632	PSMD14
ENSG00000119514	71.9193	-0.808945	0.255802	-3.16239	0.00156478	0.0119632	GALNT12
ENSG00000215012	110.267	0.767963	0.242906	3.16156	0.00156926	0.0119908	RTL10
ENSG00000124207	2832.46	-0.63817	0.201941	-3.16019	0.00157668	0.0120409	CSE1L
ENSG00000091039	646.393	-0.57273	0.181247	-3.15994	0.00157804	0.0120427	OSBPL8
ENSG00000172534	3862.53	1.00372	0.317651	3.15982	0.00157868	0.0120427	HCFC1
ENSG00000139318	309.75	1.39582	0.441799	3.1594	0.00158096	0.0120534	DUSP6
ENSG00000184500	186.046	-1.15467	0.365528	-3.1589	0.00158365	0.0120549	PROS1
ENSG00000114346	2301.88	-0.587178	0.185882	-3.15888	0.00158379	0.0120549	ECT2
ENSG00000172262	843.077	0.574171	0.181755	3.15904	0.0015829	0.0120549	ZNF131
ENSG00000141664	584.975	0.714182	0.226116	3.15848	0.00158596	0.0120648	ZCCHC2
ENSG00000170348	1279.27	-0.594476	0.188256	-3.15781	0.00158957	0.0120788	TMED10
ENSG00000275954	16.9265	1.20294	0.380922	3.15797	0.00158871	0.0120788	TBC1D3F
ENSG00000110497	602.169	0.648933	0.205516	3.15758	0.00159085	0.0120819	AMBRA1
ENSG00000171055	490.126	-0.608542	0.192744	-3.15725	0.00159263	0.0120887	FEZ2
ENSG00000116791	619.698	-0.706261	0.223772	-3.15616	0.00159859	0.0121272	CRYZ
ENSG00000159176	2348.79	-0.559434	0.177285	-3.15556	0.00160188	0.0121454	CSRP1
ENSG00000166289	58.1434	0.741929	0.235133	3.15536	0.00160298	0.0121471	PLEKHF1
ENSG00000091409	1067.29	-0.563129	0.178492	-3.15493	0.00160539	0.0121586	ITGA6
ENSG00000180758	67.9226	0.786834	0.249426	3.15458	0.00160731	0.0121598	GPR157
ENSG00000004848	36.6193	1.14306	0.362335	3.1547	0.00160661	0.0121598	ARX
ENSG00000141551	1451.03	0.774793	0.245774	3.15247	0.00161898	0.012239	CSNK1D
ENSG00000204356	766.966	-0.624885	0.198228	-3.15236	0.00161957	0.012239	NELFE
ENSG00000116903	447.035	0.81743	0.259324	3.15215	0.00162071	0.0122409	EXOC8
ENSG00000259040	648.915	-0.83953	0.266422	-3.15113	0.00162639	0.0122771	BLOC1S5-TXNDC5
ENSG00000108010	1082.57	-0.706711	0.224531	-3.1475	0.00164671	0.01241	GLRX3
ENSG00000111481	1203.79	-0.768222	0.244053	-3.14777	0.00164521	0.01241	COPZ1
ENSG00000118816	1471.66	-0.87332	0.27746	-3.14756	0.00164641	0.01241	CCNI
ENSG00000109787	760.109	1.04585	0.332296	3.14734	0.00164764	0.0124102	KLF3
ENSG00000159377	1710.34	-0.693052	0.220287	-3.14614	0.00165444	0.0124545	PSMB4
ENSG00000180228	685.819	-0.450315	0.143149	-3.14579	0.00165642	0.012457	PRKRA
ENSG00000116120	1197.2	-0.463126	0.147222	-3.14576	0.00165658	0.012457	FARSB
ENSG00000135835	26.3486	0.911192	0.289766	3.14458	0.00166324	0.0124603	KIAA1614
ENSG00000087111	781.275	-0.517281	0.164484	-3.14488	0.00166157	0.0124603	PIGS
ENSG00000171126	31.1789	0.926768	0.294667	3.14514	0.00166007	0.0124603	KCNG3
ENSG00000144381	4401.55	-0.840689	0.267324	-3.14483	0.00166185	0.0124603	HSPD1
ENSG00000100983	511.302	-0.619595	0.197037	-3.14456	0.00166337	0.0124603	GSS
ENSG00000261587	14.7852	1.74158	0.553775	3.14493	0.00166128	0.0124603	TMEM249
ENSG00000164985	980.935	-0.56271	0.178938	-3.14472	0.00166248	0.0124603	PSIP1
ENSG00000065802	363.819	0.545886	0.173646	3.14368	0.0016684	0.0124911	ASB1
ENSG00000271383	218.001	0.801063	0.254897	3.14269	0.00167402	0.0124924	NBPF19
ENSG00000166833	268.877	0.958982	0.305131	3.14286	0.00167308	0.0124924	NAV2
ENSG00000006282	1640.95	-0.53341	0.169725	-3.14279	0.00167345	0.0124924	SPATA20
ENSG00000185800	607.173	0.544723	0.17329	3.14342	0.00166986	0.0124924	DMWD
ENSG00000239264	653.854	-0.855408	0.272171	-3.1429	0.00167281	0.0124924	TXNDC5
ENSG00000196652	665.35	0.652792	0.207709	3.14281	0.00167332	0.0124924	ZKSCAN5
ENSG00000136114	198.474	0.533833	0.169886	3.1423	0.00167628	0.0125025	THSD1
ENSG00000140691	342.727	1.06034	0.337558	3.14121	0.00168253	0.0125422	ARMC5
ENSG00000070214	690.528	-0.913001	0.2907	-3.1407	0.00168547	0.0125574	SLC44A1
ENSG00000114544	164.757	-0.917288	0.292176	-3.1395	0.00169237	0.0126019	SLC41A3
ENSG00000166398	618.641	0.838491	0.267162	3.13851	0.00169807	0.0126314	GARRE1
ENSG00000171453	544.9	0.560478	0.178582	3.1385	0.00169817	0.0126314	POLR1C
ENSG00000186260	614.041	0.76465	0.243789	3.13653	0.0017096	0.0126889	MRTFB
ENSG00000176155	321.169	0.71077	0.226605	3.13661	0.00170916	0.0126889	CCDC57
ENSG00000170142	861.682	-0.551826	0.175915	-3.13688	0.00170754	0.0126889	UBE2E1
ENSG00000146733	346.539	-0.854279	0.272341	-3.1368	0.00170803	0.0126889	PSPH
ENSG00000114166	364.562	-0.77373	0.246718	-3.13609	0.00171216	0.012701	KAT2B
ENSG00000188677	249.009	-0.985652	0.314335	-3.13567	0.00171459	0.0127122	PARVB
ENSG00000108256	5359.39	0.707867	0.225779	3.13522	0.00171727	0.012719	NUFIP2
ENSG00000061676	2294.84	-0.746166	0.237996	-3.1352	0.00171736	0.012719	NCKAP1
ENSG00000096717	783.51	0.767889	0.244964	3.1347	0.0017203	0.0127339	SIRT1
ENSG00000087470	1072.16	-0.457532	0.145992	-3.13394	0.00172473	0.0127542	DNM1L
ENSG00000198225	160.814	-0.990079	0.315924	-3.13392	0.00172489	0.0127542	FKBP1C
ENSG00000179163	119.31	-0.632547	0.201857	-3.13364	0.00172655	0.0127596	FUCA1
ENSG00000117118	979.655	-0.743629	0.237338	-3.13321	0.00172904	0.0127683	SDHB
ENSG00000136895	74.6048	0.905462	0.288997	3.13312	0.00172959	0.0127683	GARNL3
ENSG00000197312	219.53	0.46798	0.149445	3.13146	0.00173939	0.0127689	DDI2
ENSG00000134684	1087.12	-0.723821	0.231043	-3.13285	0.0017312	0.0127689	YARS1
ENSG00000166986	2102.94	-0.53674	0.171409	-3.13134	0.00174009	0.0127689	MARS1
ENSG00000089009	6968.18	-0.798936	0.255125	-3.13155	0.00173885	0.0127689	RPL6
ENSG00000166206	1593.62	-0.706061	0.225383	-3.13272	0.00173193	0.0127689	GABRB3
ENSG00000092470	536.327	-0.5942	0.189753	-3.13143	0.00173956	0.0127689	WDR76
ENSG00000161513	422.6	-0.711462	0.22721	-3.13129	0.0017404	0.0127689	FDXR
ENSG00000118680	2169.63	-0.767849	0.245228	-3.13116	0.00174116	0.0127689	MYL12B
ENSG00000163481	578.946	0.668908	0.213549	3.13233	0.00173423	0.0127689	RNF25
ENSG00000135919	564.614	-0.537495	0.171656	-3.13123	0.00174075	0.0127689	SERPINE2
ENSG00000170871	895.811	0.445843	0.142387	3.1312	0.00174095	0.0127689	KIAA0232
ENSG00000155660	2702.84	-0.742527	0.237149	-3.13106	0.00174176	0.0127689	PDIA4
ENSG00000086061	3301.49	-0.782436	0.249884	-3.1312	0.00174097	0.0127689	DNAJA1
ENSG00000141570	334.966	0.55858	0.178411	3.13087	0.0017429	0.0127704	CBX8
ENSG00000117519	881.492	-0.663048	0.211912	-3.12889	0.00175467	0.0128457	CNN3
ENSG00000165672	1335.44	-1.09806	0.35095	-3.12883	0.00175505	0.0128457	PRDX3
ENSG00000135916	513.231	-0.834253	0.266707	-3.12797	0.00176017	0.0128763	ITM2C
ENSG00000136866	76.174	0.714209	0.228357	3.12759	0.00176244	0.0128861	ZFP37
ENSG00000070718	238.643	0.541266	0.173083	3.1272	0.00176483	0.0128967	AP3M2
ENSG00000072571	615.598	-0.706367	0.225934	-3.12643	0.00176941	0.0129233	HMMR
ENSG00000133250	203.375	1.08621	0.347491	3.12586	0.00177288	0.0129399	ZNF414
ENSG00000161203	2026.58	-0.62649	0.200429	-3.12574	0.00177358	0.0129399	AP2M1
ENSG00000108557	1340.31	0.881621	0.282116	3.12503	0.00177787	0.0129644	RAI1
ENSG00000065970	323.855	1.02771	0.329067	3.12312	0.00178947	0.0130372	FOXJ2
ENSG00000173482	1271.78	-0.385013	0.123288	-3.12289	0.00179088	0.0130372	PTPRM
ENSG00000182247	326.337	-0.72326	0.231609	-3.12276	0.00179165	0.0130372	UBE2E2
ENSG00000175105	168.143	0.735896	0.235643	3.12293	0.00179063	0.0130372	ZNF654
ENSG00000179456	452.083	0.632225	0.202469	3.12257	0.00179278	0.0130376	ZBTB18
ENSG00000167862	760.654	-0.537345	0.172092	-3.12244	0.00179361	0.0130376	MRPL58
ENSG00000182670	2280.57	-0.736073	0.23583	-3.1212	0.00180115	0.0130855	TTC3
ENSG00000273734	458.273	-0.550151	0.176318	-3.12021	0.0018072	0.0130948	ENSG00000273734
ENSG00000267508	109.508	0.620894	0.198987	3.12027	0.00180685	0.0130948	ZNF285
ENSG00000171150	1278	0.571738	0.183208	3.1207	0.00180422	0.0130948	SOCS5
ENSG00000164611	1384.97	-0.616231	0.197475	-3.12055	0.00180513	0.0130948	PTTG1
ENSG00000170899	83.432	-0.936179	0.300036	-3.12023	0.00180712	0.0130948	GSTA4
ENSG00000143630	83.5647	0.779085	0.249727	3.11974	0.00181009	0.0131088	HCN3
ENSG00000149100	2343.32	-0.618474	0.198265	-3.11944	0.00181196	0.0131155	EIF3M
ENSG00000254999	552.191	-0.756317	0.242489	-3.11897	0.00181481	0.0131292	BRK1
ENSG00000198951	99.3263	-0.692812	0.222151	-3.11865	0.00181679	0.0131366	NAGA
ENSG00000117318	4476.89	0.61376	0.196833	3.11817	0.00181979	0.0131483	ID3
ENSG00000133195	153.593	-0.743161	0.238351	-3.11793	0.00182129	0.0131483	SLC39A11
ENSG00000128159	335.616	0.803052	0.257549	3.11806	0.00182047	0.0131483	TUBGCP6
ENSG00000105419	447.878	-0.540239	0.173289	-3.11757	0.00182349	0.0131573	MEIS3
ENSG00000143155	795.853	-0.530347	0.170203	-3.11596	0.00183346	0.0132223	TIPRL
ENSG00000165030	513.255	0.92514	0.296969	3.11528	0.00183773	0.0132461	NFIL3
ENSG00000022840	2535.36	-0.424058	0.136148	-3.11469	0.0018414	0.0132656	RNF10
ENSG00000121691	331.846	-0.995605	0.319681	-3.11437	0.0018434	0.0132731	CAT
ENSG00000136238	1443.16	-0.523699	0.168196	-3.11362	0.00184805	0.0132995	RAC1
ENSG00000187800	95.933	1.06436	0.341967	3.11248	0.00185524	0.0133267	PEAR1
ENSG00000131981	330.762	-0.696481	0.223761	-3.11261	0.00185441	0.0133267	LGALS3
ENSG00000170296	987.271	-0.740621	0.237958	-3.1124	0.0018557	0.0133267	GABARAP
ENSG00000136518	571.006	-0.701877	0.225502	-3.11252	0.001855	0.0133267	ACTL6A
ENSG00000172757	4942	-0.691878	0.222316	-3.11214	0.00185738	0.0133317	CFL1
ENSG00000124688	333.512	0.509748	0.163912	3.1099	0.00187151	0.0134262	MAD2L1BP
ENSG00000139921	984.119	-0.81526	0.262212	-3.10917	0.00187616	0.0134404	TMX1
ENSG00000196776	330.047	-1.00267	0.322471	-3.10933	0.00187515	0.0134404	CD47
ENSG00000167034	88.9535	0.953646	0.306725	3.10912	0.00187643	0.0134404	NKX3-1
ENSG00000170604	1040.81	0.643658	0.207114	3.10774	0.00188522	0.013496	IRF2BP1
ENSG00000188158	458.695	0.69709	0.224318	3.1076	0.00188616	0.013496	NHS
ENSG00000144504	275.048	0.68649	0.22094	3.10714	0.00188907	0.0135098	ANKMY1
ENSG00000125319	344.452	0.746206	0.240267	3.10574	0.00189803	0.0135668	HROB
ENSG00000184206	24.5826	1.36901	0.440934	3.1048	0.00190409	0.0135931	GOLGA6L4
ENSG00000132003	210.972	1.07836	0.347317	3.10483	0.00190388	0.0135931	ZSWIM4
ENSG00000184492	13.4931	1.84571	0.594486	3.10471	0.00190467	0.0135931	FOXD4L1
ENSG00000148606	647.878	0.800847	0.257968	3.10445	0.00190636	0.013598	POLR3A
ENSG00000136286	12.8078	2.12549	0.684928	3.10322	0.00191425	0.0136401	MYO1G
ENSG00000119487	1407.7	-0.780186	0.251404	-3.10331	0.00191366	0.0136401	MAPKAP1
ENSG00000117597	710.92	0.778553	0.250953	3.10239	0.00191965	0.0136715	UTP25
ENSG00000279257	26.9316	1.11337	0.359165	3.09989	0.0019359	0.0137801	ENSG00000279257
ENSG00000110046	465.754	0.842565	0.271866	3.09919	0.00194049	0.0138057	ATG2A
ENSG00000147684	1288.03	-0.617885	0.199402	-3.0987	0.00194375	0.0138216	NDUFB9
ENSG00000146731	3048.28	-0.621895	0.200728	-3.0982	0.00194698	0.0138338	CCT6A
ENSG00000173530	722.105	0.865271	0.279288	3.09813	0.00194747	0.0138338	TNFRSF10D
ENSG00000089063	1126.14	-0.825964	0.266644	-3.09763	0.00195073	0.0138426	TMEM230
ENSG00000126883	1587.39	0.811202	0.261868	3.09775	0.00194996	0.0138426	NUP214
ENSG00000127580	282.824	0.727868	0.235046	3.0967	0.00195685	0.0138789	WDR24
ENSG00000123838	28.0942	-1.37989	0.445639	-3.09643	0.00195863	0.0138844	C4BPA
ENSG00000087842	589.951	-0.952964	0.30779	-3.09615	0.00196054	0.0138907	PIR
ENSG00000103248	179.195	0.64354	0.207876	3.0958	0.00196285	0.0138999	MTHFSD
ENSG00000113648	1224.22	-0.688386	0.222378	-3.09556	0.00196442	0.0139039	MACROH2A1
ENSG00000147050	783.902	0.743831	0.240302	3.0954	0.00196546	0.013904	KDM6A
ENSG00000119547	85.7415	1.27889	0.413235	3.09482	0.00196935	0.0139172	ONECUT2
ENSG00000134107	3955.2	1.10801	0.358016	3.09487	0.00196898	0.0139172	BHLHE40
ENSG00000140471	363.448	0.636216	0.205599	3.09445	0.00197175	0.013927	LINS1
ENSG00000080031	206.125	0.936402	0.302647	3.09404	0.00197448	0.0139391	PTPRH
ENSG00000181315	231.242	0.765678	0.247504	3.09359	0.00197749	0.0139532	ZNF322
ENSG00000258659	28.7483	-0.965198	0.312048	-3.09311	0.00198072	0.0139681	TRIM34
ENSG00000196876	140.145	0.734213	0.237381	3.09297	0.00198164	0.0139681	SCN8A
ENSG00000159352	1122.79	-0.650296	0.210316	-3.09199	0.00198818	0.0139999	PSMD4
ENSG00000013503	313.824	0.690464	0.223299	3.0921	0.00198745	0.0139999	POLR3B
ENSG00000126261	3877.09	-0.535293	0.173181	-3.09094	0.00199525	0.0140424	UBA2
ENSG00000172239	1450.14	-0.612054	0.198097	-3.08967	0.00200379	0.0140953	PAIP1
ENSG00000143222	441.773	-0.653128	0.211434	-3.08904	0.00200806	0.0141009	UFC1
ENSG00000123106	313.832	-0.778343	0.25199	-3.08879	0.00200972	0.0141009	CCDC91
ENSG00000122565	1883.35	-0.722872	0.234009	-3.08908	0.0020078	0.0141009	CBX3
ENSG00000156162	487.965	-0.691423	0.223848	-3.08881	0.00200958	0.0141009	DPY19L4
ENSG00000147649	1759.64	-0.574963	0.186121	-3.08919	0.00200704	0.0141009	MTDH
ENSG00000103043	498.925	-0.53229	0.172361	-3.08822	0.00201358	0.0141208	VAC14
ENSG00000113448	4497.43	0.529415	0.171462	3.08765	0.00201747	0.0141408	PDE4D
ENSG00000256206	606.896	-0.643463	0.208426	-3.08725	0.0020202	0.0141527	ENSG00000256206
ENSG00000141052	187.306	0.997231	0.323136	3.0861	0.00202799	0.0142	MYOCD
ENSG00000099365	75.9273	1.37203	0.44469	3.08537	0.00203302	0.014228	STX1B
ENSG00000108439	431.352	-0.744132	0.2412	-3.08512	0.0020347	0.0142326	PNPO
ENSG00000145979	197.748	-0.606279	0.19655	-3.08461	0.00203822	0.0142499	TBC1D7
ENSG00000131374	586.039	-0.612703	0.198663	-3.08414	0.00204143	0.0142651	TBC1D5
ENSG00000063046	4234.71	-0.384843	0.124788	-3.08398	0.00204251	0.0142653	EIF4B
ENSG00000124789	2267.81	0.563194	0.18264	3.08363	0.00204493	0.0142678	NUP153
ENSG00000136807	533.196	0.836537	0.27128	3.08367	0.00204466	0.0142678	CDK9
ENSG00000198721	445.93	-0.69489	0.22542	-3.08265	0.00205168	0.0143076	ECI2
ENSG00000111676	2321.09	1.13145	0.367096	3.08217	0.002055	0.0143235	ATN1
ENSG00000196935	715.849	0.888206	0.288238	3.0815	0.00205957	0.0143408	SRGAP1
ENSG00000258890	940.064	0.723584	0.234811	3.08156	0.00205921	0.0143408	CEP95
ENSG00000151348	732.976	-0.832377	0.270164	-3.081	0.00206303	0.0143503	EXT2
ENSG00000184083	195.922	0.778023	0.25252	3.08104	0.0020628	0.0143503	FAM120C
ENSG00000110200	551.048	-0.798517	0.259218	-3.08049	0.00206663	0.0143535	ANAPC15
ENSG00000115844	99.1907	2.9679	0.963431	3.08055	0.00206617	0.0143535	DLX2
ENSG00000135317	617.733	-0.700382	0.227345	-3.0807	0.00206512	0.0143535	SNX14
ENSG00000142856	298.942	-0.852707	0.276835	-3.08021	0.00206858	0.0143576	ITGB3BP
ENSG00000159593	1192.72	-0.752784	0.244402	-3.0801	0.0020693	0.0143576	NAE1
ENSG00000033030	635.731	0.769894	0.250006	3.0795	0.00207348	0.0143733	ZCCHC8
ENSG00000154839	344.282	-0.73003	0.237075	-3.07932	0.00207471	0.0143733	SKA1
ENSG00000145349	379.33	-0.583112	0.189359	-3.0794	0.00207421	0.0143733	CAMK2D
ENSG00000100567	1526.76	-0.555244	0.180372	-3.07833	0.00208167	0.0143883	PSMA3
ENSG00000119599	207.339	0.620854	0.201686	3.07833	0.00208167	0.0143883	DCAF4
ENSG00000062370	203.146	0.872412	0.283424	3.07811	0.00208316	0.0143883	ZNF112
ENSG00000154781	372.69	0.973786	0.316356	3.07814	0.002083	0.0143883	CCDC174
ENSG00000160746	152.249	-0.889897	0.289038	-3.07883	0.00207818	0.0143883	ANO10
ENSG00000163536	35.0064	-1.11382	0.361822	-3.07837	0.00208137	0.0143883	SERPINI1
ENSG00000136104	421.106	-0.731018	0.23759	-3.0768	0.00209234	0.0144251	RNASEH2B
ENSG00000204611	52.6676	0.690048	0.224248	3.07717	0.00208979	0.0144251	ZNF616
ENSG00000146143	206.609	-0.855435	0.278034	-3.07673	0.00209287	0.0144251	PRIM2
ENSG00000106125	141.825	0.55098	0.179066	3.07696	0.00209123	0.0144251	MINDY4
ENSG00000122786	635.661	-0.75871	0.246606	-3.0766	0.00209375	0.0144251	CALD1
ENSG00000065911	1799.5	-0.762275	0.247779	-3.07643	0.00209494	0.0144261	MTHFD2
ENSG00000183018	17.8279	1.40672	0.457308	3.07609	0.00209733	0.0144345	SPNS2
ENSG00000168078	709.775	-1.03889	0.337745	-3.07596	0.00209827	0.0144345	PBK
ENSG00000005810	1195.3	0.745001	0.242215	3.07578	0.00209949	0.0144357	MYCBP2
ENSG00000138085	1719.11	-0.780227	0.253693	-3.07548	0.00210166	0.0144434	ATRAID
ENSG00000074201	742.011	-0.810696	0.263628	-3.07515	0.00210398	0.0144521	CLNS1A
[truncated: 11,732 more rows]

## Sheet: WT +polyIC vs -polyIC
ENSMBL ID	baseMean	log2FoldChange	lfcSE	stat	pvalue	padj	Gene_name
ENSG00000187608	854.799	6.40624	0.372443	17.2006	2.62801e-66	3.60852e-62	ISG15
ENSG00000130589	2215.92	6.33352	0.41324	15.3265	5.08612e-53	3.49188e-49	HELZ2
ENSG00000213928	636.288	4.22666	0.30707	13.7645	4.16938e-43	1.90833e-39	IRF9
ENSG00000119922	5913.9	10.7803	0.827356	13.0298	8.28653e-39	2.84456e-35	IFIT2
ENSG00000107201	1359.61	5.88	0.452474	12.9952	1.302e-38	3.57556e-35	RIGI
ENSG00000125347	1488.04	4.87542	0.383537	12.7117	5.08927e-37	1.16468e-33	IRF1
ENSG00000169429	1710.41	5.44048	0.433251	12.5574	3.62241e-36	7.10563e-33	CXCL8
ENSG00000205413	851.02	4.63435	0.378412	12.2468	1.74705e-34	2.99859e-31	SAMD9
ENSG00000119917	2488.09	8.7986	0.721163	12.2006	3.08662e-34	4.70915e-31	IFIT3
ENSG00000184545	901.108	4.53782	0.380093	11.9387	7.43514e-33	1.02092e-29	DUSP8
ENSG00000179674	110.684	5.2921	0.453605	11.6668	1.88471e-31	2.35263e-28	ARL14
ENSG00000126709	373.028	5.20909	0.45213	11.5212	1.03138e-30	1.18016e-27	IFI6
ENSG00000162772	1261.47	5.17782	0.451336	11.4722	1.81969e-30	1.78473e-27	ATF3
ENSG00000135114	1737.79	9.64909	0.840632	11.4784	1.69433e-30	1.78473e-27	OASL
ENSG00000081041	2382.59	4.53008	0.395519	11.4535	2.25793e-30	2.06691e-27	CXCL2
ENSG00000115267	1141.19	7.73342	0.678216	11.4026	4.05866e-30	3.4831e-27	IFIH1
ENSG00000185745	2305.8	9.29815	0.826242	11.2536	2.22449e-29	1.79674e-26	IFIT1
ENSG00000168062	87.1367	5.64475	0.530358	10.6433	1.87422e-26	1.42972e-23	BATF2
ENSG00000157601	536.998	8.328	0.788634	10.56	4.56552e-26	3.29943e-23	MX1
ENSG00000163734	715.811	4.26644	0.405381	10.5245	6.65857e-26	4.57144e-23	CXCL3
ENSG00000169242	686.416	3.04363	0.290555	10.4752	1.12264e-25	7.34048e-23	EFNA1
ENSG00000163545	3460.16	3.70205	0.355291	10.4198	2.0146e-25	1.25739e-22	NUAK2
ENSG00000100918	130.667	4.75051	0.458533	10.3602	3.75998e-25	2.24471e-22	REC8
ENSG00000184557	2064.32	4.45688	0.430464	10.3537	4.02783e-25	2.30442e-22	SOCS3
ENSG00000160888	1847.39	3.9445	0.382526	10.3117	6.2374e-25	3.42583e-22	IER2
ENSG00000148677	1513.33	4.09132	0.400441	10.217	1.66354e-24	8.78543e-22	ANKRD1
ENSG00000124201	4122.03	3.75865	0.38263	9.82318	8.94712e-23	4.55011e-20	ZNFX1
ENSG00000141682	665.241	4.43921	0.452683	9.80644	1.05628e-22	5.17993e-20	PMAIP1
ENSG00000185507	888.585	6.22819	0.636055	9.7919	1.21982e-22	5.77563e-20	IRF7
ENSG00000187775	265.17	4.14189	0.423426	9.78186	1.34712e-22	6.16576e-20	DNAH17
ENSG00000187479	31.9645	6.65679	0.687965	9.67606	3.81139e-22	1.6882e-19	C11orf96
ENSG00000134326	59.1766	5.24287	0.542207	9.6695	4.06364e-22	1.74368e-19	CMPK2
ENSG00000120738	11508.8	9.68787	1.006	9.63012	5.96614e-22	2.48246e-19	EGR1
ENSG00000163739	815.51	4.03225	0.42624	9.46005	3.07802e-21	1.24307e-18	CXCL1
ENSG00000136244	511.977	7.81893	0.827991	9.44325	3.61399e-21	1.41782e-18	IL6
ENSG00000271503	1799.88	11.0685	1.17763	9.39903	5.50675e-21	2.10036e-18	CCL5
ENSG00000144655	1316.24	3.79817	0.406362	9.34677	9.03688e-21	3.26541e-18	CSRNP1
ENSG00000119508	606.976	4.30309	0.460353	9.34736	8.98589e-21	3.26541e-18	NR4A3
ENSG00000143878	2205.98	2.74457	0.294453	9.3209	1.1536e-20	4.06157e-18	RHOB
ENSG00000197019	1120.42	3.30773	0.355505	9.30432	1.34858e-20	4.62933e-18	SERTAD1
ENSG00000168016	243.589	4.30524	0.464977	9.25902	2.06313e-20	6.90947e-18	TRANK1
ENSG00000150347	358.141	3.99072	0.434662	9.18121	4.26263e-20	1.39358e-17	ARID5B
ENSG00000172602	1015.79	3.12105	0.340924	9.15469	5.45138e-20	1.74077e-17	RND1
ENSG00000125740	970.134	7.69965	0.845948	9.10179	8.88513e-20	2.77277e-17	FOSB
ENSG00000138166	1689.86	2.06928	0.228225	9.06685	1.22503e-19	3.73796e-17	DUSP5
ENSG00000116717	602.759	2.52252	0.278458	9.05889	1.31779e-19	3.93359e-17	GADD45A
ENSG00000173334	1562.27	3.20606	0.355711	9.01309	2.00333e-19	5.85272e-17	TRIB1
ENSG00000099860	1418.11	3.64926	0.406424	8.97894	2.73391e-19	7.68107e-17	GADD45B
ENSG00000115009	125.377	6.34353	0.706512	8.97865	2.74104e-19	7.68107e-17	CCL20
ENSG00000151014	919.605	3.04684	0.339529	8.97372	2.86669e-19	7.87251e-17	NOCT
ENSG00000120129	8169.06	2.7218	0.304751	8.93122	4.21348e-19	1.13442e-16	DUSP1
ENSG00000167874	368.981	7.75164	0.869574	8.9143	4.9089e-19	1.29623e-16	TMEM88
ENSG00000185022	349.07	5.33398	0.60001	8.88983	6.12032e-19	1.55626e-16	MAFF
ENSG00000163840	705.034	3.46116	0.389337	8.88989	6.11688e-19	1.55626e-16	DTX3L
ENSG00000123358	2410.21	3.76165	0.42345	8.88335	6.48785e-19	1.5908e-16	NR4A1
ENSG00000011422	1626.89	2.82979	0.318515	8.88433	6.43074e-19	1.5908e-16	PLAUR
ENSG00000177409	90.6429	3.65424	0.411734	8.87526	6.97702e-19	1.68073e-16	SAMD9L
ENSG00000148926	1865.7	2.69674	0.304329	8.86126	7.91156e-19	1.87299e-16	ADM
ENSG00000138496	370.668	3.30144	0.374331	8.81958	1.14889e-18	2.67379e-16	PARP9
ENSG00000100342	138.646	4.18871	0.475671	8.8059	1.29809e-18	2.97069e-16	APOL1
ENSG00000170345	1998.38	6.21882	0.709315	8.76736	1.82906e-18	4.11718e-16	FOS
ENSG00000100906	7609.9	3.32864	0.381653	8.72165	2.74175e-18	6.07209e-16	NFKBIA
ENSG00000136826	1364.74	3.89129	0.446777	8.70971	3.04657e-18	6.64008e-16	KLF4
ENSG00000128016	6503.16	3.80959	0.4381	8.69569	3.44714e-18	7.39573e-16	ZFP36
ENSG00000171223	5118.26	3.13564	0.361405	8.67624	4.09062e-18	8.64127e-16	JUNB
ENSG00000185338	167.136	6.44277	0.746991	8.62496	6.41164e-18	1.33391e-15	SOCS1
ENSG00000277075	54.7036	4.66971	0.545485	8.56066	1.12228e-17	2.3e-15	H2AC8
ENSG00000108771	148.777	7.88604	0.925272	8.52294	1.55559e-17	3.13492e-15	DHX58
ENSG00000120217	117.575	4.09332	0.480353	8.52148	1.57534e-17	3.13492e-15	CD274
ENSG00000142178	3279.31	2.00832	0.236351	8.49718	1.9426e-17	3.81055e-15	SIK1
ENSG00000180667	768.333	1.97641	0.234737	8.41966	3.77584e-17	7.30227e-15	YOD1
ENSG00000134321	208.831	10.1227	1.2057	8.39566	4.63296e-17	8.83544e-15	RSAD2
ENSG00000132109	553.138	3.17772	0.378573	8.39395	4.70093e-17	8.84226e-15	TRIM21
ENSG00000170581	674.678	3.67062	0.438439	8.37202	5.66386e-17	1.03694e-14	STAT2
ENSG00000140519	215.534	3.28288	0.392101	8.37254	5.63907e-17	1.03694e-14	RHCG
ENSG00000118503	1850.61	5.41067	0.646825	8.36496	6.01344e-17	1.08645e-14	TNFAIP3
ENSG00000177606	4057.61	4.84647	0.583066	8.31205	9.40612e-17	1.67734e-14	JUN
ENSG00000008300	941.499	3.28242	0.395274	8.30417	1.00524e-16	1.7696e-14	CELSR3
ENSG00000078401	1769.88	2.04627	0.246468	8.30238	1.02044e-16	1.77362e-14	EDN1
ENSG00000083812	183.372	1.50336	0.182312	8.24609	1.6366e-16	2.80903e-14	ZNF324
ENSG00000163874	1203.19	2.44519	0.297017	8.2325	1.8334e-16	3.10796e-14	ZC3H12A
ENSG00000176697	753.464	1.44025	0.175271	8.21723	2.08256e-16	3.48727e-14	BDNF
ENSG00000144802	3674.78	5.8047	0.707514	8.20435	2.31844e-16	3.83548e-14	NFKBIZ
ENSG00000128335	497.431	3.22037	0.39409	8.17166	3.04175e-16	4.97217e-14	APOL2
ENSG00000265972	50.0616	4.62532	0.56704	8.15695	3.43594e-16	5.55046e-14	TXNIP
ENSG00000113070	169.466	3.26905	0.401183	8.14851	3.68444e-16	5.88267e-14	HBEGF
ENSG00000163660	2380.14	3.15061	0.387098	8.13906	3.9836e-16	6.28721e-14	CCNL1
ENSG00000177374	33.6881	3.71794	0.459917	8.08394	6.2707e-16	9.78443e-14	HIC1
ENSG00000087074	11747	4.77093	0.590981	8.0729	6.86496e-16	1.05913e-13	PPP1R15A
ENSG00000112773	174.885	3.37271	0.418179	8.06523	7.30978e-16	1.11523e-13	TENT5A
ENSG00000221869	1091.52	2.60193	0.322691	8.06323	7.43047e-16	1.12119e-13	CEBPD
ENSG00000247315	567.149	2.27842	0.282652	8.06089	7.57432e-16	1.13047e-13	ZCCHC3
ENSG00000168564	523.55	2.09541	0.260195	8.05322	8.0642e-16	1.19064e-13	CDKN2AIP
ENSG00000169155	281.466	2.05896	0.256346	8.03193	9.59499e-16	1.40158e-13	ZBTB43
ENSG00000137877	30.5922	3.98958	0.498105	8.00952	1.1516e-15	1.66449e-13	SPTBN5
ENSG00000114315	1509.86	2.88993	0.361101	8.0031	1.21323e-15	1.73529e-13	HES1
ENSG00000117036	724.787	3.39981	0.425422	7.99162	1.33181e-15	1.88527e-13	ETV3
ENSG00000121101	49.7712	4.88067	0.610927	7.98896	1.36083e-15	1.90669e-13	TEX14
ENSG00000196428	1429.01	3.0521	0.382244	7.9847	1.4086e-15	1.95369e-13	TSC22D2
ENSG00000155918	133.978	6.81914	0.855542	7.97055	1.5797e-15	2.16909e-13	RAET1L
ENSG00000111331	955.996	2.75485	0.345694	7.96905	1.59894e-15	2.17377e-13	OAS3
ENSG00000130513	1864.75	2.1199	0.26689	7.94299	1.97365e-15	2.65688e-13	GDF15
ENSG00000153234	250.102	3.76232	0.47442	7.93037	2.18491e-15	2.91271e-13	NR4A2
ENSG00000158486	72.9061	4.07102	0.514064	7.91929	2.38878e-15	3.15388e-13	DNAH3
ENSG00000177125	289.168	1.97143	0.249779	7.89269	2.95743e-15	3.86747e-13	ZBTB34
ENSG00000111335	133.037	9.12423	1.15917	7.87134	3.5086e-15	4.54496e-13	OAS2
ENSG00000204569	3026.28	2.93295	0.373172	7.85951	3.85647e-15	4.94889e-13	PPP1R10
ENSG00000075426	2352.75	2.60896	0.332394	7.84901	4.19338e-15	5.33142e-13	FOSL2
ENSG00000111266	1642.18	1.94111	0.247692	7.8368	4.62158e-15	5.82192e-13	DUSP16
ENSG00000165494	3328.1	2.80631	0.358946	7.8182	5.35829e-15	6.68861e-13	PCF11
ENSG00000143322	1176.69	2.69285	0.345593	7.79196	6.59782e-15	8.08882e-13	ABL2
ENSG00000105939	4995.04	4.52757	0.580984	7.79293	6.5474e-15	8.08882e-13	ZC3HAV1
ENSG00000073756	1470.94	1.96901	0.25301	7.78236	7.11839e-15	8.64978e-13	PTGS2
ENSG00000105559	379.623	6.6533	0.855142	7.78035	7.23245e-15	8.7113e-13	PLEKHA4
ENSG00000105732	2480.66	1.95443	0.251267	7.77831	7.35019e-15	8.77613e-13	ZNF574
ENSG00000117228	123.301	6.28884	0.808812	7.7754	7.52097e-15	8.90262e-13	GBP1
ENSG00000149289	660.386	1.61496	0.207779	7.77248	7.69624e-15	8.95569e-13	ZC3H12C
ENSG00000170100	277.844	1.67094	0.214956	7.77341	7.64015e-15	8.95569e-13	ZNF778
ENSG00000182393	2431.59	16.0962	2.07768	7.74721	9.3934e-15	1.08387e-12	IFNL1
ENSG00000095752	1582.6	1.985	0.256322	7.74418	9.62002e-15	1.09167e-12	IL11
ENSG00000137331	4835.61	2.71468	0.350524	7.74464	9.58541e-15	1.09167e-12	IER3
ENSG00000170631	259.178	1.47637	0.191756	7.69921	1.36907e-14	1.54087e-12	ZNF16
ENSG00000136158	523.226	2.97866	0.387457	7.68773	1.4977e-14	1.65846e-12	SPRY2
ENSG00000164236	392.729	2.56938	0.334205	7.68804	1.49404e-14	1.65846e-12	ANKRD33B
ENSG00000138646	733.521	6.07895	0.79171	7.67825	1.61281e-14	1.77164e-12	HERC5
ENSG00000120709	1561.4	2.90548	0.378743	7.67136	1.70184e-14	1.8546e-12	FAM53C
ENSG00000244165	154.283	3.65886	0.477986	7.65473	1.93719e-14	2.08661e-12	P2RY11
ENSG00000010818	842.352	2.35881	0.308172	7.6542	1.94514e-14	2.08661e-12	HIVEP2
ENSG00000185950	1950.72	3.14197	0.411366	7.6379	2.20786e-14	2.35008e-12	IRS2
ENSG00000137628	506.151	4.71002	0.617761	7.62434	2.45291e-14	2.59084e-12	DDX60
ENSG00000162783	1209.38	2.65598	0.34894	7.61157	2.70782e-14	2.81675e-12	IER5
ENSG00000122877	235.803	9.41796	1.23721	7.61223	2.6941e-14	2.81675e-12	EGR2
ENSG00000213398	346.098	2.94765	0.388513	7.58701	3.27365e-14	3.37973e-12	LCAT
ENSG00000205903	352.357	2.07889	0.274443	7.57494	3.59296e-14	3.68171e-12	ZNF316
ENSG00000165949	23.0241	5.28952	0.698558	7.57206	3.67357e-14	3.73643e-12	IFI27
ENSG00000149798	258.233	1.4509	0.191957	7.55846	4.07866e-14	4.11795e-12	CDC42EP2
ENSG00000105085	195.392	2.08394	0.277727	7.50357	6.2102e-14	6.22425e-12	MED26
ENSG00000173575	2317.24	2.86429	0.382105	7.49608	6.5756e-14	6.54272e-12	CHD2
ENSG00000147789	1100.5	1.47731	0.197105	7.49504	6.62787e-14	6.54729e-12	ZNF7
ENSG00000120616	1468.19	2.58411	0.345585	7.4775	7.57479e-14	7.27338e-12	EPC1
ENSG00000150457	1297.03	2.34581	0.313652	7.47902	7.48786e-14	7.27338e-12	LATS2
ENSG00000154914	282.38	2.49749	0.33396	7.47842	7.52203e-14	7.27338e-12	USP43
ENSG00000145390	1428.05	1.72737	0.230929	7.48009	7.42726e-14	7.27338e-12	USP53
ENSG00000243978	36.5054	6.47557	0.866692	7.47159	7.92339e-14	7.55529e-12	RTL9
ENSG00000167772	436.832	2.93391	0.393138	7.46281	8.46974e-14	8.02055e-12	ANGPTL4
ENSG00000171606	476.288	1.54301	0.207408	7.43951	1.01056e-13	9.50408e-12	ZNF274
ENSG00000122257	2553.14	2.58597	0.348359	7.42327	1.14261e-13	1.06729e-11	RBBP6
ENSG00000244731	64.5988	4.25996	0.574277	7.41794	1.18952e-13	1.10361e-11	C4A
ENSG00000114268	196.324	2.67289	0.360614	7.41206	1.24353e-13	1.14596e-11	PFKFB4
ENSG00000166886	268.514	1.64869	0.222759	7.40122	1.34934e-13	1.23519e-11	NAB2
ENSG00000162771	97.1447	10.8625	1.47099	7.38447	1.53065e-13	1.39188e-11	GARIN4
ENSG00000143384	2293.22	2.52552	0.342316	7.37773	1.61011e-13	1.4545e-11	MCL1
ENSG00000115008	28.1999	5.52774	0.749694	7.37333	1.6642e-13	1.49353e-11	IL1A
ENSG00000140464	324.168	2.41046	0.32706	7.3701	1.70501e-13	1.52023e-11	PML
ENSG00000179431	1049.06	2.09871	0.284825	7.36842	1.7266e-13	1.52955e-11	FJX1
ENSG00000268043	555.248	2.06822	0.280726	7.36738	1.74014e-13	1.53166e-11	NBPF12
ENSG00000136997	7072.18	2.30833	0.313401	7.36541	1.76603e-13	1.54455e-11	MYC
ENSG00000135899	209.081	2.94058	0.400142	7.34885	1.99924e-13	1.73744e-11	SP110
ENSG00000198142	513.753	1.47993	0.201419	7.34752	2.01921e-13	1.74376e-11	SOWAHC
ENSG00000160161	24.9761	3.53864	0.481906	7.34301	2.0884e-13	1.79224e-11	CILP2
ENSG00000175213	396.394	1.40218	0.190982	7.34195	2.10503e-13	1.79529e-11	ZNF408
ENSG00000213859	155.487	2.74332	0.373736	7.34028	2.13146e-13	1.80661e-11	KCTD11
ENSG00000158615	2545.21	1.48479	0.202518	7.33162	2.27383e-13	1.91545e-11	PPP1R15B
ENSG00000169951	230.226	1.83528	0.250522	7.32584	2.37413e-13	1.98775e-11	ZNF764
ENSG00000171522	196.698	4.54468	0.620805	7.32062	2.46821e-13	2.04162e-11	PTGER4
ENSG00000243649	130.388	5.14904	0.703355	7.32068	2.46719e-13	2.04162e-11	CFB
ENSG00000059728	115.355	3.63397	0.496638	7.31714	2.5331e-13	2.08275e-11	MXD1
ENSG00000068976	94.6863	5.62997	0.771895	7.29371	3.01539e-13	2.46454e-11	PYGM
ENSG00000174276	380.423	1.46375	0.201627	7.2597	3.87963e-13	3.15214e-11	ZNHIT2
ENSG00000126562	307.266	3.01862	0.4164	7.24933	4.18847e-13	3.38305e-11	WNK4
ENSG00000060491	926.062	2.00644	0.276885	7.24647	4.27774e-13	3.43495e-11	OGFR
ENSG00000278919	13.0113	4.82169	0.66603	7.23946	4.50484e-13	3.59628e-11	ENSG00000278919
ENSG00000204256	8999.52	2.53896	0.350987	7.23379	4.69713e-13	3.72811e-11	BRD2
ENSG00000139318	309.75	3.31395	0.45848	7.22813	4.89682e-13	3.86427e-11	DUSP6
ENSG00000175505	1164.26	1.8159	0.251822	7.21103	5.55294e-13	4.357e-11	CLCF1
ENSG00000137965	70.834	8.4153	1.16833	7.20284	5.8972e-13	4.60082e-11	IFI44
ENSG00000163565	61.805	3.9854	0.553471	7.20073	5.98899e-13	4.61994e-11	IFI16
ENSG00000145632	6227.62	1.9792	0.274858	7.20082	5.98507e-13	4.61994e-11	PLK2
ENSG00000023608	844.885	2.03206	0.28235	7.19696	6.15689e-13	4.72292e-11	SNAPC1
ENSG00000205730	725.143	1.80911	0.251618	7.18993	6.48238e-13	4.94498e-11	ITPRIPL2
ENSG00000269855	32.1095	4.95558	0.69115	7.17005	7.49725e-13	5.68755e-11	RNF225
ENSG00000057657	781.989	4.33239	0.604364	7.16851	7.58196e-13	5.72021e-11	PRDM1
ENSG00000105523	30.1122	4.58813	0.640138	7.16741	7.64317e-13	5.73488e-11	FAM83E
ENSG00000101665	645.532	1.82277	0.254383	7.16544	7.75352e-13	5.78606e-11	SMAD7
ENSG00000275993	3995.26	2.08343	0.290854	7.16316	7.88391e-13	5.85157e-11	LOC102724428
ENSG00000142871	3136.82	4.03805	0.564118	7.15816	8.17684e-13	6.03635e-11	CCN1
ENSG00000176907	3602.22	1.95154	0.27275	7.15502	8.36584e-13	6.14285e-11	TCIM
ENSG00000224389	55.5696	4.15191	0.580523	7.15203	8.55044e-13	6.245e-11	C4B
ENSG00000198517	1069.97	1.76888	0.247983	7.13305	9.81714e-13	7.13223e-11	MAFK
ENSG00000118515	1262.4	1.97649	0.277862	7.11321	1.13377e-12	8.19359e-11	SGK1
ENSG00000133121	194.54	2.45154	0.344991	7.10611	1.19359e-12	8.58071e-11	STARD13
ENSG00000114019	3467.87	2.66936	0.375822	7.10274	1.22311e-12	8.74715e-11	AMOTL2
ENSG00000244255	117.989	4.9474	0.696675	7.10145	1.23458e-12	8.78342e-11	ENSG00000244255
ENSG00000151651	108.86	2.78363	0.39202	7.10073	1.241e-12	8.78362e-11	ADAM8
ENSG00000167550	89.8427	3.73044	0.52586	7.09398	1.30311e-12	9.1759e-11	RHEBL1
ENSG00000133858	1512.91	2.27351	0.320531	7.09293	1.31305e-12	9.19874e-11	ZFC3H1
ENSG00000143507	201.958	2.18723	0.308508	7.08969	1.34413e-12	9.36868e-11	DUSP10
ENSG00000152778	677.885	2.41968	0.341498	7.08547	1.3857e-12	9.60964e-11	IFIT5
ENSG00000175197	670.464	2.96597	0.418757	7.0828	1.41271e-12	9.74771e-11	DDIT3
ENSG00000129749	53.8455	3.47977	0.491895	7.07421	1.50299e-12	1.03188e-10	CHRNA10
ENSG00000143398	1069.91	1.42374	0.201284	7.07333	1.5126e-12	1.03331e-10	PIP5K1A
ENSG00000167470	1523	2.44696	0.346087	7.07037	1.54521e-12	1.05036e-10	MIDN
ENSG00000105327	624.883	4.27824	0.605239	7.06868	1.56415e-12	1.058e-10	BBC3
ENSG00000090339	110.248	4.75567	0.673033	7.06603	1.59428e-12	1.07309e-10	ICAM1
ENSG00000109321	2049.8	1.4855	0.210304	7.0636	1.62244e-12	1.08672e-10	AREG
ENSG00000104899	336.435	2.00049	0.283569	7.05467	1.73007e-12	1.15318e-10	AMH
ENSG00000056558	117.552	2.50241	0.354964	7.04977	1.79211e-12	1.18877e-10	TRAF1
ENSG00000134107	3955.2	2.63016	0.373247	7.0467	1.8321e-12	1.20945e-10	BHLHE40
ENSG00000128342	1003.98	2.33619	0.331695	7.04317	1.8791e-12	1.23454e-10	LIF
ENSG00000152518	1929.35	2.81037	0.400052	7.02501	2.14052e-12	1.39959e-10	ZFP36L2
ENSG00000148840	4145.41	2.07596	0.296089	7.01127	2.36159e-12	1.53682e-10	PPRC1
ENSG00000115963	1431.59	2.09239	0.298864	7.00114	2.53888e-12	1.64441e-10	RND3
ENSG00000108551	80.5272	5.05809	0.723993	6.98638	2.82072e-12	1.81837e-10	RASD1
ENSG00000130518	309.836	5.2757	0.755262	6.98525	2.84339e-12	1.82442e-10	IQCN
ENSG00000147174	68.4725	2.99503	0.428838	6.98407	2.86752e-12	1.83134e-10	GCNA
ENSG00000155090	3544.49	2.51783	0.361743	6.96027	3.39616e-12	2.15892e-10	KLF10
ENSG00000129566	500.27	2.10971	0.30366	6.9476	3.71553e-12	2.35106e-10	TEP1
ENSG00000173875	275.861	1.31431	0.189429	6.93828	3.9691e-12	2.48857e-10	ZNF791
ENSG00000165684	763.531	2.06111	0.297045	6.93872	3.95668e-12	2.48857e-10	SNAPC4
ENSG00000159388	386.007	3.02998	0.437412	6.92705	4.29712e-12	2.68199e-10	BTG2
ENSG00000273983	41.8101	3.42575	0.497383	6.88756	5.67583e-12	3.52646e-10	H3C8
ENSG00000143333	27.2496	3.79731	0.552079	6.8782	6.06146e-12	3.7491e-10	RGS16
ENSG00000152464	657.884	1.11101	0.161724	6.86975	6.43149e-12	3.96012e-10	RPP38
ENSG00000134363	266.994	2.54995	0.371432	6.86519	6.64046e-12	4.07054e-10	FST
ENSG00000171988	2231.08	1.48679	0.216631	6.86324	6.73158e-12	4.10806e-10	JMJD1C
ENSG00000184205	676.038	3.15739	0.460223	6.86057	6.85863e-12	4.16707e-10	TSPYL2
ENSG00000148339	383.287	2.37433	0.34658	6.85073	7.34753e-12	4.44444e-10	SLC25A25
ENSG00000113916	937.577	4.56961	0.667901	6.84175	7.82339e-12	4.71154e-10	BCL6
ENSG00000169248	97.978	10.7659	1.57449	6.8377	8.04726e-12	4.82519e-10	CXCL11
ENSG00000164442	838.325	4.83081	0.706825	6.83452	8.22806e-12	4.91215e-10	CITED2
ENSG00000114270	3303.87	2.41802	0.35452	6.82055	9.06939e-12	5.39099e-10	COL7A1
ENSG00000163644	38.8558	3.73629	0.54806	6.81731	9.27605e-12	5.49006e-10	PPM1K
ENSG00000279765	503.083	2.63013	0.386102	6.81201	9.62431e-12	5.67173e-10	ENSG00000279765
ENSG00000121060	863.548	2.53971	0.373103	6.807	9.9657e-12	5.84782e-10	TRIM25
ENSG00000010295	40.9575	3.72511	0.547471	6.80421	1.01603e-11	5.93665e-10	IFFO1
ENSG00000020577	553.794	2.07688	0.30545	6.79942	1.05039e-11	6.11138e-10	SAMD4A
ENSG00000108691	1859.91	2.17141	0.31969	6.79224	1.10404e-11	6.39645e-10	CCL2
ENSG00000125848	599.354	2.0615	0.303571	6.79086	1.11471e-11	6.4311e-10	FLRT3
ENSG00000167395	1128.93	2.26626	0.334135	6.78247	1.18139e-11	6.78728e-10	ZNF646
ENSG00000221963	173.567	3.15959	0.466014	6.78003	1.20151e-11	6.87414e-10	APOL6
ENSG00000128564	210.974	3.08058	0.454553	6.77716	1.22559e-11	6.98284e-10	VGF
ENSG00000143367	669.219	2.24079	0.330738	6.77513	1.24296e-11	7.05253e-10	TUFT1
ENSG00000181222	4638.22	2.88522	0.425901	6.77439	1.24928e-11	7.0592e-10	POLR2A
ENSG00000117616	691.093	2.68893	0.39741	6.76614	1.32265e-11	7.42992e-10	RSRP1
ENSG00000198198	723.905	1.9342	0.285879	6.7658	1.32571e-11	7.42992e-10	SZT2
ENSG00000106346	1017.42	1.75353	0.259211	6.76487	1.33425e-11	7.44737e-10	USP42
ENSG00000165312	407.758	4.20147	0.621303	6.76235	1.35771e-11	7.54767e-10	OTUD1
ENSG00000167565	1166.42	1.78069	0.2635	6.75783	1.40073e-11	7.72424e-10	SERTAD3
ENSG00000198435	151.118	2.67725	0.396136	6.7584	1.39523e-11	7.72424e-10	NRARP
ENSG00000110876	43.381	3.85071	0.56995	6.75622	1.41641e-11	7.77949e-10	SELPLG
ENSG00000154358	402.316	1.4912	0.221054	6.74585	1.52132e-11	8.32239e-10	OBSCN
ENSG00000166261	360.331	1.75134	0.259915	6.73813	1.60443e-11	8.74224e-10	ZNF202
ENSG00000089127	632.032	2.35042	0.34912	6.73239	1.66894e-11	9.05779e-10	OAS1
ENSG00000077150	2996.54	2.85262	0.42378	6.73136	1.68086e-11	9.08657e-10	NFKB2
ENSG00000170961	212.563	1.58632	0.235936	6.72351	1.77401e-11	9.55254e-10	HAS2
ENSG00000163121	23.8658	4.23518	0.630475	6.71745	1.84939e-11	9.9195e-10	NEURL3
ENSG00000130522	2621.59	1.64593	0.245113	6.71497	1.88104e-11	1.005e-09	JUND
ENSG00000166860	640.147	1.86524	0.277812	6.71405	1.89301e-11	1.00748e-09	ZBTB39
ENSG00000179388	100.066	9.25387	1.37893	6.71091	1.93416e-11	1.0254e-09	EGR3
ENSG00000168795	677.676	1.82187	0.271632	6.70711	1.98517e-11	1.0484e-09	ZBTB5
ENSG00000146826	348.25	1.63216	0.243572	6.70091	2.07122e-11	1.08965e-09	TRAPPC14
ENSG00000204519	406.308	1.2882	0.192503	6.69186	2.20346e-11	1.1548e-09	ZNF551
ENSG00000107968	964.775	2.2186	0.332102	6.68047	2.38169e-11	1.24346e-09	MAP3K8
ENSG00000184588	832.275	1.07553	0.161272	6.66902	2.57516e-11	1.33937e-09	PDE4B
ENSG00000138135	203.381	11.0225	1.65331	6.6669	2.61261e-11	1.35372e-09	CH25H
ENSG00000135111	1250.02	2.19194	0.328954	6.66335	2.67653e-11	1.38163e-09	TBX3
ENSG00000204859	235.788	1.69641	0.254812	6.65749	2.78543e-11	1.43246e-09	ZBTB48
ENSG00000213762	431.767	1.25774	0.189061	6.65256	2.88041e-11	1.47578e-09	ZNF134
ENSG00000152433	51.2336	2.25072	0.338371	6.65164	2.8985e-11	1.47953e-09	ZNF547
ENSG00000172216	2163.59	2.02755	0.304873	6.65047	2.92165e-11	1.48034e-09	CEBPB
ENSG00000146047	11.9852	5.31144	0.798635	6.65064	2.91813e-11	1.48034e-09	H2BC1
ENSG00000220201	32.6633	3.23543	0.487093	6.64232	3.0879e-11	1.55882e-09	ZGLP1
ENSG00000173281	151.956	1.89077	0.284963	6.63513	3.24212e-11	1.63068e-09	PPP1R3B
ENSG00000168477	76.0878	3.43199	0.51802	6.62521	3.46752e-11	1.73769e-09	TNXB
ENSG00000247626	344.702	1.4469	0.21848	6.62256	3.53021e-11	1.76267e-09	MARS2
ENSG00000008710	1675.71	1.49774	0.226283	6.61888	3.61932e-11	1.80061e-09	PKD1
ENSG00000196189	15.7709	4.44136	0.671913	6.61002	3.84274e-11	1.90486e-09	SEMA4A
ENSG00000152443	358.472	1.85018	0.279956	6.60884	3.87353e-11	1.91322e-09	ZNF776
ENSG00000111012	155.896	2.26401	0.34293	6.60197	4.05728e-11	1.99679e-09	CYP27B1
ENSG00000162924	462.797	2.08966	0.316713	6.59796	4.16851e-11	2.04421e-09	REL
ENSG00000187678	231.688	2.26843	0.343875	6.59667	4.20485e-11	2.05469e-09	SPRY4
ENSG00000175573	395.525	1.67904	0.25464	6.59378	4.28759e-11	2.08769e-09	C11orf68
ENSG00000130787	930.218	3.76023	0.57033	6.59309	4.30769e-11	2.09007e-09	HIP1R
ENSG00000155592	210.078	1.99864	0.303424	6.58693	4.49005e-11	2.17087e-09	ZKSCAN2
ENSG00000134070	393.468	2.41546	0.366922	6.58303	4.60947e-11	2.2208e-09	IRAK2
ENSG00000169635	197.493	1.92328	0.292332	6.57911	4.73263e-11	2.27216e-09	HIC2
ENSG00000204248	30.8171	3.3743	0.514717	6.55564	5.54035e-11	2.65068e-09	COL11A2
ENSG00000224420	126.171	2.47437	0.377609	6.55274	5.64915e-11	2.69335e-09	ADM5
ENSG00000232810	31.462	7.71864	1.17804	6.55211	5.67307e-11	2.69539e-09	TNF
ENSG00000168826	141.833	1.59754	0.243869	6.55081	5.72273e-11	2.70961e-09	ZBTB49
ENSG00000142627	2804.26	1.70402	0.260333	6.54552	5.92876e-11	2.79752e-09	EPHA2
ENSG00000132680	1851.53	2.29518	0.350793	6.54283	6.03659e-11	2.83864e-09	KHDC4
ENSG00000101191	2107.37	1.8281	0.279463	6.54146	6.09211e-11	2.85497e-09	DIDO1
ENSG00000087494	324.866	1.89284	0.289457	6.53928	6.18153e-11	2.88703e-09	PTHLH
ENSG00000138642	242.095	2.9771	0.455548	6.5352	6.35256e-11	2.95685e-09	HERC6
ENSG00000166225	865.866	1.41947	0.217301	6.5323	6.47667e-11	3.00443e-09	FRS2
ENSG00000089692	62.0568	3.42419	0.524955	6.52283	6.89941e-11	3.16842e-09	LAG3
ENSG00000141965	755.392	1.22637	0.187984	6.52379	6.85516e-11	3.16842e-09	FEM1A
ENSG00000198026	1058.97	2.13462	0.327233	6.52325	6.88009e-11	3.16842e-09	ZNF335
ENSG00000221944	596.348	2.11235	0.32406	6.51838	7.10691e-11	3.25283e-09	TIGD1
ENSG00000105371	8.31099	7.45	1.14521	6.50534	7.75195e-11	3.53628e-09	ICAM4
ENSG00000188199	59.8414	2.95736	0.454939	6.50058	8.0012e-11	3.6379e-09	NUTM2B
ENSG00000272333	4163.39	2.40514	0.370048	6.49953	8.05738e-11	3.65135e-09	KMT2B
ENSG00000218891	654.866	1.61824	0.249015	6.49858	8.10822e-11	3.66118e-09	ZNF579
ENSG00000130449	679.756	1.68509	0.259319	6.49813	8.1324e-11	3.66118e-09	ZSWIM6
ENSG00000067082	1432.31	3.68912	0.56875	6.48636	8.79367e-11	3.94594e-09	KLF6
ENSG00000165655	544.492	2.65673	0.410161	6.47728	9.3391e-11	4.17704e-09	ZNF503
ENSG00000054598	372.215	2.12381	0.328266	6.46979	9.8136e-11	4.37502e-09	FOXC1
ENSG00000251369	171.83	1.25295	0.194002	6.45846	1.05771e-10	4.70012e-09	ZNF550
ENSG00000132005	259.236	1.98214	0.307046	6.45551	1.07855e-10	4.77726e-09	RFX1
ENSG00000198576	64.2681	5.35396	0.829819	6.45196	1.10413e-10	4.87486e-09	ARC
ENSG00000169203	300.766	1.74337	0.270466	6.44581	1.14986e-10	5.0605e-09	NPIPB12
ENSG00000185864	332.583	1.74577	0.270992	6.44215	1.17793e-10	5.16566e-09	NPIPB4
ENSG00000182324	76.3425	3.06137	0.475242	6.44172	1.18128e-10	5.16566e-09	KCNJ14
ENSG00000141448	206.924	2.61356	0.405874	6.43932	1.20009e-10	5.23127e-09	GATA6
ENSG00000095951	1582.85	1.89429	0.29428	6.43704	1.21827e-10	5.29369e-09	HIVEP1
ENSG00000170260	142.07	1.42228	0.221344	6.42567	1.31289e-10	5.68683e-09	ZNF212
ENSG00000110925	339.568	1.37045	0.213344	6.42368	1.33021e-10	5.74375e-09	CSRNP2
ENSG00000173114	68.4858	5.30643	0.828081	6.40811	1.47339e-10	6.34205e-09	LRRN3
ENSG00000137802	212.782	1.44652	0.2258	6.4062	1.49196e-10	6.40191e-09	MAPKBP1
ENSG00000152439	119.189	1.40041	0.218849	6.39898	1.56421e-10	6.68848e-09	ZNF773
ENSG00000159216	524.886	2.80915	0.439028	6.39856	1.56849e-10	6.68848e-09	RUNX1
ENSG00000132510	6579.77	5.00149	0.781778	6.39758	1.57856e-10	6.71059e-09	KDM6B
ENSG00000167615	2688.72	2.01166	0.314523	6.39593	1.59577e-10	6.76283e-09	LENG8
ENSG00000129315	1312.67	1.65668	0.259145	6.39286	1.62811e-10	6.87862e-09	CCNT1
ENSG00000181381	812.873	2.73594	0.428683	6.38219	1.74572e-10	7.35293e-09	DDX60L
ENSG00000198853	2348.46	1.73129	0.271374	6.37973	1.77396e-10	7.44899e-09	RUSC2
ENSG00000140691	342.727	2.24498	0.351997	6.37783	1.79618e-10	7.51932e-09	ARMC5
ENSG00000205560	278.079	1.85313	0.290703	6.37465	1.83376e-10	7.6533e-09	CPT1B
ENSG00000169252	49.6781	3.85483	0.605229	6.36921	1.90009e-10	7.9061e-09	ADRB2
ENSG00000145730	261.019	-1.0933	0.171773	-6.36479	1.95556e-10	8.11233e-09	PAM
ENSG00000166012	1537.39	1.97143	0.309994	6.35957	2.02321e-10	8.36767e-09	TAF1D
ENSG00000172748	53.7133	2.49019	0.391782	6.35605	2.07005e-10	8.53569e-09	ZNF596
ENSG00000196110	63.3715	1.64528	0.259145	6.34891	2.16852e-10	8.91493e-09	ZNF699
ENSG00000204947	51.6069	2.68047	0.42226	6.34791	2.18255e-10	8.94585e-09	ZNF425
ENSG00000146859	49.7383	3.0589	0.482115	6.34475	2.22785e-10	9.10436e-09	TMEM140
ENSG00000187475	90.8087	4.59605	0.724463	6.34407	2.23767e-10	9.11735e-09	H1-6
ENSG00000188766	45.1106	3.22619	0.50858	6.34353	2.24566e-10	9.12281e-09	SPRED3
ENSG00000168811	43.2382	2.4373	0.385604	6.32074	2.6031e-10	1.05437e-08	IL12A
ENSG00000131480	122.226	2.34816	0.371544	6.31999	2.61574e-10	1.05637e-08	AOC2
ENSG00000136286	12.8078	4.33946	0.686712	6.31919	2.62939e-10	1.05877e-08	MYO1G
ENSG00000174136	405.152	1.58768	0.251339	6.31688	2.66901e-10	1.07159e-08	RGMB
ENSG00000158480	636.525	2.13333	0.337955	6.31245	2.74652e-10	1.09949e-08	SPATA2
ENSG00000087510	642.976	1.76903	0.280276	6.31175	2.759e-10	1.10127e-08	TFAP2C
ENSG00000133639	1088.77	1.49465	0.236868	6.31005	2.78938e-10	1.11017e-08	BTG1
ENSG00000146592	104.127	2.40822	0.381752	6.30833	2.82054e-10	1.11933e-08	CREB5
ENSG00000173193	1248.48	2.63833	0.418416	6.30551	2.87238e-10	1.13662e-08	PARP14
ENSG00000261915	110.32	1.58555	0.251491	6.30459	2.88957e-10	1.14013e-08	ENSG00000261915
ENSG00000083817	204.328	1.3409	0.212711	6.30388	2.90281e-10	1.14208e-08	ZNF416
ENSG00000178685	37.1276	3.22768	0.513241	6.28883	3.19877e-10	1.25492e-08	PARP10
ENSG00000158805	249.422	1.65452	0.263267	6.28457	3.28753e-10	1.28437e-08	ZNF276
ENSG00000261150	120.634	4.58561	0.729688	6.28434	3.29253e-10	1.28437e-08	EPPK1
ENSG00000124766	532.944	1.80496	0.287321	6.28203	3.34181e-10	1.2999e-08	SOX4
ENSG00000176809	394.586	2.14486	0.341536	6.28004	3.38481e-10	1.3129e-08	LRRC37A3
ENSG00000125285	41.8243	1.80561	0.287635	6.27744	3.442e-10	1.33133e-08	SOX21
ENSG00000164949	311.337	2.42485	0.386498	6.2739	3.52117e-10	1.35812e-08	GEM
ENSG00000173559	605.829	2.27937	0.363514	6.27038	3.6017e-10	1.38529e-08	NABP1
ENSG00000142675	30.805	3.4638	0.552642	6.26771	3.66391e-10	1.40307e-08	CNKSR1
ENSG00000111859	3903.12	2.1889	0.349244	6.26752	3.66835e-10	1.40307e-08	NEDD9
ENSG00000197037	270.855	1.60778	0.256635	6.26483	3.73222e-10	1.42353e-08	ZSCAN25
ENSG00000166529	277.005	1.18484	0.189145	6.26419	3.74775e-10	1.4255e-08	ZSCAN21
ENSG00000165507	13.9107	4.02125	0.642487	6.25889	3.87723e-10	1.47067e-08	DEPP1
ENSG00000007944	223.758	2.37829	0.380326	6.25328	4.01913e-10	1.52029e-08	MYLIP
ENSG00000228570	67.165	3.01339	0.482403	6.24662	4.19423e-10	1.58217e-08	NUTM2E
ENSG00000006194	1053.54	1.4773	0.23655	6.2452	4.23253e-10	1.59224e-08	ZNF263
ENSG00000135407	26.4043	3.715	0.595406	6.23944	4.39134e-10	1.64747e-08	AVIL
ENSG00000186834	3083.58	2.58456	0.414401	6.23685	4.46463e-10	1.67041e-08	HEXIM1
ENSG00000196152	290.484	1.74761	0.280388	6.23284	4.58043e-10	1.70907e-08	ZNF79
ENSG00000179943	316.279	1.65851	0.266259	6.22893	4.69624e-10	1.74753e-08	FIZ1
ENSG00000178607	299.853	1.99222	0.320074	6.22425	4.8386e-10	1.79564e-08	ERN1
ENSG00000135625	45.8598	10.2125	1.64368	6.21319	5.19199e-10	1.9216e-08	EGR4
ENSG00000097096	191.227	1.51557	0.244064	6.20972	5.308e-10	1.95925e-08	SYDE2
ENSG00000177051	642.558	1.41393	0.227852	6.20549	5.45273e-10	2.00728e-08	FBXO46
ENSG00000107815	648.318	1.62704	0.262266	6.20376	5.51296e-10	2.02402e-08	TWNK
ENSG00000157557	1738.39	1.60978	0.259559	6.20198	5.57577e-10	2.03232e-08	ETS2
ENSG00000153714	260.743	2.10065	0.338679	6.20248	5.55797e-10	2.03232e-08	LURAP1L
ENSG00000165030	513.255	1.92296	0.310061	6.20186	5.57995e-10	2.03232e-08	NFIL3
ENSG00000115415	2753.57	2.11129	0.340473	6.20105	5.60865e-10	2.03736e-08	STAT1
ENSG00000166483	977.656	1.65748	0.267429	6.19784	5.72416e-10	2.06941e-08	WEE1
ENSG00000114933	579.659	2.23595	0.360767	6.19777	5.72702e-10	2.06941e-08	INO80D
ENSG00000188483	4127.44	1.65174	0.266607	6.19541	5.81344e-10	2.09513e-08	IER5L
ENSG00000131471	39.4923	2.99001	0.482746	6.19376	5.87474e-10	2.11168e-08	AOC3
ENSG00000096717	783.51	1.58659	0.25625	6.19155	5.95772e-10	2.13591e-08	SIRT1
ENSG00000255398	12.0744	5.39208	0.871125	6.18979	6.02427e-10	2.15415e-08	HCAR3
ENSG00000186567	176.568	2.10078	0.339506	6.18774	6.10318e-10	2.17669e-08	CEACAM19
ENSG00000106404	141.401	1.60113	0.258814	6.18643	6.15406e-10	2.18916e-08	CLDN15
ENSG00000176842	114.623	2.10335	0.340018	6.18599	6.17131e-10	2.18962e-08	IRX5
ENSG00000138834	594.148	1.63087	0.263859	6.18086	6.37545e-10	2.25622e-08	MAPK8IP3
ENSG00000179698	58.6451	2.84811	0.460862	6.17996	6.41176e-10	2.26324e-08	WDR97
ENSG00000211448	587.305	1.70725	0.276298	6.17904	6.44915e-10	2.2706e-08	DIO2
ENSG00000158019	528.835	-1.06222	0.171931	-6.17814	6.48612e-10	2.27196e-08	BABAM2
ENSG00000178726	420.774	1.22504	0.198281	6.17833	6.47831e-10	2.27196e-08	THBD
ENSG00000174010	616.652	1.60145	0.259412	6.17339	6.68428e-10	2.33542e-08	KLHL15
ENSG00000168386	77.4969	4.75904	0.773029	6.15636	7.4435e-10	2.59408e-08	FILIP1L
ENSG00000160469	132.952	1.7055	0.277144	6.15384	7.56313e-10	2.61585e-08	BRSK1
ENSG00000185730	149.445	1.21404	0.197257	6.15463	7.52527e-10	2.61585e-08	ZNF696
ENSG00000148154	515.415	1.60802	0.261293	6.15409	7.55096e-10	2.61585e-08	UGCG
ENSG00000147050	783.902	1.54664	0.25141	6.15184	7.65885e-10	2.6423e-08	KDM6A
ENSG00000179094	745.532	3.73688	0.607938	6.1468	7.90611e-10	2.72077e-08	PER1
ENSG00000223638	67.2705	6.79485	1.10684	6.13896	8.30636e-10	2.85137e-08	RFPL4A
ENSG00000111011	2158.59	2.13966	0.348628	6.13737	8.3901e-10	2.87293e-08	RSRC2
ENSG00000158125	89.051	2.59169	0.422837	6.12929	8.82731e-10	3.01512e-08	XDH
ENSG00000275183	146.418	1.57491	0.25698	6.12855	8.86858e-10	3.0217e-08	LENG9
ENSG00000101216	253.948	1.35196	0.220635	6.12759	8.92223e-10	3.03245e-08	GMEB2
ENSG00000008516	65.9211	4.94875	0.807715	6.12685	8.9634e-10	3.03892e-08	MMP25
ENSG00000196083	270.062	1.15897	0.18923	6.12465	9.08846e-10	3.07373e-08	IL1RAP
ENSG00000196646	79.4477	1.60109	0.261524	6.12215	9.23194e-10	3.11459e-08	ZNF136
ENSG00000188897	23.9536	3.39867	0.556153	6.11104	9.89847e-10	3.33127e-08	LOC400499
ENSG00000161996	425.506	1.76607	0.289052	6.10988	9.9709e-10	3.34744e-08	WDR90
ENSG00000131018	2499.74	2.22955	0.364939	6.10938	1.00021e-09	3.34972e-08	SYNE1
ENSG00000126368	329.885	2.65028	0.433919	6.10778	1.01024e-09	3.37507e-08	NR1D1
ENSG00000149016	288.468	1.58034	0.258783	6.10681	1.01644e-09	3.38754e-08	TUT1
ENSG00000270629	384.109	1.53594	0.251539	6.10617	1.02048e-09	3.39277e-08	NBPF14
ENSG00000145734	2296.52	1.4193	0.232466	6.10538	1.02555e-09	3.40139e-08	BDP1
ENSG00000158691	234.538	1.57666	0.258434	6.10081	1.0553e-09	3.49165e-08	ZSCAN12
ENSG00000204149	353.828	1.74386	0.285904	6.09944	1.06438e-09	3.51322e-08	AGAP6
ENSG00000156030	1421.9	2.53506	0.415906	6.09526	1.09257e-09	3.59762e-08	MIDEAS
ENSG00000127528	551.606	3.88959	0.638956	6.08742	1.14743e-09	3.76921e-08	KLF2
ENSG00000166341	41.2937	3.82386	0.629311	6.07627	1.23014e-09	4.03127e-08	DCHS1
ENSG00000262484	27.6526	3.31753	0.54603	6.07574	1.23419e-09	4.03492e-08	CCER2
ENSG00000147133	1191.49	1.55079	0.255269	6.07512	1.23898e-09	4.04096e-08	TAF1
ENSG00000189042	866.359	1.17523	0.193579	6.07108	1.27054e-09	4.13406e-08	ZNF567
ENSG00000159200	404.745	2.57111	0.423576	6.07003	1.2789e-09	4.15144e-08	RCAN1
ENSG00000100941	2553.82	1.90781	0.314567	6.06488	1.32049e-09	4.27633e-08	PNN
ENSG00000158246	25.1106	2.83866	0.468766	6.05559	1.39901e-09	4.51995e-08	TENT5B
ENSG00000115548	1015.09	1.74823	0.289045	6.04828	1.46403e-09	4.71892e-08	KDM3A
ENSG00000006062	2254.47	2.38297	0.394264	6.04409	1.50259e-09	4.83186e-08	MAP3K14
ENSG00000121417	264.106	1.38315	0.22909	6.03756	1.56459e-09	5.01949e-08	ZNF211
ENSG00000083844	310.197	1.23423	0.204489	6.03568	1.58299e-09	5.05807e-08	ZNF264
ENSG00000148296	299.274	1.32189	0.219017	6.03557	1.58398e-09	5.05807e-08	SURF6
ENSG00000215041	736.153	1.63142	0.270334	6.03483	1.59133e-09	5.06973e-08	NEURL4
ENSG00000102890	95.5071	2.02576	0.335918	6.03052	1.63433e-09	5.19466e-08	ELMO3
ENSG00000178229	263.899	1.60796	0.266806	6.02669	1.67347e-09	5.3068e-08	ZNF543
ENSG00000227268	63.9737	3.44869	0.572376	6.02522	1.68877e-09	5.31906e-08	KLLN
ENSG00000127616	527.108	1.91169	0.317282	6.0252	1.68896e-09	5.31906e-08	SMARCA4
ENSG00000198315	281.037	1.40702	0.233505	6.02566	1.68419e-09	5.31906e-08	ZKSCAN8
ENSG00000164877	397.8	1.38321	0.229729	6.02106	1.73277e-09	5.44456e-08	MICALL2
ENSG00000080031	206.125	1.90047	0.316362	6.00726	1.88688e-09	5.91524e-08	PTPRH
ENSG00000172382	37.8943	2.63371	0.438574	6.00516	1.91147e-09	5.97867e-08	PRSS27
ENSG00000196371	103.645	1.50441	0.25056	6.0042	1.92274e-09	6.00026e-08	FUT4
ENSG00000253276	322.76	1.53489	0.255969	5.99639	2.01748e-09	6.28164e-08	CCDC71L
ENSG00000074660	15.5524	3.95571	0.659747	5.9958	2.02485e-09	6.28896e-08	SCARF1
ENSG00000130201	25.4641	2.73809	0.456694	5.99547	2.02899e-09	6.28896e-08	ENSG00000130201
ENSG00000197808	344.968	1.38577	0.231202	5.99376	2.05038e-09	6.34094e-08	ZNF461
ENSG00000197409	49.6796	2.90292	0.484619	5.99011	2.09699e-09	6.47051e-08	H3C4
ENSG00000204839	204.434	1.83298	0.306212	5.986	2.15061e-09	6.62109e-08	MROH6
ENSG00000121966	67.4072	6.48039	1.08267	5.98557	2.15634e-09	6.62388e-08	CXCR4
ENSG00000214562	73.3095	2.49964	0.417878	5.98175	2.20754e-09	6.76601e-08	NUTM2D
ENSG00000118985	1025.72	1.22444	0.20474	5.98048	2.22478e-09	6.80368e-08	ELL2
ENSG00000082258	1076.16	1.9821	0.331534	5.97856	2.25117e-09	6.86908e-08	CCNT2
ENSG00000175592	3471.11	2.68596	0.449641	5.97357	2.32112e-09	7.0668e-08	FOSL1
ENSG00000104856	681.823	2.02057	0.338295	5.9728	2.33215e-09	7.08467e-08	RELB
ENSG00000180626	187.676	1.6954	0.283881	5.97221	2.34067e-09	7.09486e-08	ZNF594
ENSG00000234616	118.337	1.74931	0.292968	5.97099	2.35822e-09	7.13231e-08	JRK
ENSG00000129514	618.553	1.20638	0.202126	5.96848	2.39473e-09	7.22683e-08	FOXA1
ENSG00000169047	2275.4	1.39031	0.232963	5.96795	2.40253e-09	7.23445e-08	IRS1
ENSG00000278129	384.592	1.08408	0.181717	5.96578	2.43465e-09	7.30696e-08	ZNF8
ENSG00000145780	497.441	1.39718	0.234206	5.96561	2.43725e-09	7.30696e-08	FEM1C
ENSG00000271425	231.357	1.66927	0.279855	5.96478	2.44957e-09	7.32791e-08	NBPF10
ENSG00000130803	711.178	1.19967	0.201138	5.96441	2.4552e-09	7.32878e-08	ZNF317
ENSG00000137193	332.027	1.14009	0.191194	5.963	2.47643e-09	7.37612e-08	PIM1
ENSG00000204524	359.53	1.2917	0.216657	5.96197	2.49207e-09	7.40664e-08	ZNF805
ENSG00000197110	1000.83	15.2784	2.56336	5.96031	2.51753e-09	7.45004e-08	IFNL3
ENSG00000171617	668.501	2.08988	0.350615	5.96061	2.51291e-09	7.45004e-08	ENC1
ENSG00000182318	151.2	1.18423	0.198751	5.95835	2.54795e-09	7.50772e-08	ZSCAN22
ENSG00000144045	12.9252	4.1727	0.700284	5.95858	2.54435e-09	7.50772e-08	DQX1
ENSG00000162775	882.4	1.43921	0.241852	5.95077	2.66884e-09	7.84709e-08	RBM15
ENSG00000169245	77.7293	10.6822	1.79528	5.95015	2.67889e-09	7.85979e-08	CXCL10
ENSG00000188522	884.119	1.63472	0.274861	5.94743	2.72381e-09	7.97454e-08	FAM83G
ENSG00000185670	183.229	1.29011	0.217097	5.94256	2.80605e-09	8.19784e-08	ZBTB3
ENSG00000173276	944.967	1.74755	0.294264	5.93872	2.87251e-09	8.37419e-08	ZBTB21
ENSG00000162702	2004.25	1.29332	0.217804	5.93799	2.88535e-09	8.39379e-08	ZNF281
ENSG00000198841	232.308	0.962863	0.162291	5.93296	2.97529e-09	8.63714e-08	KTI12
ENSG00000100483	203.611	1.83693	0.309714	5.93105	3.01009e-09	8.71974e-08	VCPKMT
ENSG00000171940	2460.2	2.07708	0.350488	5.92626	3.09918e-09	8.95891e-08	ZNF217
ENSG00000120071	1655.5	1.23825	0.20899	5.92493	3.12436e-09	9.01271e-08	KANSL1
ENSG00000234127	556.438	2.14705	0.362513	5.92268	3.16737e-09	9.11764e-08	TRIM26
ENSG00000137185	216.47	1.33312	0.225378	5.91506	3.31752e-09	9.52988e-08	ZSCAN9
ENSG00000197102	7281.74	1.92883	0.326411	5.90919	3.4379e-09	9.85506e-08	DYNC1H1
ENSG00000116903	447.035	1.60396	0.271806	5.90113	3.61021e-09	1.03274e-07	EXOC8
ENSG00000198799	375.384	1.37325	0.232805	5.89871	3.66359e-09	1.04584e-07	LRIG2
ENSG00000168394	884.339	2.14477	0.364055	5.89134	3.83072e-09	1.09128e-07	TAP1
ENSG00000196689	133.667	1.78708	0.303676	5.88482	3.98482e-09	1.13232e-07	TRPV1
ENSG00000198355	495.828	1.55859	0.264861	5.88455	3.99127e-09	1.13232e-07	PIM3
ENSG00000096968	486.195	2.28024	0.387663	5.882	4.05334e-09	1.14755e-07	JAK2
ENSG00000277224	167.551	2.09169	0.355699	5.8805	4.09029e-09	1.15563e-07	H2BC7
ENSG00000196150	196.195	1.0614	0.180523	5.87961	4.11239e-09	1.15949e-07	ZNF250
ENSG00000167548	5728.23	2.30773	0.392636	5.87753	4.16443e-09	1.17176e-07	KMT2D
ENSG00000168137	3511.51	1.32293	0.225221	5.87394	4.25557e-09	1.19495e-07	SETD5
ENSG00000118058	1967.96	1.63889	0.27905	5.87309	4.27746e-09	1.19865e-07	KMT2A
ENSG00000259529	198.657	1.11773	0.19044	5.86921	4.3787e-09	1.22203e-07	ENSG00000259529
ENSG00000007545	402.195	1.61118	0.274503	5.86943	4.37309e-09	1.22203e-07	CRAMP1
ENSG00000213906	45.6102	1.61732	0.275625	5.86781	4.41602e-09	1.22865e-07	LTB4R2
ENSG00000162086	382.736	1.51478	0.258158	5.86764	4.4203e-09	1.22865e-07	ZNF75A
ENSG00000106415	77.6167	3.11677	0.531397	5.86524	4.48495e-09	1.2441e-07	GLCCI1
ENSG00000163877	221.9	1.68888	0.288161	5.86089	4.60399e-09	1.27454e-07	SNIP1
ENSG00000175073	715.82	1.73787	0.296655	5.85821	4.67895e-09	1.29269e-07	VCPIP1
ENSG00000148384	381.36	1.41881	0.242452	5.85193	4.85902e-09	1.33974e-07	INPP5E
ENSG00000143669	343.071	1.44435	0.246977	5.84811	4.97188e-09	1.36538e-07	LYST
ENSG00000104907	568.385	1.35385	0.231489	5.84842	4.96259e-09	1.36538e-07	TRMT1
ENSG00000214655	699.841	1.63864	0.280296	5.84611	5.03197e-09	1.37637e-07	ZSWIM8
ENSG00000229292	32.8734	7.40881	1.26728	5.84623	5.02828e-09	1.37637e-07	RFPL4AL1
ENSG00000118523	632.842	3.54348	0.606324	5.8442	5.09021e-09	1.38954e-07	CCN2
ENSG00000154734	31.0461	2.99425	0.512675	5.84043	5.20657e-09	1.41848e-07	ADAMTS1
ENSG00000157106	3200	1.26408	0.216836	5.82966	5.55396e-09	1.51013e-07	SMG1
ENSG00000212123	75.2063	1.88964	0.324409	5.82488	5.71552e-09	1.55099e-07	PRR22
ENSG00000181016	15.4518	4.19154	0.719658	5.82435	5.73356e-09	1.55281e-07	LSMEM1
ENSG00000140265	411.079	1.16845	0.200789	5.81927	5.91051e-09	1.59758e-07	ZSCAN29
ENSG00000167604	120.676	2.26156	0.388834	5.81625	6.01815e-09	1.62348e-07	NFKBID
ENSG00000185650	5576.88	1.64026	0.282201	5.8124	6.15839e-09	1.65806e-07	ZFP36L1
ENSG00000169871	359.556	1.82896	0.31477	5.81047	6.22983e-09	1.67401e-07	TRIM56
ENSG00000125845	32.6526	2.51465	0.432927	5.80848	6.30439e-09	1.69019e-07	BMP2
ENSG00000112159	1709.05	1.53543	0.264356	5.8082	6.31467e-09	1.69019e-07	MDN1
ENSG00000115137	91.2502	2.09689	0.361328	5.80329	6.50255e-09	1.73709e-07	DNAJC27
ENSG00000150991	24327.5	2.01135	0.346761	5.80039	6.61609e-09	1.76399e-07	UBC
ENSG00000175820	14.3488	4.15045	0.716156	5.79546	6.81326e-09	1.81304e-07	CCDC168
ENSG00000168813	1530.03	1.42675	0.246267	5.79351	6.89312e-09	1.83074e-07	ZNF507
ENSG00000132952	952.077	1.04534	0.180555	5.78963	7.05435e-09	1.86937e-07	USPL1
ENSG00000196378	229.678	1.1961	0.206604	5.78935	7.06579e-09	1.86937e-07	ZNF34
ENSG00000064932	1667.76	1.40479	0.242962	5.78194	7.38461e-09	1.94996e-07	SBNO2
ENSG00000179954	83.583	3.18668	0.551238	5.78094	7.42824e-09	1.95772e-07	SSC5D
ENSG00000173846	315.01	1.94648	0.336821	5.77896	7.51626e-09	1.97712e-07	PLK3
ENSG00000198064	210.183	1.71124	0.296241	5.77652	7.62625e-09	2.00222e-07	NPIPB13
ENSG00000187796	39.2798	2.42661	0.420315	5.7733	7.77336e-09	2.03695e-07	CARD9
ENSG00000105499	78.0737	4.02926	0.697996	5.7726	7.80558e-09	2.04149e-07	PLA2G4C
ENSG00000161509	25.364	3.05862	0.529953	5.77149	7.85714e-09	2.04919e-07	GRIN2C
ENSG00000182752	2744.66	1.20377	0.208577	5.77133	7.86484e-09	2.04919e-07	PAPPA
ENSG00000127452	201.914	1.34424	0.233017	5.76887	7.98047e-09	2.07538e-07	FBXL12
ENSG00000160908	474.405	1.06275	0.184317	5.76588	8.12329e-09	2.10852e-07	ZNF394
ENSG00000163659	1816.22	2.15221	0.373634	5.76021	8.40116e-09	2.17653e-07	TIPARP
ENSG00000130749	1743.88	2.28205	0.396342	5.75778	8.52287e-09	2.20391e-07	ZC3H4
ENSG00000114857	745.807	1.34707	0.233981	5.75718	8.55293e-09	2.20649e-07	NKTR
ENSG00000273802	36.4276	3.3992	0.590452	5.75694	8.56498e-09	2.20649e-07	H2BC8
ENSG00000172201	179.036	2.74235	0.47669	5.75288	8.77335e-09	2.25593e-07	ID4
ENSG00000186448	183.992	1.48511	0.258322	5.74908	8.97321e-09	2.30041e-07	ZNF197
ENSG00000106829	556.794	1.74714	0.303906	5.74895	8.97984e-09	2.30041e-07	TLE4
ENSG00000146094	51.3708	2.33033	0.405418	5.74796	9.03243e-09	2.30958e-07	DOK3
ENSG00000169246	356.901	1.73856	0.302505	5.7472	9.07318e-09	2.31568e-07	NPIPB3
ENSG00000086548	1605.69	-0.916638	0.159514	-5.74643	9.11469e-09	2.31864e-07	CEACAM6
ENSG00000124145	669.513	1.65873	0.288657	5.74636	9.11853e-09	2.31864e-07	SDC4
ENSG00000196116	406.599	2.23011	0.388558	5.73946	9.49787e-09	2.41063e-07	TDRD7
ENSG00000047936	34.3046	2.48697	0.433915	5.73147	9.95624e-09	2.52231e-07	ROS1
ENSG00000198535	11.7287	4.85265	0.847472	5.72603	1.02805e-08	2.59966e-07	C2CD4A
ENSG00000117139	1221.87	2.15015	0.375835	5.72099	1.05902e-08	2.67306e-07	KDM5B
ENSG00000137449	756.441	1.75429	0.306679	5.72029	1.06345e-08	2.67931e-07	CPEB2
ENSG00000105321	265.385	1.72312	0.301347	5.71807	1.07738e-08	2.70944e-07	CCDC9
ENSG00000273559	424.064	1.49484	0.261504	5.71633	1.08848e-08	2.73234e-07	CWC25
ENSG00000168906	3972.97	1.59878	0.279841	5.71319	1.10877e-08	2.77819e-07	MAT2A
ENSG00000272886	574.996	1.51299	0.265004	5.70931	1.13436e-08	2.83715e-07	DCP1A
ENSG00000117525	124.221	1.37406	0.240791	5.70645	1.15355e-08	2.87988e-07	F3
ENSG00000182791	59.705	2.5427	0.445976	5.70142	1.18817e-08	2.96093e-07	CCDC87
ENSG00000109063	95.8165	2.38799	0.419719	5.6895	1.27415e-08	3.16945e-07	MYH3
ENSG00000243716	424.074	1.78875	0.314488	5.68783	1.28667e-08	3.1948e-07	NPIPB5
ENSG00000116604	1647.38	2.14089	0.376746	5.68257	1.32684e-08	3.2886e-07	MEF2D
ENSG00000166188	311.558	1.30154	0.229314	5.67582	1.38029e-08	3.40264e-07	ZNF319
ENSG00000138430	1300.96	-0.89736	0.158097	-5.676	1.37885e-08	3.40264e-07	OLA1
ENSG00000183808	675.938	1.38846	0.244619	5.67601	1.37869e-08	3.40264e-07	RBM12B
ENSG00000091536	14.1649	4.15984	0.733534	5.67096	1.41998e-08	3.49421e-07	MYO15A
ENSG00000269026	77.3498	1.57248	0.277315	5.67039	1.42471e-08	3.49959e-07	ENSG00000269026
ENSG00000177283	783.105	1.71576	0.303009	5.66238	1.49287e-08	3.66045e-07	FZD8
ENSG00000178913	1567.79	1.89046	0.333936	5.66115	1.50361e-08	3.68022e-07	TAF7
ENSG00000137094	115.952	2.61503	0.462121	5.65874	1.52484e-08	3.72555e-07	DNAJB5
ENSG00000132467	608.549	1.77708	0.314063	5.65836	1.52824e-08	3.72723e-07	UTP3
ENSG00000175745	195.843	2.38191	0.42102	5.65748	1.53612e-08	3.73979e-07	NR2F1
ENSG00000162231	1063.48	2.12479	0.375643	5.65641	1.54569e-08	3.75644e-07	NXF1
ENSG00000117707	12.8253	4.64374	0.821437	5.65319	1.575e-08	3.82091e-07	PROX1
ENSG00000006459	121.688	1.75483	0.310495	5.65172	1.5885e-08	3.84687e-07	KDM7A
ENSG00000108510	4317.37	1.04791	0.185575	5.64683	1.63436e-08	3.94335e-07	MED13
ENSG00000196159	243.698	1.86993	0.331163	5.64655	1.63696e-08	3.94335e-07	FAT4
ENSG00000164631	646.806	1.27825	0.226353	5.64715	1.63129e-08	3.94335e-07	ZNF12
ENSG00000261427	118.604	1.65347	0.293135	5.64066	1.69404e-08	4.07372e-07	ENSG00000261427
ENSG00000146587	452.213	1.30788	0.231908	5.63964	1.70406e-08	4.09065e-07	RBAK
ENSG00000162650	145.303	1.89722	0.336568	5.63695	1.73086e-08	4.14771e-07	ATXN7L2
ENSG00000249709	163.544	1.11799	0.198423	5.63436	1.75708e-08	4.20321e-07	ZNF564
ENSG00000128710	41.4847	2.7483	0.487974	5.63207	1.78064e-08	4.25216e-07	HOXD10
ENSG00000197483	348.638	1.74056	0.309177	5.62966	1.80569e-08	4.30451e-07	ZNF628
ENSG00000181418	25.9915	2.71281	0.481978	5.6285	1.81781e-08	4.31862e-07	DDN
ENSG00000104885	906.209	1.54311	0.274161	5.62849	1.8179e-08	4.31862e-07	DOT1L
ENSG00000213903	52.3301	1.51604	0.269456	5.62631	1.84106e-08	4.36607e-07	LTB4R
ENSG00000188313	760.724	1.64896	0.293247	5.6231	1.87561e-08	4.44033e-07	PLSCR1
ENSG00000243207	568.197	1.71204	0.304613	5.62038	1.90542e-08	4.50315e-07	PPAN-P2RY11
ENSG00000065526	3424.83	1.9022	0.338528	5.61903	1.92037e-08	4.53068e-07	SPEN
ENSG00000164309	24.7701	2.86343	0.509722	5.61763	1.93596e-08	4.55962e-07	CMYA5
ENSG00000183718	191.305	2.04184	0.363565	5.61616	1.95253e-08	4.59079e-07	TRIM52
ENSG00000178567	562.824	1.75297	0.312301	5.61307	1.9877e-08	4.6655e-07	EPM2AIP1
ENSG00000086544	328.21	1.48482	0.2646	5.61157	2.00497e-08	4.69799e-07	ITPKC
ENSG00000111912	2084.33	1.57196	0.280232	5.6095	2.0291e-08	4.74644e-07	NCOA7
ENSG00000168806	337.734	1.51912	0.270876	5.60818	2.0446e-08	4.77457e-07	LCMT2
ENSG00000083814	44.8778	1.97224	0.35174	5.6071	2.05741e-08	4.79632e-07	ZNF671
ENSG00000128159	335.616	1.51536	0.270334	5.60553	2.07615e-08	4.83181e-07	TUBGCP6
ENSG00000092098	541.719	1.15636	0.206426	5.60181	2.1213e-08	4.92851e-07	RNF31
ENSG00000127580	282.824	1.38144	0.246751	5.59851	2.16204e-08	5.01469e-07	WDR24
ENSG00000068028	190.852	1.66521	0.297542	5.59656	2.18641e-08	5.06266e-07	RASSF1
ENSG00000156232	610.003	2.12571	0.379886	5.59564	2.19804e-08	5.08102e-07	WHAMM
ENSG00000183508	14.3579	4.40475	0.787346	5.59443	2.21345e-08	5.10806e-07	TENT5C
ENSG00000254206	176.826	1.8125	0.324255	5.58974	2.27409e-08	5.23917e-07	NPIPB11
ENSG00000162601	337.368	1.57437	0.281693	5.58896	2.28435e-08	5.254e-07	MYSM1
ENSG00000049249	46.6078	2.58909	0.463365	5.58758	2.30253e-08	5.27813e-07	TNFRSF9
ENSG00000055483	2682.91	1.86222	0.333274	5.58764	2.30171e-08	5.27813e-07	USP36
ENSG00000121671	107.82	1.38873	0.24859	5.58644	2.31772e-08	5.3041e-07	CRY2
ENSG00000215182	9062.48	4.26556	0.763893	5.58397	2.35086e-08	5.371e-07	MUC5AC
ENSG00000108515	328.155	1.17466	0.210381	5.58352	2.35701e-08	5.3761e-07	ENO3
ENSG00000215301	3938.53	1.86198	0.333541	5.58248	2.37113e-08	5.39934e-07	DDX3X
ENSG00000163637	351.075	1.35312	0.24246	5.58077	2.39453e-08	5.4436e-07	PRICKLE2
ENSG00000151914	4098.35	1.29165	0.231612	5.57677	2.45027e-08	5.56109e-07	DST
ENSG00000153993	14.5269	4.83251	0.867138	5.57294	2.50475e-08	5.67537e-07	SEMA3D
ENSG00000112972	1606.28	1.81033	0.325066	5.56913	2.56018e-08	5.79141e-07	HMGCS1
ENSG00000188215	253.764	1.22346	0.219764	5.56713	2.58969e-08	5.84852e-07	DCUN1D3
ENSG00000180611	456.255	1.50107	0.26972	5.56529	2.61713e-08	5.90079e-07	MB21D2
ENSG00000125266	85.4385	2.55614	0.459435	5.56366	2.64176e-08	5.93682e-07	EFNB2
ENSG00000146278	1508.62	1.69198	0.304103	5.56385	2.6389e-08	5.93682e-07	PNRC1
ENSG00000188290	566.675	1.4816	0.266368	5.56224	2.66329e-08	5.9709e-07	HES4
ENSG00000181004	149.178	1.31308	0.236077	5.56209	2.66562e-08	5.9709e-07	BBS12
ENSG00000198695	30747.5	1.37113	0.246678	5.55838	2.72293e-08	6.08933e-07	ND6
ENSG00000157429	75.7837	1.41786	0.255116	5.5577	2.73356e-08	6.10316e-07	ZNF19
ENSG00000135919	564.614	-1.03215	0.185734	-5.55713	2.74246e-08	6.11311e-07	SERPINE2
ENSG00000140521	1084.56	1.26284	0.227354	5.55449	2.78427e-08	6.19623e-07	POLG
ENSG00000006025	153.39	1.60646	0.289407	5.55086	2.8426e-08	6.31581e-07	OSBPL7
ENSG00000181619	53.8637	2.00222	0.360749	5.55016	2.85402e-08	6.33095e-07	GPR135
ENSG00000167967	592.275	1.02894	0.185477	5.54756	2.89683e-08	6.40586e-07	E4F1
ENSG00000174586	52.8037	1.55117	0.279614	5.54754	2.89712e-08	6.40586e-07	ZNF497
ENSG00000102786	1073.3	1.66795	0.300735	5.54623	2.91891e-08	6.44366e-07	INTS6
ENSG00000184786	47.9	3.18498	0.574315	5.54571	2.92763e-08	6.45254e-07	DYNLT2
ENSG00000163273	10.3132	4.9905	0.900089	5.54445	2.94879e-08	6.48876e-07	NPPC
ENSG00000183709	975.658	15.1742	2.7378	5.54248	2.98215e-08	6.55166e-07	IFNL2
ENSG00000169018	1504.51	0.937664	0.169221	5.54105	3.00671e-08	6.58456e-07	FEM1B
ENSG00000003756	948.522	1.70139	0.307039	5.54129	3.00251e-08	6.58456e-07	RBM5
ENSG00000100425	499.863	1.43101	0.258455	5.53679	3.08073e-08	6.7359e-07	BRD1
ENSG00000120875	2062.38	1.30295	0.235383	5.53545	3.10437e-08	6.7768e-07	DUSP4
ENSG00000162407	298.24	1.45103	0.262403	5.52976	3.20663e-08	6.97785e-07	PLPP3
ENSG00000171855	549.681	14.4236	2.60833	5.52983	3.20537e-08	6.97785e-07	IFNB1
ENSG00000080573	32.6522	2.74482	0.496466	5.52873	3.22566e-08	7.00815e-07	COL5A3
ENSG00000130544	199.908	1.41632	0.2562	5.52819	3.23555e-08	7.01854e-07	ZNF557
ENSG00000130813	180.25	1.89153	0.342254	5.52668	3.26345e-08	7.05113e-07	SHFL
ENSG00000132801	45.4573	1.80871	0.327258	5.52686	3.26017e-08	7.05113e-07	ZSWIM3
ENSG00000146830	424.418	1.46824	0.265671	5.52655	3.26598e-08	7.05113e-07	GIGYF1
ENSG00000055609	2779.67	1.43603	0.260064	5.52184	3.35467e-08	7.23123e-07	KMT2C
ENSG00000071243	256.506	1.88495	0.341456	5.52033	3.38355e-08	7.28206e-07	ING3
ENSG00000156983	1026.42	1.61832	0.293178	5.51991	3.39182e-08	7.28843e-07	BRPF1
ENSG00000118518	273.383	1.02604	0.185911	5.51895	3.41022e-08	7.31653e-07	RNF146
ENSG00000106546	2007.09	1.7736	0.321409	5.51821	3.42462e-08	7.33596e-07	AHR
ENSG00000155275	131.2	1.60303	0.290799	5.51251	3.53756e-08	7.56608e-07	TRMT44
ENSG00000189369	313.087	1.81415	0.329121	5.51211	3.54554e-08	7.57135e-07	GSPT2
ENSG00000167034	88.9535	1.74236	0.316248	5.50947	3.5991e-08	7.67379e-07	NKX3-1
ENSG00000118263	580.691	1.66335	0.302408	5.50033	3.79078e-08	8.06995e-07	KLF7
ENSG00000179532	190.264	1.51416	0.275519	5.49568	3.89214e-08	8.2729e-07	DNHD1
ENSG00000007171	15.2225	3.75297	0.683605	5.48997	4.0201e-08	8.53168e-07	NOS2
ENSG00000183864	801.872	1.99546	0.363565	5.4886	4.05137e-08	8.58479e-07	TOB2
ENSG00000130775	12.294	3.01938	0.550196	5.48782	4.06926e-08	8.60941e-07	THEMIS2
ENSG00000198455	401.225	1.38937	0.253312	5.48482	4.13889e-08	8.74324e-07	ZXDB
ENSG00000256188	18.338	3.51305	0.640885	5.48156	4.21587e-08	8.89219e-07	TAS2R30
ENSG00000142408	40.5443	2.60925	0.476123	5.48021	4.24825e-08	8.93831e-07	CACNG8
ENSG00000113369	1248.85	1.51223	0.275949	5.4801	4.25076e-08	8.93831e-07	ARRDC3
ENSG00000172183	420.807	2.47427	0.451612	5.47875	4.28331e-08	8.99299e-07	ISG20
ENSG00000256683	162.404	1.40729	0.256978	5.47631	4.34277e-08	9.1039e-07	ZNF350
ENSG00000127129	104.786	1.67957	0.306767	5.47506	4.37373e-08	9.14465e-07	EDN2
ENSG00000159556	77.4799	1.52237	0.278059	5.47498	4.37552e-08	9.14465e-07	ISL2
ENSG00000134954	353.641	1.61186	0.294479	5.4736	4.40985e-08	9.20237e-07	ETS1
ENSG00000178209	9857.84	1.95758	0.357723	5.47232	4.4418e-08	9.25498e-07	PLEC
ENSG00000105376	27.3524	2.87364	0.525196	5.47155	4.46117e-08	9.28126e-07	ICAM5
ENSG00000105497	246.597	1.32364	0.241965	5.47038	4.49077e-08	9.31855e-07	ZNF175
ENSG00000196843	243.537	1.85659	0.339394	5.4703	4.49267e-08	9.31855e-07	ARID5A
ENSG00000139428	350.404	-1.21263	0.221692	-5.46989	4.50305e-08	9.326e-07	MMAB
ENSG00000160472	24.2415	2.31698	0.423789	5.46729	4.5698e-08	9.45e-07	TMEM190
ENSG00000173391	11.6209	3.32013	0.607312	5.46693	4.57896e-08	9.45468e-07	OLR1
ENSG00000079432	4771.41	2.07433	0.379494	5.46604	4.60195e-08	9.4879e-07	CIC
ENSG00000184923	43.5899	2.45555	0.449701	5.46041	4.75039e-08	9.77925e-07	NUTM2A
ENSG00000126003	656.914	1.34939	0.247258	5.45742	4.83094e-08	9.93019e-07	PLAGL2
ENSG00000138180	1154.94	-1.09995	0.201574	-5.45678	4.84846e-08	9.9513e-07	CEP55
ENSG00000164379	82.4652	1.96838	0.360876	5.45446	4.9123e-08	1.00673e-06	FOXQ1
ENSG00000262304	246.747	1.14965	0.210843	5.45262	4.96333e-08	1.01416e-06	ENSG00000262304
ENSG00000197976	929.335	1.4864	0.272592	5.45284	4.95714e-08	1.01416e-06	AKAP17A
ENSG00000126653	641.222	1.62365	0.297834	5.4515	4.99458e-08	1.01903e-06	NSRP1
ENSG00000213638	108.008	1.28222	0.235247	5.45055	5.02151e-08	1.02197e-06	ADAT3
ENSG00000005483	3292.53	1.69763	0.311465	5.45046	5.02391e-08	1.02197e-06	KMT2E
ENSG00000180787	110.239	1.66451	0.305479	5.44884	5.06998e-08	1.02982e-06	ZFP3
ENSG00000169554	227.868	2.04356	0.37546	5.44282	5.24448e-08	1.06369e-06	ZEB2
ENSG00000042832	17.3914	2.96945	0.545605	5.44249	5.25411e-08	1.06407e-06	TG
ENSG00000124610	25.8296	5.61808	1.03263	5.44053	5.31217e-08	1.07425e-06	H1-1
ENSG00000135924	604.017	1.4563	0.267757	5.43887	5.36196e-08	1.08272e-06	DNAJB2
ENSG00000152137	265.875	2.14081	0.393877	5.43523	5.4727e-08	1.10212e-06	HSPB8
ENSG00000167978	10172.8	2.16434	0.398209	5.43518	5.4741e-08	1.10212e-06	SRRM2
ENSG00000077684	1028.47	1.04047	0.191484	5.43373	5.51892e-08	1.10952e-06	JADE1
ENSG00000104859	1159.37	1.56432	0.288098	5.42983	5.64082e-08	1.13237e-06	CLASRP
ENSG00000148143	1258.67	2.01807	0.371713	5.42911	5.66371e-08	1.13531e-06	ZNF462
ENSG00000179886	452.974	1.12734	0.20766	5.42875	5.67508e-08	1.13593e-06	TIGD5
ENSG00000100226	318.01	1.92319	0.354362	5.42719	5.72484e-08	1.14422e-06	GTPBP1
ENSG00000253831	12.2974	3.35847	0.618916	5.42637	5.75124e-08	1.14782e-06	ETV3L
ENSG00000198205	249.804	1.68116	0.309846	5.42579	5.76983e-08	1.14986e-06	ZXDA
ENSG00000154803	447.999	1.731	0.319144	5.42387	5.83218e-08	1.1606e-06	FLCN
ENSG00000099625	82.3832	1.98887	0.366715	5.42349	5.84474e-08	1.16142e-06	CBARP
ENSG00000124217	328.206	1.24526	0.229663	5.42212	5.88977e-08	1.16868e-06	MOCS3
ENSG00000125657	146.603	2.61021	0.481521	5.42077	5.93443e-08	1.17584e-06	TNFSF9
ENSG00000165775	436.93	-1.26041	0.232533	-5.42035	5.94811e-08	1.17685e-06	FUNDC2
ENSG00000198719	8.83581	3.83786	0.708257	5.41873	6.00228e-08	1.18586e-06	DLL1
ENSG00000176401	125.607	1.65851	0.306183	5.41672	6.07012e-08	1.19754e-06	EID2B
ENSG00000121903	136.703	1.32918	0.245466	5.41493	6.13134e-08	1.20788e-06	ZSCAN20
ENSG00000172137	40.4717	-1.69121	0.312497	-5.41191	6.23574e-08	1.22648e-06	CALB2
ENSG00000267216	35.5156	1.55964	0.2882	5.41168	6.24361e-08	1.22648e-06	ZNF8-ERVK3-1
ENSG00000188786	403.485	1.62882	0.301027	5.41086	6.27235e-08	1.23037e-06	MTF1
ENSG00000196338	87.1463	2.33765	0.432299	5.40748	6.39161e-08	1.25197e-06	NLGN3
ENSG00000015592	5.84278	5.39343	0.999303	5.39719	6.76916e-08	1.32404e-06	STMN4
ENSG00000104957	282.321	1.50656	0.279323	5.39362	6.90536e-08	1.34876e-06	YJU2B
ENSG00000124216	389.756	2.10068	0.390104	5.38492	7.2475e-08	1.41357e-06	SNAI1
ENSG00000140450	35.896	2.04728	0.380246	5.3841	7.28073e-08	1.41804e-06	ARRDC4
ENSG00000156976	3140.79	1.7858	0.331714	5.38354	7.30334e-08	1.42043e-06	EIF4A2
ENSG00000112715	461.793	1.1647	0.216408	5.38197	7.36749e-08	1.42886e-06	VEGFA
ENSG00000169876	49.2583	6.64784	1.23517	5.38212	7.36129e-08	1.42886e-06	MUC17
ENSG00000179862	226.359	1.44792	0.269213	5.37836	7.51671e-08	1.45369e-06	CITED4
ENSG00000163635	727.48	1.46247	0.271909	5.37853	7.50944e-08	1.45369e-06	ATXN7
ENSG00000178093	30.9177	2.05676	0.382551	5.37643	7.59769e-08	1.46728e-06	TSSK6
ENSG00000185278	161.24	1.30167	0.242258	5.37308	7.74008e-08	1.49268e-06	ZBTB37
ENSG00000127603	3406.22	1.49357	0.278044	5.37171	7.79921e-08	1.50198e-06	MACF1
ENSG00000105675	40.2193	8.51644	1.58625	5.36891	7.92139e-08	1.52337e-06	ATP4A
ENSG00000176994	1135.22	1.84185	0.343308	5.365	8.09475e-08	1.55453e-06	SMCR8
ENSG00000102908	2046.78	1.81774	0.338897	5.3637	8.15362e-08	1.56147e-06	NFAT5
ENSG00000196214	509.684	0.878582	0.163799	5.36378	8.1497e-08	1.56147e-06	ZNF766
ENSG00000154781	372.69	1.77377	0.330791	5.36221	8.22091e-08	1.57216e-06	CCDC174
ENSG00000051009	404.465	0.876276	0.163428	5.36183	8.23816e-08	1.57327e-06	FHIP1B
ENSG00000221978	761.182	1.36345	0.254574	5.3558	8.51804e-08	1.62221e-06	CCNL2
ENSG00000176236	14.347	3.66415	0.684128	5.35595	8.51102e-08	1.62221e-06	RPP38-DT
ENSG00000137221	343.956	1.22046	0.227927	5.3546	8.57461e-08	1.63072e-06	TJAP1
ENSG00000105556	253.949	0.933047	0.174552	5.34539	9.02219e-08	1.71347e-06	MIER2
ENSG00000113719	2413.12	-1.48528	0.277962	-5.34346	9.11902e-08	1.72947e-06	ERGIC1
ENSG00000110046	465.754	1.5231	0.285219	5.34012	9.28858e-08	1.75919e-06	ATG2A
ENSG00000107984	3612.2	0.991994	0.185821	5.33843	9.37545e-08	1.77076e-06	DKK1
ENSG00000170835	36.8717	2.55744	0.47905	5.33856	9.36869e-08	1.77076e-06	CEL
ENSG00000129636	824.076	-1.05086	0.196931	-5.33619	9.49195e-08	1.7903e-06	ITFG1
ENSG00000100650	2257.45	1.42573	0.267379	5.33224	9.70087e-08	1.8272e-06	SRSF5
ENSG00000119720	301.99	1.33335	0.250097	5.33134	9.74923e-08	1.83379e-06	NRDE2
ENSG00000115289	877.26	1.44242	0.270585	5.33074	9.78156e-08	1.83735e-06	PCGF1
ENSG00000062650	1325.56	0.939594	0.176372	5.32735	9.96583e-08	1.86716e-06	WAPL
ENSG00000163884	9.63415	5.10664	0.958576	5.32732	9.96742e-08	1.86716e-06	KLF15
ENSG00000127666	309.423	1.82905	0.343403	5.32624	1.00266e-07	1.87568e-06	TICAM1
ENSG00000168140	268.375	2.35318	0.442051	5.32331	1.01897e-07	1.89741e-06	VASN
ENSG00000169896	89.4101	2.32572	0.43689	5.32335	1.01874e-07	1.89741e-06	ITGAM
ENSG00000088826	2612.69	0.926877	0.17413	5.32291	1.02118e-07	1.89741e-06	SMOX
ENSG00000164056	57.0661	2.53959	0.477096	5.32301	1.02063e-07	1.89741e-06	SPRY1
ENSG00000181135	150.806	1.31168	0.246385	5.32371	1.01671e-07	1.89741e-06	ZNF707
ENSG00000153487	394.71	2.50545	0.470988	5.31956	1.04019e-07	1.93012e-06	ING1
ENSG00000184371	769.663	1.8192	0.342098	5.31778	1.05043e-07	1.94648e-06	CSF1
ENSG00000164463	109.474	1.95062	0.366859	5.31709	1.0544e-07	1.95121e-06	CREBRF
ENSG00000130702	7676.56	1.51172	0.284378	5.3159	1.06134e-07	1.96141e-06	LAMA5
ENSG00000013441	1441.29	1.8968	0.357019	5.31287	1.07911e-07	1.99156e-06	CLK1
ENSG00000160949	743.862	0.945428	0.17804	5.31019	1.09509e-07	2.01836e-06	TONSL
ENSG00000135999	864.808	1.42228	0.268254	5.30201	1.14536e-07	2.10817e-06	EPC2
ENSG00000197961	764.567	1.15756	0.218343	5.30155	1.14822e-07	2.11061e-06	ZNF121
ENSG00000100393	3385.14	1.91769	0.362022	5.29715	1.17626e-07	2.15637e-06	EP300
ENSG00000124782	768.38	1.2643	0.238676	5.29716	1.17616e-07	2.15637e-06	RREB1
ENSG00000181026	1156.73	1.35902	0.256626	5.29574	1.18536e-07	2.17016e-06	AEN
ENSG00000203896	89.5291	1.53105	0.28919	5.29427	1.19492e-07	2.18474e-06	LIME1
ENSG00000260869	37.4435	1.70058	0.321287	5.29302	1.20311e-07	2.19679e-06	ENSG00000260869
ENSG00000164120	656.661	-1.6616	0.314027	-5.29125	1.21481e-07	2.21521e-06	HPGD
ENSG00000138685	803.559	1.14498	0.216482	5.28904	1.2296e-07	2.23922e-06	FGF2
ENSG00000189266	1210.66	1.32032	0.249762	5.2863	1.24818e-07	2.27004e-06	PNRC2
ENSG00000143575	1185.81	-0.948432	0.179434	-5.2857	1.25224e-07	2.2744e-06	HAX1
ENSG00000105136	155.424	1.05739	0.200085	5.28472	1.25896e-07	2.28359e-06	ZNF419
ENSG00000137274	146.984	-1.38208	0.261764	-5.27987	1.29274e-07	2.34177e-06	BPHL
ENSG00000078081	13.9985	3.88011	0.735113	5.27824	1.30427e-07	2.35955e-06	LAMP3
ENSG00000134291	1143.35	-1.74414	0.330499	-5.2773	1.311e-07	2.3686e-06	TMEM106C
ENSG00000137275	385.195	1.54336	0.292526	5.27597	1.32054e-07	2.3827e-06	RIPK1
ENSG00000105339	461.252	1.36557	0.258971	5.27307	1.34159e-07	2.4175e-06	DENND3
ENSG00000165271	1619.3	1.32096	0.250579	5.27164	1.35212e-07	2.43328e-06	NOL6
ENSG00000125968	3677.68	1.19585	0.226889	5.27065	1.3594e-07	2.44317e-06	ID1
ENSG00000059378	243.269	1.87867	0.356738	5.26624	1.39244e-07	2.4993e-06	PARP12
ENSG00000131845	102.569	1.36742	0.259763	5.26409	1.40884e-07	2.52543e-06	ZNF304
ENSG00000173530	722.105	1.54128	0.292872	5.26266	1.41989e-07	2.53861e-06	TNFRSF10D
ENSG00000197694	2736.37	1.87094	0.355504	5.26277	1.41898e-07	2.53861e-06	SPTAN1
ENSG00000010379	6.01887	3.54605	0.674006	5.26115	1.43158e-07	2.55563e-06	SLC6A13
ENSG00000101126	2285.51	1.06905	0.203205	5.26095	1.43313e-07	2.55563e-06	ADNP
ENSG00000102452	146.175	-1.08267	0.205813	-5.26046	1.43698e-07	2.55585e-06	NALCN
ENSG00000170684	450.33	3.37404	0.641388	5.26052	1.43649e-07	2.55585e-06	ZNF296
ENSG00000068903	354.766	-0.855413	0.162656	-5.25904	1.44809e-07	2.56656e-06	SIRT2
ENSG00000113108	116.4	1.73044	0.329018	5.25941	1.44518e-07	2.56656e-06	APBB3
ENSG00000086102	1081.46	1.05163	0.199969	5.25897	1.44861e-07	2.56656e-06	NFX1
ENSG00000183779	508.934	1.93247	0.367576	5.25733	1.46165e-07	2.58633e-06	ZNF703
ENSG00000112242	387.904	0.959477	0.182576	5.25523	1.47841e-07	2.61262e-06	E2F3
ENSG00000198551	178.777	1.64313	0.31279	5.25315	1.49522e-07	2.63893e-06	ZNF627
ENSG00000197714	764.699	1.26828	0.241864	5.24377	1.57331e-07	2.77319e-06	ZNF460
ENSG00000171017	138.704	1.48652	0.283503	5.24341	1.57636e-07	2.775e-06	LRRC8E
ENSG00000025708	257.334	1.63886	0.312782	5.23961	1.60916e-07	2.82912e-06	TYMP
ENSG00000055332	828.869	1.43935	0.274867	5.23655	1.63604e-07	2.87269e-06	EIF2AK2
ENSG00000225830	177.696	1.38043	0.263875	5.23137	1.6826e-07	2.95067e-06	ERCC6
ENSG00000145040	43.527	2.86432	0.54757	5.23097	1.68619e-07	2.95319e-06	UCN2
ENSG00000055163	558.841	-0.908019	0.173606	-5.23034	1.692e-07	2.9596e-06	CYFIP2
ENSG00000139718	2042.03	1.92518	0.368406	5.22571	1.73492e-07	3.03082e-06	SETD1B
ENSG00000129474	1323.23	1.21886	0.233311	5.22421	1.74905e-07	3.05161e-06	AJUBA
ENSG00000166833	268.877	1.66986	0.319698	5.22322	1.75834e-07	3.06393e-06	NAV2
ENSG00000143751	489.854	0.96502	0.185175	5.2114	1.87416e-07	3.26161e-06	SDE2
ENSG00000179148	96.254	4.29886	0.825439	5.20797	1.90914e-07	3.31827e-06	ALOXE3
ENSG00000183337	1864.11	1.40704	0.270239	5.20665	1.92277e-07	3.33775e-06	BCOR
ENSG00000103044	485.425	1.43866	0.276326	5.20639	1.92549e-07	3.33825e-06	HAS3
ENSG00000271383	218.001	1.39664	0.268289	5.20572	1.93243e-07	3.34606e-06	NBPF19
ENSG00000119669	1002.27	1.79406	0.34474	5.2041	1.94942e-07	3.36698e-06	IRF2BPL
ENSG00000164308	60.0697	1.96364	0.377322	5.20416	1.94881e-07	3.36698e-06	ERAP2
ENSG00000107554	823.524	1.36704	0.262737	5.20307	1.96027e-07	3.38146e-06	DNMBP
ENSG00000139800	383.19	1.21026	0.232662	5.2018	1.97371e-07	3.40039e-06	ZIC5
ENSG00000173805	46.5972	2.80191	0.53872	5.20105	1.98167e-07	3.40982e-06	HAP1
ENSG00000101670	10.2736	4.0521	0.77954	5.19806	2.01378e-07	3.46072e-06	LIPG
ENSG00000179562	540.188	1.41556	0.272407	5.1965	2.03076e-07	3.48554e-06	GCC1
ENSG00000091656	391.587	1.70963	0.329055	5.19558	2.04086e-07	3.49851e-06	ZFHX4
ENSG00000137801	3283.43	1.67592	0.3226	5.19503	2.04683e-07	3.50437e-06	THBS1
ENSG00000131016	5809.88	1.79091	0.344869	5.193	2.06933e-07	3.53848e-06	AKAP12
ENSG00000181027	311.42	1.22146	0.235234	5.19256	2.07425e-07	3.54247e-06	FKRP
ENSG00000182551	432.255	-1.27704	0.246029	-5.19061	2.09607e-07	3.5753e-06	ADI1
ENSG00000128908	1060.5	1.11857	0.215533	5.18981	2.10513e-07	3.5863e-06	INO80
ENSG00000146909	396.501	1.20593	0.232437	5.18821	2.12331e-07	3.61278e-06	NOM1
ENSG00000135164	808.503	1.17262	0.226036	5.18777	2.12825e-07	3.61672e-06	DMTF1
ENSG00000263956	223.925	1.41374	0.272538	5.1873	2.13367e-07	3.61697e-06	NBPF11
ENSG00000188385	89.71	2.01318	0.388086	5.18745	2.13198e-07	3.61697e-06	JAKMIP3
ENSG00000146232	294.171	1.97173	0.38022	5.18577	2.15121e-07	3.64221e-06	NFKBIE
ENSG00000166016	459.949	1.50185	0.289648	5.18509	2.15909e-07	3.65104e-06	ABTB2
ENSG00000105643	311.229	1.03569	0.199765	5.18457	2.16511e-07	3.65672e-06	ARRDC2
ENSG00000177426	2350.23	0.957559	0.18476	5.18272	2.18669e-07	3.68863e-06	TGIF1
ENSG00000198156	65.1815	2.09917	0.405127	5.18151	2.20092e-07	3.70807e-06	NPIPB6
ENSG00000196652	665.35	1.1314	0.21858	5.17613	2.26535e-07	3.81194e-06	ZKSCAN5
ENSG00000137502	100.098	1.02816	0.198707	5.17427	2.28799e-07	3.84533e-06	RAB30
ENSG00000204186	409.958	1.82485	0.353111	5.16793	2.36703e-07	3.97332e-06	ZDBF2
ENSG00000198707	823.703	1.20592	0.233383	5.1671	2.37752e-07	3.98119e-06	CEP290
ENSG00000141582	1949.34	1.88596	0.364993	5.16713	2.37721e-07	3.98119e-06	CBX4
ENSG00000108469	380.821	1.18578	0.229525	5.16622	2.38869e-07	3.99503e-06	RECQL5
ENSG00000155657	137.425	8.27427	1.60246	5.16349	2.42393e-07	4.04902e-06	TTN
ENSG00000033030	635.731	1.35321	0.262108	5.16281	2.43264e-07	4.05787e-06	ZCCHC8
ENSG00000091490	819.181	-1.36649	0.264688	-5.16262	2.43514e-07	4.05787e-06	SEL1L3
ENSG00000100129	2368.05	-1.12986	0.218891	-5.16177	2.44631e-07	4.07155e-06	EIF3L
ENSG00000170776	2065.85	1.11061	0.21539	5.15627	2.51919e-07	4.18079e-06	AKAP13
ENSG00000163466	2038.24	-1.07037	0.207591	-5.15613	2.52108e-07	4.18079e-06	ARPC2
ENSG00000168916	109.418	1.94598	0.377396	5.15632	2.51851e-07	4.18079e-06	ZNF608
ENSG00000188566	351.916	1.13417	0.220153	5.15175	2.5807e-07	4.27449e-06	NDOR1
ENSG00000044090	359.064	1.30564	0.25353	5.14984	2.60709e-07	4.313e-06	CUL7
ENSG00000087302	1522.62	-1.13337	0.220207	-5.14683	2.64932e-07	4.37759e-06	RTRAF
ENSG00000176845	236.48	1.43975	0.279762	5.14632	2.65653e-07	4.38423e-06	METRNL
ENSG00000083896	899.166	1.49298	0.290159	5.14538	2.66977e-07	4.40079e-06	YTHDC1
ENSG00000177943	142.715	1.40575	0.273237	5.14479	2.6782e-07	4.40939e-06	MAMDC4
ENSG00000181894	195.107	0.937817	0.182339	5.14325	2.70019e-07	4.44028e-06	ZNF329
ENSG00000176749	161.426	1.91517	0.37242	5.14251	2.71085e-07	4.45248e-06	CDK5R1
ENSG00000166526	528.975	0.977157	0.190044	5.14173	2.72217e-07	4.46573e-06	ZNF3
ENSG00000011258	279.74	1.26332	0.245741	5.14085	2.73493e-07	4.4813e-06	MBTD1
ENSG00000157227	37.0435	2.07625	0.404489	5.13301	2.85141e-07	4.66659e-06	MMP14
ENSG00000132424	1006.76	1.1827	0.230457	5.13197	2.86722e-07	4.68689e-06	PNISR
ENSG00000205277	221.239	2.46668	0.480702	5.13141	2.87572e-07	4.69519e-06	MUC12
ENSG00000184361	26.7545	3.27499	0.638329	5.13056	2.88876e-07	4.71087e-06	SPATA32
ENSG00000109743	145.484	-1.25517	0.244708	-5.12923	2.90927e-07	4.73869e-06	BST1
ENSG00000186566	1538.65	1.47036	0.286753	5.12761	2.93444e-07	4.77403e-06	GPATCH8
ENSG00000151458	585.446	0.939313	0.183237	5.12621	2.95632e-07	4.80394e-06	ANKRD50
ENSG00000143379	867.755	1.21097	0.236271	5.12535	2.96988e-07	4.82026e-06	SETDB1
ENSG00000181467	573.926	1.25344	0.244663	5.12314	3.00494e-07	4.87141e-06	RAP2B
ENSG00000171456	1320.14	1.08751	0.212286	5.12282	3.00996e-07	4.8738e-06	ASXL1
ENSG00000099341	3072.27	-0.834718	0.162949	-5.12257	3.01402e-07	4.87462e-06	PSMD8
ENSG00000129244	9.01905	3.77194	0.736667	5.12028	3.0508e-07	4.92251e-06	ATP1B2
ENSG00000206344	12.3842	3.95559	0.77251	5.12043	3.04832e-07	4.92251e-06	HCG27
ENSG00000069399	2790.46	1.86246	0.363883	5.11829	3.08323e-07	4.969e-06	BCL3
ENSG00000182782	25.3262	6.26351	1.22444	5.11542	3.13048e-07	5.03922e-06	HCAR2
ENSG00000143373	799.65	0.943261	0.184458	5.1137	3.15915e-07	5.07942e-06	ZNF687
ENSG00000064199	157.872	-1.14001	0.222955	-5.11321	3.1673e-07	5.08658e-06	SPA17
ENSG00000134884	623.7	1.22421	0.23957	5.11002	3.2212e-07	5.16708e-06	ARGLU1
ENSG00000168615	4465.76	-0.64359	0.125993	-5.10815	3.25327e-07	5.21244e-06	ADAM9
ENSG00000187140	31.4308	2.49077	0.487695	5.10723	3.26923e-07	5.22582e-06	FOXD3
ENSG00000182903	507.436	1.10664	0.216677	5.10731	3.26785e-07	5.22582e-06	ZNF721
ENSG00000181220	637.959	1.18407	0.231863	5.10677	3.27705e-07	5.23224e-06	ZNF746
ENSG00000087085	53.2955	2.49117	0.487876	5.10615	3.28781e-07	5.24331e-06	ACHE
ENSG00000273079	195.812	1.55866	0.305652	5.09947	3.406e-07	5.4255e-06	GRIN2B
ENSG00000197558	35.1598	2.19226	0.430077	5.09737	3.4441e-07	5.47983e-06	SSPOP
ENSG00000130810	462.352	1.27033	0.249286	5.09588	3.47132e-07	5.51357e-06	PPAN
ENSG00000132326	839.693	1.16416	0.228456	5.09577	3.47334e-07	5.51357e-06	PER2
ENSG00000143156	229.06	-0.944143	0.185347	-5.09391	3.50749e-07	5.56136e-06	NME7
ENSG00000181007	70.7548	1.16587	0.229024	5.09059	3.5695e-07	5.65315e-06	ZFP82
ENSG00000173163	382.368	-1.00423	0.197283	-5.09031	3.57471e-07	5.65487e-06	COMMD1
ENSG00000164296	214.578	1.5596	0.306542	5.0877	3.62429e-07	5.72671e-06	TIGD6
ENSG00000197579	830.388	1.09231	0.214734	5.08682	3.64118e-07	5.74679e-06	TOPORS
ENSG00000115677	5068.28	-0.800011	0.15732	-5.08524	3.6716e-07	5.78815e-06	HDLBP
ENSG00000163795	466.581	1.44722	0.284619	5.08477	3.68081e-07	5.79602e-06	ZNF513
ENSG00000141026	240.213	1.27235	0.250339	5.0825	3.72509e-07	5.85901e-06	MED9
ENSG00000198718	841.506	1.25677	0.247307	5.08182	3.73827e-07	5.86973e-06	TOGARAM1
ENSG00000167173	1873.93	1.4741	0.290079	5.08171	3.74045e-07	5.86973e-06	C15orf39
ENSG00000115844	99.1907	5.06623	0.997471	5.07908	3.79275e-07	5.945e-06	DLX2
ENSG00000177595	296.424	1.39928	0.275567	5.0778	3.81826e-07	5.97799e-06	PIDD1
ENSG00000127311	270.803	1.64528	0.324037	5.07745	3.82527e-07	5.97799e-06	HELB
ENSG00000184675	246.09	1.02262	0.201407	5.07737	3.82686e-07	5.97799e-06	AMER1
ENSG00000188295	204.466	1.44137	0.283987	5.0755	3.86485e-07	6.03048e-06	ZNF669
ENSG00000118160	31.0585	4.82173	0.950666	5.07195	3.93767e-07	6.13714e-06	SLC8A2
ENSG00000080603	6026.62	1.95999	0.38648	5.07138	3.94949e-07	6.14858e-06	SRCAP
ENSG00000258890	940.064	1.24667	0.245899	5.06987	3.98091e-07	6.18381e-06	CEP95
ENSG00000125846	279.712	0.878493	0.173278	5.06986	3.98113e-07	6.18381e-06	ZNF133
ENSG00000180423	91.9163	1.15973	0.228785	5.06909	3.99733e-07	6.20195e-06	HARBI1
ENSG00000108848	2359.1	1.28454	0.253436	5.0685	4.00967e-07	6.21408e-06	LUC7L3
ENSG00000185112	108.84	3.72159	0.734523	5.06668	4.04822e-07	6.26675e-06	FAM43A
ENSG00000157741	551.369	1.34923	0.266704	5.0589	4.21683e-07	6.52041e-06	UBN2
ENSG00000170949	331.636	1.27794	0.25272	5.05675	4.26473e-07	6.58706e-06	ZNF160
ENSG00000169710	4962.16	1.43752	0.284407	5.05445	4.31626e-07	6.65474e-06	FASN
ENSG00000198369	963.94	1.71386	0.339099	5.05415	4.32309e-07	6.65474e-06	SPRED2
ENSG00000164362	115.68	1.07114	0.211931	5.05416	4.32293e-07	6.65474e-06	TERT
ENSG00000185946	273.425	1.728	0.341951	5.05335	4.34119e-07	6.67513e-06	RNPC3
ENSG00000220205	231.649	1.89879	0.375835	5.05218	4.36792e-07	6.70871e-06	VAMP2
ENSG00000198783	682.771	1.72938	0.342394	5.05083	4.39884e-07	6.74866e-06	ZNF830
ENSG00000139926	394.842	1.03367	0.204721	5.04914	4.43796e-07	6.80108e-06	FRMD6
ENSG00000196993	55.2637	2.0649	0.409875	5.03788	4.70709e-07	7.20546e-06	NPIPB9
ENSG00000254470	467.299	1.28818	0.255791	5.03608	4.75156e-07	7.26544e-06	AP5B1
ENSG00000146834	1050.98	1.38965	0.27597	5.03551	4.76576e-07	7.27904e-06	MEPCE
ENSG00000034677	1345.92	0.953379	0.189353	5.03494	4.78005e-07	7.29277e-06	RNF19A
ENSG00000117318	4476.89	1.03546	0.205677	5.03439	4.79379e-07	7.3056e-06	ID3
ENSG00000092295	33.1755	1.97727	0.392867	5.03292	4.83075e-07	7.35377e-06	TGM1
ENSG00000104219	505.864	-1.34753	0.267788	-5.03206	4.85226e-07	7.37834e-06	ZDHHC2
ENSG00000063169	664.527	2.0295	0.403461	5.03021	4.89933e-07	7.44167e-06	BICRA
ENSG00000163510	643.917	1.4095	0.280258	5.02929	4.9229e-07	7.46921e-06	CWC22
ENSG00000176444	602.241	1.51219	0.3007	5.0289	4.93311e-07	7.47643e-06	CLK2
ENSG00000198863	381.673	1.05854	0.210532	5.02794	4.95778e-07	7.50555e-06	RUNDC1
ENSG00000169599	520.306	-1.17042	0.232844	-5.02664	4.99156e-07	7.54836e-06	NFU1
ENSG00000182759	47.2628	4.83562	0.962349	5.02481	5.03937e-07	7.61228e-06	MAFA
ENSG00000125991	1680	-1.0531	0.209614	-5.02402	5.06021e-07	7.63536e-06	ERGIC3
ENSG00000197837	1906.28	1.36418	0.271592	5.0229	5.08958e-07	7.67124e-06	H4C16
ENSG00000117862	534.824	-1.19941	0.238837	-5.02188	5.1168e-07	7.70382e-06	TXNDC12
ENSG00000278318	181.409	0.98163	0.19553	5.02034	5.15797e-07	7.7573e-06	ZNF229
ENSG00000134186	639.649	1.47394	0.293737	5.0179	5.2238e-07	7.8477e-06	PRPF38B
ENSG00000119698	14.237	3.71117	0.739987	5.01519	5.29809e-07	7.95061e-06	PPP4R4
ENSG00000179041	965.906	0.858738	0.171273	5.01387	5.3346e-07	7.99667e-06	RRS1
ENSG00000163661	5.83015	3.99223	0.796297	5.01349	5.34514e-07	8.00373e-06	PTX3
ENSG00000138347	213.856	1.99165	0.397482	5.01067	5.42422e-07	8.11329e-06	MYPN
ENSG00000117461	57.4338	2.28948	0.456996	5.00985	5.44738e-07	8.13906e-06	PIK3R3
ENSG00000181404	229.206	1.5416	0.307815	5.00819	5.4945e-07	8.20054e-06	WASHC1
ENSG00000085872	899.293	2.05107	0.409617	5.00729	5.52014e-07	8.22986e-06	CHERP
ENSG00000183054	513.421	1.18103	0.235899	5.0065	5.54277e-07	8.25464e-06	RGPD6
ENSG00000116809	273.835	1.1508	0.229927	5.00505	5.58468e-07	8.30804e-06	ZBTB17
ENSG00000184979	234.417	2.06092	0.41213	5.00067	5.71326e-07	8.49013e-06	USP18
ENSG00000178919	108.024	1.10261	0.220534	4.99972	5.74136e-07	8.52267e-06	FOXE1
ENSG00000119737	113.744	1.63298	0.326628	4.99951	5.74762e-07	8.52274e-06	GPR75
ENSG00000107938	843.167	1.3357	0.267191	4.99905	5.76126e-07	8.52505e-06	EDRF1
ENSG00000126778	200.459	1.17559	0.235164	4.99904	5.7616e-07	8.52505e-06	SIX1
ENSG00000168679	760.931	-1.08444	0.216958	-4.99838	5.78135e-07	8.54507e-06	SLC16A4
ENSG00000120690	568.751	1.17998	0.236106	4.99766	5.80292e-07	8.56773e-06	ELF1
ENSG00000183486	20.496	8.46982	1.69524	4.99625	5.84569e-07	8.62161e-06	MX2
ENSG00000144320	299.121	-0.992476	0.198671	-4.99558	5.86586e-07	8.64208e-06	LNPK
ENSG00000175104	369.832	1.32006	0.264321	4.99416	5.90913e-07	8.68718e-06	TRAF6
ENSG00000119655	635.536	-1.48424	0.297188	-4.99429	5.90536e-07	8.68718e-06	NPC2
ENSG00000135473	552.196	1.52292	0.305013	4.99295	5.9465e-07	8.73277e-06	PAN2
ENSG00000145536	99.7142	1.44246	0.288923	4.99255	5.95885e-07	8.74156e-06	ADAMTS16
ENSG00000101079	301.267	-1.32007	0.264422	-4.99227	5.96735e-07	8.74469e-06	NDRG3
ENSG00000141429	2041.38	-1.2808	0.256621	-4.99101	6.0063e-07	8.79238e-06	GALNT1
ENSG00000196597	207.287	1.42207	0.284939	4.99078	6.01362e-07	8.79372e-06	ZNF782
ENSG00000255508	132.167	1.35612	0.271776	4.98983	6.04325e-07	8.82765e-06	ENSG00000255508
ENSG00000187626	84.2388	1.21122	0.242958	4.98531	6.18629e-07	9.02699e-06	ZKSCAN4
ENSG00000163347	892.299	1.14294	0.229282	4.98489	6.19976e-07	9.03704e-06	CLDN1
ENSG00000186130	489.747	1.30882	0.262584	4.98437	6.21628e-07	9.0515e-06	ZBTB6
ENSG00000273136	193.26	1.42829	0.286657	4.98259	6.27396e-07	9.10652e-06	NBPF26
ENSG00000108352	57.0324	1.77949	0.357136	4.98266	6.27158e-07	9.10652e-06	RAPGEFL1
ENSG00000165209	465.807	-1.12477	0.22573	-4.9828	6.26699e-07	9.10652e-06	STRBP
ENSG00000126756	1068.63	-0.912079	0.183094	-4.98148	6.30986e-07	9.14896e-06	UXT
ENSG00000068745	774.316	1.1396	0.228793	4.98091	6.32851e-07	9.16633e-06	IP6K2
ENSG00000153094	166.287	1.54669	0.310567	4.98022	6.35106e-07	9.1893e-06	BCL2L11
ENSG00000138623	44.9862	2.21053	0.443941	4.97932	6.38077e-07	9.22257e-06	SEMA7A
ENSG00000029993	845.406	-0.902393	0.181281	-4.97786	6.4291e-07	9.28265e-06	HMGB3
ENSG00000126759	21.1269	2.70852	0.544338	4.97581	6.49743e-07	9.37145e-06	CFP
ENSG00000127993	302.787	1.34384	0.270218	4.97317	6.58658e-07	9.49006e-06	RBM48
ENSG00000134779	900.165	-1.55296	0.312327	-4.97222	6.61918e-07	9.52703e-06	TPGS2
ENSG00000109919	1137.2	-1.15971	0.23328	-4.97132	6.64983e-07	9.55114e-06	MTCH2
ENSG00000174579	572.87	1.19181	0.239735	4.97136	6.64851e-07	9.55114e-06	MSL2
ENSG00000179455	113.614	1.58178	0.318247	4.97029	6.68524e-07	9.59195e-06	MKRN3
ENSG00000099381	1659.89	1.66175	0.334466	4.96836	6.75217e-07	9.66778e-06	SETD1A
ENSG00000198920	743.201	1.06293	0.213934	4.96849	6.74759e-07	9.66778e-06	KIAA0753
ENSG00000183665	284.433	1.10572	0.222614	4.96699	6.79993e-07	9.72603e-06	TRMT12
ENSG00000164920	145.052	1.33903	0.269634	4.96609	6.83146e-07	9.76096e-06	OSR2
ENSG00000100526	907.312	-1.21333	0.244335	-4.96585	6.83999e-07	9.76298e-06	CDKN3
ENSG00000056050	218.933	-1.02902	0.207242	-4.9653	6.85934e-07	9.78044e-06	HPF1
ENSG00000127366	17.858	2.70519	0.545083	4.96289	6.94502e-07	9.89233e-06	TAS2R5
ENSG00000006432	615.048	1.29162	0.26032	4.96167	6.98911e-07	9.94481e-06	MAP3K9
ENSG00000120889	1832.99	1.20148	0.242234	4.96	7.04916e-07	1.00199e-05	TNFRSF10B
ENSG00000043591	67.1556	1.59463	0.321558	4.95908	7.08287e-07	1.00437e-05	ADRB1
ENSG00000214756	103.6	2.01388	0.406099	4.95909	7.08257e-07	1.00437e-05	CSKMT
ENSG00000179833	544.772	1.71131	0.345097	4.95894	7.0879e-07	1.00437e-05	SERTAD2
ENSG00000008323	30.9203	2.98414	0.602296	4.9546	7.24785e-07	1.02598e-05	PLEKHG6
ENSG00000083223	1102.48	1.44557	0.2918	4.95396	7.27184e-07	1.02832e-05	TUT7
ENSG00000198642	816.091	1.27671	0.257742	4.95344	7.29111e-07	1.02998e-05	KLHL9
ENSG00000165259	113.713	2.21456	0.44719	4.95217	7.33902e-07	1.03568e-05	HDX
ENSG00000198742	686.795	1.04436	0.210981	4.95005	7.41934e-07	1.04594e-05	SMURF1
ENSG00000015568	484.91	1.15403	0.233147	4.94979	7.42917e-07	1.04626e-05	RGPD5
ENSG00000185219	238.164	0.987564	0.199773	4.94344	7.67578e-07	1.07988e-05	ZNF445
ENSG00000092470	536.327	-1.01014	0.204387	-4.94229	7.72109e-07	1.08514e-05	WDR76
ENSG00000164061	53.4968	1.66025	0.335956	4.94187	7.7378e-07	1.08638e-05	BSN
ENSG00000114738	326.679	-1.09083	0.220872	-4.93875	7.86254e-07	1.10276e-05	MAPKAPK3
ENSG00000092969	1060.2	1.23257	0.249592	4.93831	7.88006e-07	1.10409e-05	TGFB2
ENSG00000228253	14765.6	1.60402	0.324904	4.93691	7.93712e-07	1.11095e-05	ATP8
ENSG00000143067	33.8043	1.66979	0.338352	4.93507	8.01207e-07	1.1203e-05	ZNF697
ENSG00000151465	1318.04	-1.19938	0.243088	-4.93395	8.05833e-07	1.12562e-05	CDC123
ENSG00000167657	487.958	1.39205	0.282227	4.93239	8.12304e-07	1.13351e-05	DAPK3
ENSG00000100288	239.611	1.42083	0.288091	4.93186	8.14483e-07	1.13436e-05	CHKB
ENSG00000156471	1515.78	-1.20109	0.243538	-4.93185	8.14563e-07	1.13436e-05	PTDSS1
ENSG00000138650	40.4861	3.02482	0.614045	4.92606	8.39062e-07	1.16729e-05	PCDH10
ENSG00000072364	1592.43	1.50336	0.305199	4.92584	8.40006e-07	1.16742e-05	AFF4
ENSG00000174721	41.0271	1.42682	0.289855	4.92255	8.54238e-07	1.186e-05	FGFBP3
ENSG00000169629	484.687	1.13961	0.231539	4.92189	8.57113e-07	1.18879e-05	RGPD8
ENSG00000103168	623.373	1.38508	0.281443	4.92136	8.59467e-07	1.1906e-05	TAF1C
ENSG00000115306	5231.97	1.46942	0.298589	4.9212	8.60154e-07	1.1906e-05	SPTBN1
ENSG00000261221	607.987	1.32209	0.268698	4.92037	8.63787e-07	1.19443e-05	ZNF865
ENSG00000078098	38.1121	9.66817	1.96562	4.91863	8.71538e-07	1.20393e-05	FAP
ENSG00000113269	888.426	-1.50318	0.305966	-4.9129	8.97406e-07	1.23842e-05	RNF130
ENSG00000135835	26.3486	1.47962	0.301341	4.91014	9.10133e-07	1.25472e-05	KIAA1614
ENSG00000174547	1077.27	-0.829935	0.169034	-4.90986	9.11395e-07	1.2552e-05	MRPL11
ENSG00000255330	102.45	1.17476	0.239369	4.90774	9.21309e-07	1.26632e-05	ENSG00000255330
ENSG00000214338	102.45	1.17476	0.239369	4.90774	9.21309e-07	1.26632e-05	SOGA3
ENSG00000157045	524.856	-1.65475	0.337335	-4.90537	9.32523e-07	1.28045e-05	NTAN1
ENSG00000120438	3448.06	-0.969114	0.19759	-4.90468	9.35818e-07	1.28369e-05	TCP1
ENSG00000164327	1114.53	1.29659	0.264413	4.90364	9.40745e-07	1.28916e-05	RICTOR
ENSG00000204344	106.149	1.68909	0.344503	4.90298	9.43928e-07	1.29223e-05	STK19
ENSG00000185104	454.761	-1.09178	0.222788	-4.90056	9.55656e-07	1.30612e-05	FAF1
ENSG00000095015	396.142	1.02343	0.208844	4.90047	9.5609e-07	1.30612e-05	MAP3K1
ENSG00000056277	634.21	1.41323	0.288397	4.9003	9.56924e-07	1.30612e-05	ZNF280C
ENSG00000185215	3504.46	1.34648	0.274928	4.89755	9.70402e-07	1.3232e-05	TNFAIP2
ENSG00000162825	125.734	1.4575	0.297618	4.89721	9.72078e-07	1.32417e-05	NBPF20
ENSG00000165572	256.05	1.20077	0.245306	4.895	9.8307e-07	1.33781e-05	KBTBD6
ENSG00000014164	477.266	0.900429	0.183989	4.89392	9.88483e-07	1.34385e-05	ZC3H3
ENSG00000083828	202.961	0.919073	0.18793	4.89052	1.00572e-06	1.36592e-05	ZNF586
ENSG00000168026	41.7371	2.06094	0.421513	4.88937	1.01158e-06	1.37253e-05	TTC21A
ENSG00000196704	1798.42	-0.967232	0.197968	-4.88579	1.03017e-06	1.39638e-05	AMZ2
ENSG00000118689	257.99	1.35767	0.277921	4.88508	1.03388e-06	1.40001e-05	FOXO3
ENSG00000109920	1945.42	1.52696	0.312762	4.88219	1.04913e-06	1.41927e-05	FNBP4
ENSG00000078304	1408.87	-1.08873	0.22301	-4.88199	1.0502e-06	1.41931e-05	PPP2R5C
ENSG00000177721	85.94	1.98967	0.407595	4.88147	1.05297e-06	1.42166e-05	ANXA2R
ENSG00000137504	1442.03	1.08998	0.223308	4.88105	1.05521e-06	1.42328e-05	CREBZF
ENSG00000186364	124.126	1.92145	0.393746	4.87992	1.0613e-06	1.4301e-05	NUDT17
ENSG00000102804	2055.86	0.751406	0.154123	4.87535	1.08614e-06	1.46213e-05	TSC22D1
ENSG00000156853	435.298	1.69613	0.347919	4.87507	1.08772e-06	1.46283e-05	ZNF689
ENSG00000234776	13.4175	2.78979	0.572383	4.87399	1.09367e-06	1.4683e-05	FREY1
ENSG00000197261	336.88	1.39773	0.286776	4.87394	1.09393e-06	1.4683e-05	C6orf141
ENSG00000009307	2922.44	-0.713424	0.146383	-4.87367	1.09544e-06	1.4689e-05	CSDE1
ENSG00000038219	986.202	1.20608	0.247487	4.87331	1.09741e-06	1.47011e-05	BOD1L1
ENSG00000130203	77.5859	2.00475	0.411813	4.86811	1.12668e-06	1.50785e-05	APOE
ENSG00000169914	109.817	1.37704	0.282885	4.86786	1.12816e-06	1.50835e-05	OTUD3
ENSG00000048649	656.538	0.815889	0.16767	4.86603	1.1386e-06	1.52082e-05	RSF1
ENSG00000166734	1119.25	-1.20943	0.248645	-4.86408	1.14991e-06	1.53296e-05	GOLM2
ENSG00000164808	552.975	-0.782546	0.160877	-4.86426	1.14888e-06	1.53296e-05	SPIDR
ENSG00000255524	41.1439	2.08921	0.429845	4.86038	1.17159e-06	1.56034e-05	NPIPB8
ENSG00000072818	67.4884	1.83424	0.377435	4.85976	1.17529e-06	1.56374e-05	ACAP1
ENSG00000186174	5881.47	1.63314	0.336219	4.85736	1.18959e-06	1.57831e-05	BCL9L
ENSG00000155463	1408.06	-0.744155	0.153194	-4.8576	1.18815e-06	1.57831e-05	OXA1L
ENSG00000049769	107.82	1.59155	0.327659	4.85735	1.18968e-06	1.57831e-05	PPP1R3F
ENSG00000089050	201.198	-1.04608	0.215377	-4.85697	1.19197e-06	1.57963e-05	RBBP9
ENSG00000182240	253.371	-1.47347	0.303383	-4.8568	1.19297e-06	1.57963e-05	BACE2
ENSG00000256453	71.2777	2.31483	0.47666	4.85636	1.19564e-06	1.58011e-05	DND1
ENSG00000124795	1991.06	-0.906846	0.186732	-4.85641	1.19534e-06	1.58011e-05	DEK
ENSG00000158987	341.862	1.05829	0.217946	4.85575	1.19932e-06	1.58192e-05	RAPGEF6
ENSG00000146067	538.327	1.42698	0.293874	4.85575	1.1993e-06	1.58192e-05	FAM193B
ENSG00000107485	309.988	2.99405	0.616871	4.8536	1.21238e-06	1.59761e-05	GATA3
ENSG00000011243	454.822	1.52302	0.313932	4.85142	1.22578e-06	1.61373e-05	AKAP8L
ENSG00000105393	396.068	-0.995628	0.205255	-4.85068	1.23042e-06	1.61828e-05	BABAM1
ENSG00000158163	88.4044	1.0142	0.209177	4.8485	1.24397e-06	1.63454e-05	DZIP1L
ENSG00000264187	94.5464	1.77615	0.366391	4.8477	1.24904e-06	1.63963e-05	ENSG00000264187
ENSG00000172403	339.45	1.79139	0.369571	4.84723	1.252e-06	1.64194e-05	SYNPO2
ENSG00000167981	117.684	1.3126	0.270869	4.84588	1.26053e-06	1.65156e-05	ZNF597
ENSG00000140848	741.995	-1.23393	0.254682	-4.84497	1.26628e-06	1.65593e-05	CPNE2
ENSG00000130164	1048.97	1.2157	0.250912	4.84512	1.26533e-06	1.65593e-05	LDLR
ENSG00000127334	577.864	0.869346	0.17944	4.84477	1.26758e-06	1.65605e-05	DYRK2
ENSG00000131374	586.039	-1.0369	0.214049	-4.84424	1.27099e-06	1.65893e-05	TBC1D5
ENSG00000273604	372.032	1.15047	0.237559	4.84287	1.27979e-06	1.66883e-05	EPOP
ENSG00000104325	268.44	-1.2808	0.264489	-4.84256	1.28176e-06	1.66981e-05	DECR1
ENSG00000205189	360.26	1.56353	0.322946	4.84147	1.28883e-06	1.67743e-05	ZBTB10
ENSG00000090905	1957.41	0.803418	0.165994	4.84005	1.29806e-06	1.68785e-05	TNRC6A
ENSG00000131023	1000.09	1.29285	0.267265	4.83732	1.316e-06	1.70956e-05	LATS1
ENSG00000042429	533.226	1.23243	0.254789	4.83707	1.31765e-06	1.71008e-05	MED17
ENSG00000168502	2490.38	0.887725	0.183643	4.83398	1.33833e-06	1.73527e-05	MTCL1
ENSG00000167625	1032.81	1.06652	0.220674	4.83304	1.34462e-06	1.74179e-05	ZNF526
ENSG00000187772	131.108	1.25344	0.259602	4.82831	1.377e-06	1.78205e-05	LIN28B
ENSG00000124688	333.512	0.838082	0.173712	4.82456	1.40316e-06	1.8142e-05	MAD2L1BP
ENSG00000173064	1002.91	1.00562	0.208558	4.8218	1.42266e-06	1.83768e-05	HECTD4
ENSG00000179361	107.944	1.42768	0.296154	4.82075	1.43019e-06	1.84567e-05	ARID3B
ENSG00000160602	94.1352	1.52021	0.315393	4.82006	1.43517e-06	1.85035e-05	NEK8
ENSG00000181143	103.136	1.83325	0.380659	4.81598	1.46481e-06	1.88504e-05	MUC16
ENSG00000146676	316.681	1.13671	0.236028	4.81601	1.4646e-06	1.88504e-05	PURB
ENSG00000154027	49.8404	-1.55143	0.322185	-4.81533	1.46957e-06	1.88762e-05	AK5
ENSG00000153721	245.752	1.19062	0.247254	4.81538	1.46921e-06	1.88762e-05	CNKSR3
ENSG00000023445	1435.26	1.39396	0.289621	4.81307	1.48632e-06	1.90558e-05	BIRC3
ENSG00000139192	142.35	3.24919	0.675065	4.81315	1.48566e-06	1.90558e-05	TAPBPL
ENSG00000162004	75.0441	1.69137	0.351772	4.80815	1.52333e-06	1.9512e-05	CCDC78
ENSG00000171316	1338.64	1.05912	0.22036	4.80629	1.53755e-06	1.96757e-05	CHD7
ENSG00000136327	27.4106	1.45783	0.30342	4.80466	1.55018e-06	1.98189e-05	NKX2-8
ENSG00000185880	16.3409	5.72819	1.1932	4.80072	1.58099e-06	2.0194e-05	TRIM69
ENSG00000159140	3424.48	1.33914	0.278958	4.8005	1.58267e-06	2.01967e-05	SON
ENSG00000258839	90.3996	1.38355	0.288222	4.80029	1.58437e-06	2.01996e-05	MC1R
ENSG00000110237	425.005	1.39204	0.290073	4.79893	1.59516e-06	2.02896e-05	ARHGEF17
ENSG00000167378	196.09	1.4404	0.300156	4.79884	1.59586e-06	2.02896e-05	IRGQ
ENSG00000091409	1067.29	-0.919399	0.191586	-4.7989	1.59543e-06	2.02896e-05	ITGA6
ENSG00000182831	1027.42	0.802454	0.167243	4.79814	1.60149e-06	2.03423e-05	HAPSTR1
ENSG00000130766	157.783	1.69671	0.353644	4.79779	1.60425e-06	2.03475e-05	SESN2
ENSG00000116044	2179.21	0.783494	0.163306	4.79771	1.60486e-06	2.03475e-05	NFE2L2
ENSG00000205302	666.897	-0.756797	0.157781	-4.7965	1.61464e-06	2.04526e-05	SNX2
ENSG00000159023	154.238	-0.908362	0.189392	-4.7962	1.61701e-06	2.04637e-05	EPB41
ENSG00000135870	1238.15	0.96087	0.200356	4.7958	1.62025e-06	2.04858e-05	RC3H1
ENSG00000114841	141.885	1.66813	0.347905	4.79477	1.62858e-06	2.05723e-05	DNAH1
ENSG00000141447	220.216	-0.881261	0.183856	-4.79322	1.64122e-06	2.07128e-05	OSBPL1A
ENSG00000204348	396.315	1.52178	0.317592	4.79163	1.65434e-06	2.08593e-05	DXO
ENSG00000103199	148.163	0.784332	0.163696	4.79139	1.65628e-06	2.08646e-05	ZNF500
ENSG00000104765	406.188	-1.15847	0.241875	-4.78953	1.6717e-06	2.10395e-05	BNIP3L
ENSG00000185896	766.041	-0.865163	0.180644	-4.78933	1.67343e-06	2.1042e-05	LAMP1
ENSG00000163902	2496.53	-1.19262	0.249034	-4.78899	1.6762e-06	2.10575e-05	RPN1
ENSG00000113504	522.109	1.22819	0.256498	4.7883	1.682e-06	2.11111e-05	SLC12A7
ENSG00000173821	7266.48	1.25414	0.261956	4.7876	1.6879e-06	2.11568e-05	RNF213
ENSG00000204592	627.131	1.83804	0.383924	4.7875	1.68872e-06	2.11568e-05	HLA-E
ENSG00000172380	792.611	-1.03306	0.215793	-4.78727	1.69064e-06	2.11615e-05	GNG12
ENSG00000255150	174.773	1.3621	0.284733	4.78379	1.7202e-06	2.15119e-05	EID3
ENSG00000163026	552.154	0.988678	0.206699	4.78317	1.72549e-06	2.15584e-05	WDCP
ENSG00000132003	210.972	1.7401	0.363917	4.78157	1.73929e-06	2.16914e-05	ZSWIM4
ENSG00000197712	365.392	-1.1187	0.233955	-4.78167	1.73845e-06	2.16914e-05	FAM114A1
ENSG00000172500	960.071	-0.931707	0.194865	-4.78129	1.74176e-06	2.17025e-05	FIBP
ENSG00000070476	269.267	1.14802	0.240161	4.78022	1.75108e-06	2.17987e-05	ZXDC
ENSG00000198000	1001.79	1.09896	0.229948	4.77916	1.7603e-06	2.18937e-05	NOL8
ENSG00000077454	386.557	1.56227	0.326907	4.77895	1.76212e-06	2.18966e-05	LRCH4
ENSG00000160710	3080.48	1.24096	0.259753	4.77745	1.77532e-06	2.20406e-05	ADAR
ENSG00000116285	2025.78	0.90165	0.188754	4.77684	1.78068e-06	2.20844e-05	ERRFI1
ENSG00000182810	322.943	1.30601	0.273413	4.77669	1.78206e-06	2.20844e-05	DDX28
ENSG00000064300	14.7208	3.48921	0.730498	4.77648	1.78393e-06	2.20875e-05	NGFR
ENSG00000106554	869.746	-0.908946	0.190406	-4.77372	1.80852e-06	2.23719e-05	CHCHD3
ENSG00000121064	231.099	-1.08644	0.227619	-4.77307	1.81434e-06	2.24237e-05	SCPEP1
ENSG00000009413	1133.41	1.16015	0.2432	4.77036	1.83898e-06	2.27078e-05	REV3L
ENSG00000128422	65.4304	5.09882	1.06893	4.77002	1.84211e-06	2.2726e-05	KRT17
ENSG00000134294	1513.94	1.48922	0.31222	4.76978	1.84426e-06	2.27321e-05	SLC38A2
ENSG00000198774	133.071	1.39104	0.291758	4.76777	1.86273e-06	2.29392e-05	RASSF9
ENSG00000168528	273.842	-1.3591	0.285094	-4.76719	1.86812e-06	2.29849e-05	SERINC2
ENSG00000261587	14.7852	2.71645	0.570031	4.76545	1.88435e-06	2.31639e-05	TMEM249
ENSG00000227124	127.355	1.12301	0.235866	4.76124	1.92412e-06	2.36315e-05	ZNF717
ENSG00000185499	79.2311	1.99838	0.419743	4.76095	1.92685e-06	2.3644e-05	MUC1
ENSG00000244038	1489.88	-1.13514	0.238441	-4.76067	1.92949e-06	2.36552e-05	DDOST
ENSG00000065882	597.877	-1.28909	0.270876	-4.75897	1.94588e-06	2.38349e-05	TBC1D1
ENSG00000141627	268.603	-1.05008	0.22067	-4.75863	1.94915e-06	2.38536e-05	DYM
ENSG00000135318	286.401	-1.15037	0.241816	-4.75723	1.96272e-06	2.3977e-05	NT5E
ENSG00000070214	690.528	-1.48387	0.311914	-4.75731	1.96186e-06	2.3977e-05	SLC44A1
ENSG00000175105	168.143	1.18027	0.248147	4.75634	1.97136e-06	2.40611e-05	ZNF654
ENSG00000168124	31.492	3.16688	0.666068	4.75458	1.98858e-06	2.42497e-05	OR1F1
ENSG00000175906	175.322	1.09364	0.230101	4.75288	2.0054e-06	2.44115e-05	ARL4D
ENSG00000166562	497.472	-1.31644	0.276973	-4.75295	2.0047e-06	2.44115e-05	SEC11C
ENSG00000109046	721.543	1.3547	0.285147	4.75089	2.02522e-06	2.4631e-05	WSB1
ENSG00000119938	324.958	1.52235	0.320533	4.74945	2.03968e-06	2.47848e-05	PPP1R3C
ENSG00000144233	413.344	1.0816	0.227831	4.74738	2.06066e-06	2.50176e-05	AMMECR1L
ENSG00000175564	35.9914	1.8907	0.398363	4.74618	2.07293e-06	2.5133e-05	UCP3
ENSG00000241839	63.3027	1.66166	0.35015	4.74556	2.07932e-06	2.5133e-05	PLEKHO2
ENSG00000159256	491.096	1.26586	0.266745	4.74559	2.07899e-06	2.5133e-05	MORC3
ENSG00000112343	182.188	1.32343	0.278848	4.74604	2.07437e-06	2.5133e-05	TRIM38
ENSG00000198886	96738.7	1.27997	0.269709	4.74574	2.07747e-06	2.5133e-05	ND4
ENSG00000130827	160.123	1.44997	0.305554	4.74537	2.08127e-06	2.51344e-05	PLXNA3
ENSG00000104408	3700.2	-1.17024	0.246637	-4.74479	2.08719e-06	2.51839e-05	EIF3E
ENSG00000170122	24.4851	2.72143	0.574067	4.74061	2.13077e-06	2.56871e-05	FOXD4
ENSG00000113240	399.372	1.4103	0.297511	4.74035	2.13349e-06	2.56974e-05	CLK4
ENSG00000117868	1456.27	-0.689037	0.145379	-4.73958	2.14158e-06	2.57721e-05	ESYT2
ENSG00000084774	2023.39	1.17564	0.24818	4.73702	2.16879e-06	2.60767e-05	CAD
ENSG00000102893	1075.82	-1.1737	0.247816	-4.73617	2.1779e-06	2.61633e-05	PHKB
ENSG00000114771	261.27	1.32422	0.279647	4.73533	2.18704e-06	2.62502e-05	AADAC
ENSG00000176396	412.75	1.2511	0.26427	4.73419	2.19934e-06	2.63748e-05	EID2
ENSG00000213886	19.0365	3.63598	0.768068	4.73392	2.20222e-06	2.63863e-05	UBD
ENSG00000123472	399.155	-1.22984	0.259839	-4.73308	2.21135e-06	2.64725e-05	ATPAF1
ENSG00000061936	1013.27	1.21234	0.256244	4.73117	2.2323e-06	2.66964e-05	SFSWAP
ENSG00000076650	528.526	1.14226	0.24144	4.73102	2.23393e-06	2.66964e-05	GPATCH1
ENSG00000182325	300.68	1.18892	0.251498	4.72734	2.27475e-06	2.71605e-05	FBXL6
ENSG00000148843	1618.44	1.2625	0.26719	4.72509	2.30015e-06	2.744e-05	PDCD11
ENSG00000018236	2425.46	-1.33362	0.282256	-4.72486	2.30276e-06	2.74472e-05	CNTN1
ENSG00000213639	1569.21	-0.831923	0.176095	-4.72429	2.3092e-06	2.75002e-05	PPP1CB
ENSG00000177989	141.822	1.87269	0.396534	4.72266	2.32782e-06	2.76978e-05	ODF3B
ENSG00000115421	753.843	1.27515	0.270129	4.72051	2.35256e-06	2.7968e-05	PAPOLG
ENSG00000136925	229.536	0.990196	0.209786	4.72002	2.35816e-06	2.80103e-05	TSTD2
ENSG00000115998	410.755	1.39801	0.296264	4.7188	2.37239e-06	2.8155e-05	C2orf42
ENSG00000100311	57.5359	1.26942	0.269034	4.71844	2.37662e-06	2.81808e-05	PDGFB
ENSG00000187735	1629.39	-0.880141	0.18675	-4.71294	2.44172e-06	2.89277e-05	TCEA1
ENSG00000162368	1028.82	-1.41673	0.300628	-4.71256	2.44624e-06	2.89314e-05	CMPK1
ENSG00000129654	23.3488	2.27054	0.48179	4.71272	2.44435e-06	2.89314e-05	FOXJ1
ENSG00000130479	514.721	1.61607	0.342975	4.71192	2.45393e-06	2.89973e-05	MAP1S
ENSG00000142230	1396.75	-0.990407	0.210217	-4.71136	2.4607e-06	2.90523e-05	SAE1
ENSG00000180525	26.2671	2.62255	0.556705	4.71084	2.46701e-06	2.90768e-05	LOC124900286
ENSG00000187624	378.273	1.22569	0.26018	4.71093	2.46589e-06	2.90768e-05	LIAT1
ENSG00000153253	18.8069	3.32204	0.705221	4.71065	2.46934e-06	2.90793e-05	SCN3A
ENSG00000110497	602.169	1.02071	0.216756	4.70902	2.48906e-06	2.92614e-05	AMBRA1
ENSG00000005810	1195.3	1.19612	0.253997	4.70919	2.48701e-06	2.92614e-05	MYCBP2
ENSG00000188994	582.032	0.890055	0.189035	4.70842	2.49648e-06	2.93235e-05	ZNF292
ENSG00000214265	225.163	-1.3298	0.282466	-4.70784	2.50361e-06	2.93821e-05	ENSG00000214265
ENSG00000162600	205.616	-0.807968	0.171645	-4.7072	2.51136e-06	2.94479e-05	OMA1
ENSG00000213588	200.1	1.15981	0.246522	4.70471	2.54227e-06	2.97849e-05	ZBTB9
ENSG00000174109	454.388	1.17662	0.250211	4.70252	2.56966e-06	3.00801e-05	UQCC4
ENSG00000058804	1019.83	-1.02307	0.217597	-4.70169	2.58022e-06	3.0178e-05	NDC1
ENSG00000115568	1218.98	1.25406	0.26681	4.70021	2.59893e-06	3.03709e-05	ZNF142
ENSG00000198840	6340.11	1.69008	0.35969	4.69871	2.61812e-06	3.05692e-05	ND3
ENSG00000083168	1771.37	1.47274	0.31356	4.69685	2.64201e-06	3.0822e-05	KAT6A
ENSG00000188785	139.037	0.985988	0.209935	4.69663	2.64491e-06	3.08296e-05	ZNF548
ENSG00000076053	360.444	0.909386	0.193721	4.69432	2.67496e-06	3.11535e-05	RBM7
ENSG00000273217	348.346	1.01494	0.216243	4.69353	2.68535e-06	3.12479e-05	ENSG00000273217
ENSG00000168000	964.998	-0.868613	0.185123	-4.6921	2.70418e-06	3.14404e-05	BSCL2
ENSG00000143442	1609.06	1.3444	0.286697	4.68928	2.7417e-06	3.18496e-05	POGZ
ENSG00000196866	138.905	2.18078	0.465086	4.68897	2.74579e-06	3.18702e-05	H2AC7
ENSG00000120992	1086.27	-1.27874	0.272728	-4.68871	2.74936e-06	3.18847e-05	LYPLA1
ENSG00000170310	549.044	-1.17875	0.251431	-4.68816	2.75671e-06	3.19429e-05	STX8
ENSG00000141198	720.195	-0.665189	0.141895	-4.68789	2.76031e-06	3.19577e-05	TOM1L1
ENSG00000165879	29.266	2.05553	0.438523	4.6874	2.76697e-06	3.20078e-05	FRAT1
ENSG00000108654	6392.01	1.33645	0.285166	4.68656	2.77831e-06	3.21119e-05	DDX5
ENSG00000085514	29.8471	1.75806	0.375148	4.68632	2.78167e-06	3.21237e-05	PILRA
ENSG00000005339	2857.75	1.74762	0.373055	4.68462	2.80487e-06	3.23372e-05	CREBBP
ENSG00000221909	276.367	1.18342	0.25261	4.68476	2.80289e-06	3.23372e-05	FAM200A
ENSG00000166436	115.148	1.52817	0.32625	4.68405	2.81266e-06	3.23998e-05	TRIM66
ENSG00000212907	12182.9	1.26162	0.269508	4.68121	2.85187e-06	3.2824e-05	ND4L
ENSG00000114739	122.6	0.896921	0.191643	4.68016	2.86658e-06	3.29657e-05	ACVR2B
ENSG00000124882	1233.01	1.19317	0.255035	4.67846	2.89033e-06	3.3211e-05	EREG
ENSG00000089916	395.817	1.13769	0.243191	4.67817	2.89451e-06	3.32149e-05	GPATCH2L
ENSG00000135604	38.4928	1.53016	0.327089	4.6781	2.89551e-06	3.32149e-05	STX11
ENSG00000166343	14.299	2.09019	0.446858	4.67753	2.90351e-06	3.32788e-05	MSS51
ENSG00000256223	39.0573	1.61011	0.344269	4.67688	2.91278e-06	3.33573e-05	ZNF10
ENSG00000120370	241.416	1.56374	0.33466	4.67262	2.97388e-06	3.40287e-05	GORAB
ENSG00000187676	146.877	-1.18817	0.254338	-4.67161	2.98854e-06	3.41679e-05	B3GLCT
ENSG00000089053	2016.7	-1.07695	0.230624	-4.66972	3.01611e-06	3.44544e-05	ANAPC5
ENSG00000169184	184.536	1.55964	0.334087	4.66838	3.0359e-06	3.46516e-05	MN1
ENSG00000127511	416.792	1.1366	0.243489	4.66799	3.04154e-06	3.46872e-05	SIN3B
ENSG00000198951	99.3263	-1.1318	0.242469	-4.66782	3.04407e-06	3.46873e-05	NAGA
ENSG00000164736	61.6189	1.59534	0.34188	4.66638	3.0656e-06	3.49036e-05	SOX17
ENSG00000101546	278.331	-1.31764	0.282489	-4.66437	3.09559e-06	3.52159e-05	RBFA
ENSG00000141979	138.235	1.29929	0.2786	4.66363	3.10674e-06	3.53134e-05	ENSG00000141979
ENSG00000002016	208.639	0.966065	0.207175	4.66303	3.11587e-06	3.53879e-05	RAD52
ENSG00000108256	5359.39	1.09886	0.2357	4.6621	3.12996e-06	3.55186e-05	NUFIP2
ENSG00000167968	35.4136	1.9308	0.414189	4.66165	3.13677e-06	3.55665e-05	DNASE1L2
ENSG00000135482	213.812	1.15433	0.247667	4.66082	3.14951e-06	3.5652e-05	ZC3H10
ENSG00000112096	994.309	1.73898	0.373097	4.66095	3.14757e-06	3.5652e-05	ENSG00000112096
ENSG00000104897	1179.05	1.28924	0.276659	4.66002	3.16177e-06	3.57613e-05	SF3A2
ENSG00000120509	436.017	-1.04027	0.223314	-4.65833	3.18792e-06	3.60274e-05	PDZD11
ENSG00000273173	173.545	-1.24614	0.267795	-4.65335	3.26586e-06	3.68779e-05	SNURF
ENSG00000168876	247.889	1.34007	0.288181	4.6501	3.31782e-06	3.74338e-05	ANKRD49
ENSG00000172046	508.815	1.39946	0.300993	4.64947	3.32782e-06	3.75159e-05	USP19
ENSG00000092531	248.167	-1.08414	0.233243	-4.64811	3.34987e-06	3.77335e-05	SNAP23
ENSG00000140853	117.451	2.05479	0.442292	4.64579	3.38785e-06	3.813e-05	NLRC5
ENSG00000179454	222.163	1.05457	0.227038	4.6449	3.40245e-06	3.82629e-05	KLHL28
ENSG00000163435	2307.45	1.23682	0.266352	4.64354	3.42491e-06	3.84149e-05	ELF3
ENSG00000278311	958.766	0.768132	0.165427	4.64331	3.42863e-06	3.84149e-05	GGNBP2
ENSG00000071967	255.101	-1.39339	0.300112	-4.6429	3.43555e-06	3.84149e-05	CYBRD1
ENSG00000174891	503.018	-0.718345	0.154717	-4.64296	3.43452e-06	3.84149e-05	RSRC1
ENSG00000131503	928.658	1.22135	0.263045	4.6431	3.43219e-06	3.84149e-05	ANKHD1
ENSG00000164532	111.013	1.30757	0.281589	4.64353	3.42505e-06	3.84149e-05	TBX20
ENSG00000106479	102.523	1.08851	0.234411	4.6436	3.42384e-06	3.84149e-05	ZNF862
ENSG00000171208	2390.56	-0.996753	0.214699	-4.64256	3.44125e-06	3.84473e-05	NETO2
ENSG00000164294	397.683	-1.42468	0.307099	-4.63913	3.49871e-06	3.90575e-05	GPX8
ENSG00000177000	95.4055	1.6661	0.359245	4.63778	3.52164e-06	3.92816e-05	MTHFR
ENSG00000250486	14.0446	2.5894	0.558518	4.63619	3.54889e-06	3.9514e-05	FAM218A
ENSG00000204642	54.4317	2.04125	0.440299	4.63606	3.5511e-06	3.9514e-05	HLA-F
ENSG00000122641	8.11455	3.39915	0.733158	4.63631	3.54684e-06	3.9514e-05	INHBA
ENSG00000143549	2317.39	-0.961688	0.207465	-4.63542	3.5622e-06	3.96053e-05	TPM3
ENSG00000165678	1514.43	-1.09523	0.236298	-4.63496	3.57001e-06	3.96279e-05	GHITM
ENSG00000087502	876.583	-0.909423	0.196208	-4.63499	3.56947e-06	3.96279e-05	ERGIC2
ENSG00000110066	783.081	0.938626	0.202521	4.63472	3.57425e-06	3.9643e-05	KMT5B
ENSG00000117395	1316.39	-0.791359	0.17085	-4.63189	3.62335e-06	4.01551e-05	EBNA1BP2
ENSG00000177200	1662.48	0.963655	0.208079	4.63119	3.63568e-06	4.02593e-05	CHD9
ENSG00000147400	496.886	-1.32087	0.285491	-4.62666	3.71617e-06	4.11175e-05	CETN2
ENSG00000154839	344.282	-1.18326	0.255785	-4.62601	3.72779e-06	4.12128e-05	SKA1
ENSG00000172650	144.365	1.56532	0.338413	4.62546	3.73761e-06	4.12881e-05	AGAP5
ENSG00000184995	17.901	2.36064	0.510428	4.62481	3.74939e-06	4.13849e-05	IFNE
ENSG00000233232	32.6766	2.02374	0.437655	4.62405	3.76311e-06	4.15031e-05	NPIPB7
ENSG00000178935	165.359	0.911282	0.197095	4.62356	3.77214e-06	4.15359e-05	ZNF552
ENSG00000254996	925.613	1.23173	0.266397	4.62367	3.77017e-06	4.15359e-05	ANKHD1-EIF4EBP3
ENSG00000139679	68.374	1.72	0.372066	4.62284	3.78515e-06	4.16457e-05	LPAR6
ENSG00000188234	239.243	1.43397	0.310304	4.62119	3.81545e-06	4.19456e-05	AGAP4
ENSG00000128917	12.7887	2.98678	0.646358	4.62094	3.82013e-06	4.19634e-05	DLL4
ENSG00000109084	1173.17	-1.3008	0.281559	-4.61998	3.83772e-06	4.21229e-05	TMEM97
ENSG00000184492	13.4931	2.8326	0.613155	4.61971	3.84272e-06	4.21441e-05	FOXD4L1
ENSG00000106785	215.871	1.27123	0.275188	4.61951	3.84643e-06	4.21511e-05	TRIM14
ENSG00000144278	237.119	-1.04134	0.225468	-4.61859	3.86355e-06	4.2305e-05	GALNT13
ENSG00000072195	123.659	1.05301	0.228126	4.61589	3.91413e-06	4.28246e-05	SPEG
ENSG00000085433	216.706	1.17696	0.255048	4.61467	3.93714e-06	4.30421e-05	WDR47
ENSG00000196705	158.988	0.928522	0.201248	4.61382	3.95333e-06	4.31847e-05	ZNF431
ENSG00000167895	18.587	2.14095	0.464144	4.61269	3.97488e-06	4.33856e-05	TMC8
ENSG00000051596	604.041	-1.11891	0.242591	-4.61236	3.98129e-06	4.34211e-05	THOC3
ENSG00000275111	206.725	1.19375	0.258899	4.61087	4.0099e-06	4.36983e-05	ZNF2
ENSG00000196724	62.055	1.15975	0.251621	4.60912	4.04381e-06	4.4033e-05	ZNF418
ENSG00000264522	402.636	1.10664	0.240266	4.60589	4.10703e-06	4.46859e-05	OTUD7B
ENSG00000157470	322.662	-1.19042	0.258499	-4.60513	4.12214e-06	4.48148e-05	FAM81A
ENSG00000074755	1451.09	1.18623	0.257656	4.60391	4.14629e-06	4.50417e-05	ZZEF1
ENSG00000123977	52.4494	1.60118	0.347822	4.60344	4.15564e-06	4.51076e-05	DAW1
ENSG00000119383	915.49	-1.00216	0.217765	-4.60205	4.18361e-06	4.53753e-05	PTPA
ENSG00000130066	4282.78	1.5809	0.343564	4.60146	4.19535e-06	4.54667e-05	SAT1
ENSG00000173085	378.087	-0.908848	0.197527	-4.60113	4.20206e-06	4.55036e-05	COQ2
ENSG00000164190	1419.83	1.16514	0.253259	4.6006	4.21268e-06	4.55826e-05	NIPBL
ENSG00000146729	593.346	-1.09177	0.237421	-4.59848	4.25587e-06	4.60137e-05	NIPSNAP2
ENSG00000108733	157.64	1.19462	0.260022	4.59431	4.34189e-06	4.68699e-05	PEX12
ENSG00000145868	666.548	1.10863	0.241297	4.59447	4.33851e-06	4.68699e-05	FBXO38
ENSG00000125447	926.626	1.24825	0.271721	4.59386	4.35131e-06	4.69346e-05	GGA3
ENSG00000131015	52.2573	2.58451	0.562792	4.5923	4.38395e-06	4.72497e-05	ULBP2
ENSG00000198492	1113.73	0.895504	0.195019	4.59188	4.39274e-06	4.73072e-05	YTHDF2
ENSG00000116678	148.567	-1.51613	0.330202	-4.59151	4.40042e-06	4.73528e-05	LEPR
ENSG00000100473	229.157	-1.37376	0.299348	-4.58917	4.45002e-06	4.7849e-05	COCH
ENSG00000106484	703.775	-1.0569	0.23046	-4.58605	4.51719e-06	4.85333e-05	MEST
ENSG00000070778	658.163	1.16311	0.253637	4.58572	4.52421e-06	4.85707e-05	PTPN21
ENSG00000148200	93.5378	1.07165	0.233763	4.58433	4.55446e-06	4.88573e-05	NR6A1
ENSG00000108984	167.873	-1.32071	0.288157	-4.58331	4.57663e-06	4.90567e-05	MAP2K6
ENSG00000166455	80.5811	1.79056	0.390764	4.58219	4.60126e-06	4.92464e-05	C16orf46
ENSG00000198899	66285.4	1.60845	0.351023	4.58218	4.6015e-06	4.92464e-05	ATP6
ENSG00000183496	234.028	1.14783	0.250603	4.58027	4.64377e-06	4.96602e-05	MEX3B
ENSG00000125970	946.845	-0.864157	0.188707	-4.57935	4.66423e-06	4.98401e-05	RALY
ENSG00000136104	421.106	-1.17317	0.25645	-4.57468	4.76958e-06	5.09262e-05	RNASEH2B
ENSG00000204305	50.481	2.05557	0.449478	4.57324	4.8023e-06	5.12357e-05	AGER
ENSG00000147649	1759.64	-0.904626	0.197837	-4.57258	4.81746e-06	5.13576e-05	MTDH
ENSG00000243710	42.6794	2.75001	0.601622	4.571	4.85409e-06	5.1708e-05	CFAP57
ENSG00000120860	342.23	-1.03915	0.227421	-4.56929	4.89369e-06	5.20894e-05	WASHC3
ENSG00000079313	920.318	0.853652	0.186866	4.56825	4.91822e-06	5.23099e-05	REXO1
ENSG00000159314	231.485	0.826545	0.180994	4.56669	4.95481e-06	5.26583e-05	ARHGAP27
ENSG00000143797	363.376	-1.42749	0.312625	-4.56614	4.96791e-06	5.27399e-05	MBOAT2
ENSG00000102057	32.7593	2.27142	0.49746	4.56604	4.97017e-06	5.27399e-05	KCND1
ENSG00000164663	50.8289	1.29751	0.284247	4.56472	5.00166e-06	5.3033e-05	USP49
ENSG00000005059	290.204	-1.60091	0.350766	-4.56403	5.01799e-06	5.31651e-05	MCUB
ENSG00000125398	736.075	2.87165	0.629293	4.56329	5.03574e-06	5.3312e-05	SOX9
ENSG00000164611	1384.97	-0.955312	0.209457	-4.56091	5.09328e-06	5.38797e-05	PTTG1
ENSG00000130818	69.0254	1.1132	0.244103	4.56038	5.10614e-06	5.39326e-05	ZNF426
ENSG00000183023	30.857	-1.3866	0.304046	-4.56051	5.10306e-06	5.39326e-05	SLC8A1
ENSG00000152558	1932.66	-1.08112	0.237088	-4.56001	5.11523e-06	5.39871e-05	TMEM123
ENSG00000181315	231.242	1.19178	0.261366	4.55983	5.11961e-06	5.39918e-05	ZNF322
ENSG00000148606	647.878	1.23659	0.271222	4.55932	5.13188e-06	5.40796e-05	POLR3A
ENSG00000197930	1029.07	-1.04053	0.228298	-4.55777	5.16989e-06	5.44385e-05	ERO1A
ENSG00000006468	36.6859	-1.42892	0.313533	-4.55748	5.17701e-06	5.44717e-05	ETV1
ENSG00000159082	164.415	1.32552	0.290899	4.55665	5.19748e-06	5.46034e-05	SYNJ1
ENSG00000275342	1743.92	1.41353	0.310207	4.55674	5.19532e-06	5.46034e-05	PRAG1
ENSG00000105722	4511.74	1.0448	0.229314	4.5562	5.20869e-06	5.46793e-05	ERF
ENSG00000054267	765.632	1.24206	0.272657	4.55538	5.22899e-06	5.48086e-05	ARID4B
ENSG00000164284	372.633	0.80724	0.177206	4.55539	5.22885e-06	5.48086e-05	GRPEL2
ENSG00000102572	1086.92	-0.67429	0.148034	-4.55498	5.23912e-06	5.48542e-05	STK24
ENSG00000124733	630.031	-1.01734	0.223358	-4.55473	5.24532e-06	5.48542e-05	MEA1
ENSG00000112335	862.447	-1.39291	0.305808	-4.55486	5.24215e-06	5.48542e-05	SNX3
ENSG00000126822	1049.38	1.02449	0.224995	4.55341	5.27841e-06	5.50325e-05	PLEKHG3
ENSG00000163541	612.328	-1.12951	0.248052	-4.55353	5.27539e-06	5.50325e-05	SUCLG1
ENSG00000136603	2346.15	0.873863	0.19191	4.55351	5.27588e-06	5.50325e-05	SKIL
ENSG00000187189	101.822	1.56609	0.343928	4.55354	5.27504e-06	5.50325e-05	TSPYL4
ENSG00000186812	149.801	1.05595	0.232026	4.55099	5.33935e-06	5.56256e-05	ZNF397
ENSG00000070047	1321.23	1.27789	0.280853	4.55005	5.36339e-06	5.58338e-05	PHRF1
ENSG00000113580	2222.52	0.935648	0.205676	4.54914	5.38649e-06	5.60317e-05	NR3C1
ENSG00000106460	725.065	-1.35351	0.297542	-4.54896	5.39111e-06	5.60373e-05	TMEM106B
ENSG00000079385	123.367	3.03775	0.667861	4.54848	5.40341e-06	5.60803e-05	CEACAM1
ENSG00000168505	94.229	1.69512	0.372672	4.54855	5.40176e-06	5.60803e-05	GBX2
ENSG00000248333	362.395	1.41379	0.310871	4.54783	5.42025e-06	5.62075e-05	CDK11B
ENSG00000075239	487.532	-1.20489	0.264946	-4.54769	5.42385e-06	5.62075e-05	ACAT1
ENSG00000131652	631.097	1.38721	0.30509	4.54689	5.44439e-06	5.63777e-05	THOC6
ENSG00000224470	847.152	1.04845	0.230612	4.54639	5.45748e-06	5.64282e-05	ATXN1L
ENSG00000105204	791.406	1.52916	0.336342	4.54645	5.45576e-06	5.64282e-05	DYRK1B
ENSG00000153922	1872.86	1.07492	0.236473	4.54562	5.47745e-06	5.65921e-05	CHD1
ENSG00000137819	903.506	-1.16592	0.256656	-4.54273	5.5531e-06	5.73305e-05	PAQR5
ENSG00000124067	650.524	1.16318	0.256147	4.54106	5.59716e-06	5.7742e-05	SLC12A4
ENSG00000143554	26.9717	1.62902	0.35881	4.54008	5.62342e-06	5.79694e-05	SLC27A3
ENSG00000149932	694.542	-1.05969	0.233464	-4.539	5.65229e-06	5.82233e-05	TMEM219
ENSG00000064115	1135.71	-1.63304	0.359914	-4.53732	5.69738e-06	5.86437e-05	TM7SF3
ENSG00000116906	1061.28	-0.990182	0.218266	-4.53659	5.71724e-06	5.87601e-05	GNPAT
ENSG00000167642	1427.26	-1.2955	0.285558	-4.53672	5.71362e-06	5.87601e-05	SPINT2
ENSG00000269307	212.326	-1.03637	0.228465	-4.53624	5.72657e-06	5.88053e-05	ENSG00000269307
ENSG00000263002	178.216	0.897492	0.197855	4.53611	5.73021e-06	5.88053e-05	ZNF234
ENSG00000143324	732.22	-0.951993	0.209949	-4.53439	5.77706e-06	5.92418e-05	XPR1
ENSG00000111860	163.99	0.796285	0.175656	4.53321	5.80932e-06	5.95282e-05	CEP85L
ENSG00000167258	2947.37	1.4844	0.327483	4.53276	5.82189e-06	5.96125e-05	CDK12
ENSG00000116539	1984.88	0.862563	0.190312	4.53235	5.83307e-06	5.96825e-05	ASH1L
ENSG00000138085	1719.11	-1.21516	0.268214	-4.53056	5.88276e-06	6.01461e-05	ATRAID
ENSG00000088356	254.842	0.856381	0.189052	4.52986	5.90223e-06	6.03003e-05	PDRG1
ENSG00000105576	1008.75	1.17345	0.259119	4.52864	5.93649e-06	6.06052e-05	TNPO2
ENSG00000105679	150.874	2.69187	0.594478	4.52812	5.95104e-06	6.07086e-05	GAPDHS
ENSG00000198625	566.886	1.09846	0.24267	4.52658	5.99455e-06	6.11071e-05	MDM4
ENSG00000140104	187.778	0.964142	0.213011	4.52626	6.00373e-06	6.11552e-05	CLBA1
ENSG00000174483	96.0651	1.45922	0.322451	4.52541	6.02772e-06	6.1354e-05	BBS1
ENSG00000128739	678.237	-1.43617	0.317387	-4.52499	6.03986e-06	6.14321e-05	SNRPN
ENSG00000143369	38.011	2.30606	0.509647	4.52482	6.04477e-06	6.14365e-05	ECM1
ENSG00000123636	769.233	0.843606	0.186452	4.52453	6.05298e-06	6.14744e-05	BAZ2B
ENSG00000021488	13.6307	2.5587	0.565697	4.52309	6.09443e-06	6.1759e-05	SLC7A9
ENSG00000135916	513.231	-1.29906	0.287206	-4.5231	6.09418e-06	6.1759e-05	ITM2C
ENSG00000163781	1798.41	-0.563124	0.1245	-4.52308	6.09449e-06	6.1759e-05	TOPBP1
ENSG00000115738	3585.75	1.27003	0.280836	4.52231	6.11687e-06	6.19401e-05	ID2
ENSG00000198648	320.912	-0.987024	0.218284	-4.52174	6.13335e-06	6.20612e-05	STK39
ENSG00000140025	114.913	-1.18443	0.262022	-4.52035	6.17375e-06	6.23781e-05	EFCAB11
ENSG00000205085	12.9755	2.69784	0.596804	4.52048	6.16994e-06	6.23781e-05	GARIN1A
ENSG00000168389	91.3336	1.08304	0.239643	4.51937	6.20251e-06	6.24677e-05	MFSD2A
ENSG00000169764	858.974	-0.780191	0.172642	-4.51914	6.20916e-06	6.24677e-05	UGP2
ENSG00000125834	582.543	0.832642	0.184249	4.51911	6.20992e-06	6.24677e-05	STK35
ENSG00000099889	30.666	1.59573	0.353101	4.51919	6.20775e-06	6.24677e-05	ARVCF
ENSG00000137364	190.037	-1.12955	0.249907	-4.51987	6.18771e-06	6.24677e-05	TPMT
ENSG00000198712	70103.8	1.30444	0.288616	4.51964	6.19448e-06	6.24677e-05	COX2
ENSG00000125650	14.1206	2.41747	0.535004	4.5186	6.22508e-06	6.25743e-05	PSPN
ENSG00000034152	1040.41	1.484	0.328433	4.51844	6.22971e-06	6.25751e-05	MAP2K3
ENSG00000177076	44.9809	1.81253	0.401269	4.517	6.27208e-06	6.29546e-05	ACER2
ENSG00000169857	229.86	-1.11325	0.246479	-4.51663	6.28324e-06	6.29905e-05	AVEN
ENSG00000114541	74.2972	1.40113	0.310221	4.51657	6.28483e-06	6.29905e-05	FRMD4B
ENSG00000000457	183.354	1.36208	0.301596	4.51625	6.29458e-06	6.30422e-05	SCYL3
ENSG00000176896	46.7536	1.40198	0.310457	4.51585	6.30626e-06	6.31131e-05	TCEANC
ENSG00000181991	766.853	-1.00993	0.223693	-4.51481	6.33735e-06	6.33781e-05	MRPS11
ENSG00000108854	1416.75	0.769981	0.170593	4.51356	6.37497e-06	6.36997e-05	SMURF2
ENSG00000109756	672.61	1.18027	0.261501	4.51343	6.37878e-06	6.36997e-05	RAPGEF2
ENSG00000010322	437.015	1.09237	0.242078	4.51249	6.40709e-06	6.39358e-05	NISCH
ENSG00000196739	562.199	1.01949	0.226033	4.51037	6.47153e-06	6.4532e-05	COL27A1
ENSG00000204611	52.6676	1.06603	0.236378	4.50986	6.48695e-06	6.46388e-05	ZNF616
ENSG00000205138	235.367	0.866073	0.192067	4.50922	6.50673e-06	6.47889e-05	SDHAF1
ENSG00000128595	1368.91	-1.10089	0.244178	-4.50855	6.52721e-06	6.49458e-05	CALU
ENSG00000040341	419.949	-0.894687	0.198495	-4.50735	6.56415e-06	6.5266e-05	STAU2
ENSG00000117115	44.81	-1.13889	0.252689	-4.50708	6.57249e-06	6.53017e-05	PADI2
ENSG00000159433	205.356	1.16171	0.257764	4.50688	6.57865e-06	6.53156e-05	STARD9
ENSG00000119707	1286.01	1.13088	0.250965	4.5061	6.60287e-06	6.55086e-05	RBM25
ENSG00000129933	231.668	1.16335	0.25828	4.50421	6.66193e-06	6.60469e-05	MAU2
ENSG00000168067	234.532	-0.918242	0.203878	-4.50389	6.67214e-06	6.61004e-05	MAP4K2
ENSG00000134330	836.128	-1.13238	0.251558	-4.50147	6.74853e-06	6.6809e-05	IAH1
ENSG00000142528	843.889	0.967782	0.215045	4.50037	6.78368e-06	6.71085e-05	ZNF473
ENSG00000188690	696.985	-1.39012	0.308968	-4.49921	6.82054e-06	6.74246e-05	UROS
ENSG00000067048	401.235	1.19005	0.264615	4.49731	6.88189e-06	6.79822e-05	DDX3Y
ENSG00000075826	77.9377	1.702	0.378538	4.49626	6.91591e-06	6.82691e-05	SEC31B
ENSG00000111641	2136.64	1.12272	0.249725	4.49584	6.92971e-06	6.83562e-05	NOP2
ENSG00000185798	176.097	0.895238	0.199234	4.49341	7.00915e-06	6.90902e-05	WDR53
ENSG00000159167	114.067	1.58994	0.353865	4.49307	7.02035e-06	6.9151e-05	STC1
ENSG00000182405	202.942	1.83292	0.408058	4.49182	7.06157e-06	6.95071e-05	PGBD4
ENSG00000100815	1154.04	1.12188	0.24979	4.49127	7.07994e-06	6.9638e-05	TRIP11
ENSG00000078687	235.553	1.52269	0.339073	4.49075	7.09726e-06	6.97584e-05	TNRC6C
ENSG00000131398	49.7125	2.14076	0.477327	4.4849	7.29477e-06	7.16484e-05	KCNC3
ENSG00000126461	2709.21	1.14488	0.255329	4.48394	7.32778e-06	7.18698e-05	SCAF1
ENSG00000114023	318.598	-1.18348	0.263937	-4.48397	7.32676e-06	7.18698e-05	FAM162A
ENSG00000184575	3230.51	-0.975101	0.21748	-4.48363	7.33822e-06	7.19209e-05	XPOT
ENSG00000114126	174.161	-1.29605	0.289132	-4.48256	7.37533e-06	7.2233e-05	TFDP2
ENSG00000116221	943.119	-0.91685	0.204608	-4.48101	7.4291e-06	7.27078e-05	MRPL37
ENSG00000142207	1136.26	1.09425	0.244253	4.47998	7.46498e-06	7.29581e-05	URB1
ENSG00000120437	386.002	-1.30527	0.291356	-4.47997	7.4653e-06	7.29581e-05	ACAT2
ENSG00000197566	240.26	0.842566	0.18811	4.47911	7.49539e-06	7.32e-05	ZNF624
ENSG00000109065	290.365	1.25292	0.279746	4.47875	7.50808e-06	7.32718e-05	NAT9
ENSG00000170561	69.9299	1.62189	0.362193	4.47797	7.53553e-06	7.34875e-05	IRX2
ENSG00000173480	288.098	0.910248	0.203288	4.47763	7.54751e-06	7.35521e-05	ZNF417
ENSG00000162396	118.138	0.921373	0.205781	4.47744	7.55438e-06	7.35668e-05	PARS2
ENSG00000187098	333.084	0.963403	0.215225	4.47627	7.59598e-06	7.3894e-05	MITF
ENSG00000145386	820.693	-1.162	0.259605	-4.47604	7.60412e-06	7.3894e-05	CCNA2
ENSG00000106628	2252.34	-1.03517	0.231265	-4.47614	7.60058e-06	7.3894e-05	POLD2
ENSG00000144455	190.658	-1.04394	0.233342	-4.47384	7.6828e-06	7.46058e-05	SUMF1
ENSG00000133216	700.91	-1.29341	0.289137	-4.47335	7.70038e-06	7.47237e-05	EPHB2
ENSG00000140465	74.356	4.04613	0.904716	4.47226	7.73957e-06	7.50508e-05	CYP1A1
ENSG00000184220	443.277	-1.32118	0.295454	-4.4717	7.76017e-06	7.51975e-05	CMSS1
ENSG00000185420	116.927	-1.2376	0.276905	-4.46939	7.84422e-06	7.59584e-05	SMYD3
ENSG00000046651	497.909	1.14958	0.257259	4.46856	7.87469e-06	7.61997e-05	OFD1
ENSG00000100813	1946.87	1.11123	0.248806	4.46624	7.96077e-06	7.69784e-05	ACIN1
ENSG00000179218	4221.8	-0.923256	0.206773	-4.46506	8.00457e-06	7.73474e-05	CALR
ENSG00000143537	956.597	-0.946915	0.212113	-4.4642	8.03676e-06	7.75494e-05	ADAM15
ENSG00000186352	42.1855	1.32406	0.296591	4.46427	8.03426e-06	7.75494e-05	ANKRD37
ENSG00000183691	23.0155	1.94831	0.43645	4.464	8.04423e-06	7.75669e-05	NOG
ENSG00000105656	195.689	1.46654	0.328541	4.46379	8.05208e-06	7.75882e-05	ELL
ENSG00000076043	622.279	-1.15934	0.259742	-4.46342	8.06628e-06	7.76705e-05	REXO2
ENSG00000100380	1192.53	-0.779954	0.174763	-4.46291	8.08524e-06	7.77985e-05	ST13
ENSG00000198663	316.811	-0.989629	0.221913	-4.45954	8.21354e-06	7.89776e-05	C6orf89
ENSG00000187840	1074.38	-1.33319	0.299011	-4.45868	8.24666e-06	7.92406e-05	EIF4EBP1
ENSG00000167244	113.499	3.77231	0.846128	4.45832	8.26035e-06	7.93167e-05	IGF2
ENSG00000138175	397.184	-1.43464	0.321801	-4.45817	8.26615e-06	7.93169e-05	ARL3
ENSG00000087253	90.0777	-1.19044	0.267083	-4.45719	8.30391e-06	7.95972e-05	LPCAT2
ENSG00000124789	2267.81	0.853974	0.191598	4.45712	8.30695e-06	7.95972e-05	NUP153
ENSG00000156427	9.49267	2.87051	0.644374	4.45472	8.40037e-06	8.04362e-05	FGF18
ENSG00000072062	367.622	-1.4014	0.314775	-4.45206	8.50504e-06	8.13817e-05	PRKACA
ENSG00000114737	49.4841	1.93874	0.435568	4.45107	8.54443e-06	8.17016e-05	CISH
ENSG00000125821	892.643	-0.941887	0.211633	-4.45058	8.56387e-06	8.18305e-05	DTD1
ENSG00000113048	919.415	-0.969567	0.217893	-4.44975	8.59714e-06	8.20913e-05	MRPS27
ENSG00000102172	1608.41	-0.882913	0.198456	-4.44891	8.63079e-06	8.23554e-05	SMS
ENSG00000163735	1062.95	0.920417	0.207006	4.44633	8.73513e-06	8.32931e-05	CXCL5
ENSG00000198888	85146.1	1.42143	0.319708	4.44602	8.74773e-06	8.33553e-05	ND1
ENSG00000119335	4503.81	-0.688122	0.154795	-4.44538	8.77386e-06	8.35463e-05	SET
ENSG00000124657	10.2394	2.80298	0.630734	4.444	8.83025e-06	8.4025e-05	OR2B6
ENSG00000171448	200.582	1.46269	0.329151	4.44384	8.83665e-06	8.40277e-05	ZBTB26
ENSG00000032219	241.424	1.17316	0.264026	4.44334	8.85749e-06	8.41676e-05	ARID4A
ENSG00000068079	189.375	1.22342	0.275415	4.44209	8.90889e-06	8.45975e-05	IFI35
ENSG00000280001	397.195	1.16691	0.262711	4.44182	8.92026e-06	8.46469e-05	ENSG00000280001
ENSG00000163382	1221.66	-1.56368	0.352164	-4.4402	8.98772e-06	8.52282e-05	NAXE
ENSG00000136383	10.8848	2.49001	0.560929	4.43908	9.03458e-06	8.56134e-05	ALPK3
ENSG00000100591	1860.83	-0.649409	0.146343	-4.43759	9.09706e-06	8.6146e-05	AHSA1
ENSG00000129562	1408.33	-1.14318	0.25763	-4.43728	9.11007e-06	8.62097e-05	DAD1
ENSG00000148484	607.211	-1.2601	0.284091	-4.43557	9.18294e-06	8.67486e-05	RSU1
ENSG00000142544	234.577	1.21566	0.274075	4.43552	9.18513e-06	8.67486e-05	CTU1
ENSG00000137168	399.796	-1.0698	0.24119	-4.4355	9.18596e-06	8.67486e-05	PPIL1
ENSG00000103876	217.119	-1.1946	0.269353	-4.43508	9.20364e-06	8.68558e-05	FAH
ENSG00000117118	979.655	-1.12425	0.253503	-4.43487	9.21281e-06	8.68827e-05	SDHB
ENSG00000232040	124.03	1.78837	0.403286	4.43449	9.22906e-06	8.69761e-05	SCAND3
ENSG00000167380	370.731	1.01876	0.22978	4.43362	9.26644e-06	8.72087e-05	ZNF226
ENSG00000164164	903.057	1.15029	0.25944	4.43373	9.26161e-06	8.72087e-05	OTUD4
ENSG00000178502	604.136	1.00128	0.225849	4.43341	9.2753e-06	8.72323e-05	KLHL11
ENSG00000135069	1256.74	-1.70201	0.383996	-4.43237	9.32041e-06	8.75966e-05	PSAT1
ENSG00000197774	71.5961	1.44951	0.327059	4.43194	9.3391e-06	8.77122e-05	EME2
ENSG00000246922	12.848	2.16818	0.489252	4.43163	9.35251e-06	8.77781e-05	UBAP1L
ENSG00000087157	391.158	0.722957	0.163152	4.43118	9.37202e-06	8.79011e-05	PGS1
ENSG00000156973	193.399	-1.3156	0.296968	-4.4301	9.41885e-06	8.828e-05	PDE6D
ENSG00000070808	10.7902	2.68834	0.607029	4.42869	9.48058e-06	8.8798e-05	CAMK2A
ENSG00000189120	44.9179	1.55489	0.351204	4.4273	9.54204e-06	8.93127e-05	SP6
ENSG00000245848	206.271	1.5785	0.356571	4.42688	9.56076e-06	8.94269e-05	CEBPA
ENSG00000133872	1448.84	-1.09309	0.246945	-4.42644	9.58032e-06	8.9549e-05	SARAF
ENSG00000006210	5.51305	3.75296	0.847908	4.42614	9.59347e-06	8.96109e-05	CX3CL1
ENSG00000164733	1807.11	-1.28889	0.291225	-4.42576	9.61018e-06	8.97059e-05	CTSB
ENSG00000054967	184.537	0.833939	0.188473	4.42472	9.65693e-06	9.0081e-05	RELT
ENSG00000158286	165.955	1.05214	0.237799	4.42449	9.66685e-06	9.01124e-05	RNF207
ENSG00000151657	284.976	1.11958	0.253058	4.42422	9.67923e-06	9.01665e-05	KIN
ENSG00000111837	24.4288	2.23093	0.504292	4.42388	9.69443e-06	9.02469e-05	MAK
ENSG00000023734	1916.52	-0.57507	0.130027	-4.42271	9.74711e-06	9.06145e-05	STRAP
ENSG00000110917	1103.85	-0.986052	0.222948	-4.42279	9.74325e-06	9.06145e-05	MLEC
ENSG00000182552	343.719	-0.927759	0.209788	-4.42237	9.76231e-06	9.06943e-05	RWDD4
ENSG00000105221	2008.06	-0.819856	0.185402	-4.42205	9.77692e-06	9.07687e-05	AKT2
ENSG00000114107	235.704	-0.827238	0.187101	-4.42135	9.80863e-06	9.10016e-05	CEP70
ENSG00000186522	687.406	-0.686372	0.155253	-4.421	9.82455e-06	9.10877e-05	SEPTIN10
ENSG00000088038	1684.58	1.72752	0.39077	4.4208	9.83369e-06	9.11109e-05	CNOT3
ENSG00000010270	847.605	-0.997802	0.225742	-4.4201	9.86535e-06	9.13426e-05	STARD3NL
ENSG00000167302	327.115	1.10267	0.249501	4.41951	9.89229e-06	9.15301e-05	TEPSIN
ENSG00000234745	87.7045	2.20123	0.498087	4.41937	9.89892e-06	9.15301e-05	HLA-B
ENSG00000100697	2271.23	1.27839	0.289352	4.4181	9.95702e-06	9.20052e-05	DICER1
ENSG00000122378	622.185	-1.41173	0.319572	-4.41757	9.98149e-06	9.21694e-05	PRXL2A
ENSG00000120075	50.4146	1.60303	0.36315	4.41425	1.01359e-05	9.35322e-05	HOXB5
ENSG00000133318	966.498	-1.00108	0.226856	-4.41283	1.02026e-05	9.3987e-05	RTN3
ENSG00000137509	473.076	-1.04131	0.235976	-4.41277	1.02057e-05	9.3987e-05	PRCP
ENSG00000169230	3147.55	-0.851085	0.192858	-4.41302	1.01941e-05	9.3987e-05	PRELID1
ENSG00000125484	910.124	0.635447	0.144009	4.41255	1.02158e-05	9.40171e-05	GTF3C4
ENSG00000170962	231.716	-1.25347	0.284106	-4.41198	1.02429e-05	9.42028e-05	PDGFD
ENSG00000134602	198.638	-0.881552	0.199841	-4.41127	1.02767e-05	9.44511e-05	STK26
ENSG00000159885	123.532	1.07447	0.243618	4.41048	1.0314e-05	9.46329e-05	ZNF222
ENSG00000196453	881.289	1.26704	0.287283	4.41043	1.03164e-05	9.46329e-05	ZNF777
ENSG00000167110	332.823	1.05703	0.239666	4.41042	1.03172e-05	9.46329e-05	GOLGA2
ENSG00000136367	175.457	3.21112	0.728147	4.40999	1.03374e-05	9.47549e-05	ZFHX2
ENSG00000106993	397.577	1.17429	0.266339	4.40902	1.03842e-05	9.51201e-05	CDC37L1
ENSG00000196387	385.869	0.939104	0.213022	4.40848	1.041e-05	9.52929e-05	ZNF140
ENSG00000143127	18.7842	2.34884	0.532926	4.40744	1.046e-05	9.5687e-05	ITGA10
ENSG00000215252	346.071	1.38276	0.313784	4.40673	1.04941e-05	9.59353e-05	GOLGA8B
ENSG00000124784	506.187	0.879244	0.199551	4.40611	1.05242e-05	9.61463e-05	RIOK1
ENSG00000141664	584.975	1.04957	0.238235	4.40559	1.05495e-05	9.63133e-05	ZCCHC2
ENSG00000197362	237.049	0.964936	0.219069	4.40471	1.05925e-05	9.66412e-05	ZNF786
ENSG00000104774	300.777	-0.993203	0.225501	-4.40442	1.06066e-05	9.67062e-05	MAN2B1
ENSG00000161681	16.0333	2.5087	0.569634	4.40406	1.06244e-05	9.6804e-05	SHANK1
ENSG00000169504	455.181	-0.787393	0.178798	-4.40381	1.06367e-05	9.68041e-05	CLIC4
ENSG00000130844	517.283	1.26915	0.288196	4.40377	1.06385e-05	9.68041e-05	ZNF331
ENSG00000143228	360.019	-0.984952	0.223683	-4.40334	1.06597e-05	9.69329e-05	NUF2
ENSG00000171503	118.946	-1.14263	0.259525	-4.40278	1.06874e-05	9.71201e-05	ETFDH
ENSG00000165997	482.621	1.49232	0.339277	4.39853	1.08987e-05	9.89749e-05	ARL5B
ENSG00000141551	1451.03	1.13451	0.257988	4.39755	1.09478e-05	9.93552e-05	CSNK1D
ENSG00000135424	18.8147	1.98373	0.451222	4.39635	1.10085e-05	9.98399e-05	ITGA7
ENSG00000150403	849.676	-0.767182	0.174568	-4.39474	1.10907e-05	0.000100519	TMCO3
ENSG00000107537	218.41	-0.990755	0.225463	-4.39431	1.11125e-05	0.00010065	PHYH
ENSG00000084623	1554.63	-0.891903	0.202986	-4.39393	1.11321e-05	0.000100762	EIF3I
ENSG00000168758	389.365	0.903708	0.205684	4.39368	1.11448e-05	0.000100809	SEMA4C
ENSG00000176092	44.9896	1.64605	0.374702	4.39295	1.11822e-05	0.000101082	CRYBG2
ENSG00000135722	68.949	1.36507	0.310797	4.39215	1.12233e-05	0.000101386	FBXL8
ENSG00000181773	39.901	2.00851	0.457356	4.39156	1.12539e-05	0.000101529	GPR3
ENSG00000183530	1213.26	0.684557	0.155879	4.39158	1.12529e-05	0.000101529	PRR14L
ENSG00000136630	78.2155	1.56408	0.356235	4.39059	1.13043e-05	0.00010185	HLX
ENSG00000204852	447.368	-0.965209	0.219834	-4.39062	1.13027e-05	0.00010185	TCTN1
ENSG00000222009	23.0977	1.76457	0.401935	4.39018	1.13254e-05	0.000101956	BTBD19
ENSG00000100612	523.104	-1.30131	0.296421	-4.39008	1.13309e-05	0.000101956	DHRS7
ENSG00000213079	1376.3	1.04754	0.238652	4.3894	1.13662e-05	0.000102207	SCAF8
ENSG00000213551	956.61	-1.02389	0.233283	-4.38904	1.13853e-05	0.000102311	DNAJC9
ENSG00000149179	280.243	-0.985527	0.224559	-4.38872	1.14018e-05	0.000102392	CSTPP1
ENSG00000163132	122.65	1.39221	0.317237	4.38853	1.14118e-05	0.000102415	MSX1
ENSG00000132824	949.616	-0.702021	0.159988	-4.38795	1.14423e-05	0.000102622	SERINC3
ENSG00000172638	18.0657	2.24848	0.512548	4.38687	1.14992e-05	0.000103065	EFEMP2
ENSG00000119318	3104.29	-0.726536	0.165656	-4.38582	1.15548e-05	0.000103495	RAD23B
ENSG00000170265	435.594	0.982786	0.224112	4.38525	1.15855e-05	0.000103703	ZNF282
ENSG00000113621	580.664	-1.11436	0.254192	-4.38395	1.16547e-05	0.000104255	TXNDC15
ENSG00000198088	155.926	-0.770002	0.175686	-4.38284	1.17142e-05	0.000104719	NUP62CL
ENSG00000126353	29.8738	1.72906	0.394531	4.38256	1.17294e-05	0.000104786	CCR7
ENSG00000122545	1203.44	-0.988034	0.225455	-4.38239	1.17384e-05	0.000104799	SEPTIN7
ENSG00000114127	453.027	1.27877	0.291855	4.38154	1.17846e-05	0.000105142	XRN1
ENSG00000117859	987.856	-0.9088	0.207456	-4.3807	1.18301e-05	0.000105343	OSBPL9
ENSG00000263620	143.598	1.59356	0.363747	4.38095	1.18162e-05	0.000105343	ENSG00000263620
ENSG00000022267	60.5869	-1.45832	0.332888	-4.3808	1.18243e-05	0.000105343	FHL1
ENSG00000160049	413.761	-1.00421	0.229256	-4.38029	1.18524e-05	0.000105473	DFFA
ENSG00000185298	400.582	0.703207	0.16057	4.37944	1.18986e-05	0.000105816	CCDC137
ENSG00000123143	1073.23	-1.06816	0.243916	-4.37921	1.19109e-05	0.000105857	PKN1
ENSG00000150093	11295.2	-1.05364	0.240639	-4.37851	1.19493e-05	0.000106129	ITGB1
ENSG00000163312	268.094	1.37581	0.31429	4.37752	1.2004e-05	0.000106546	HELQ
ENSG00000010539	327.057	1.4365	0.328202	4.37688	1.20393e-05	0.00010679	ZNF200
ENSG00000180938	37.6948	1.78301	0.407574	4.37468	1.21612e-05	0.000107802	ZNF572
ENSG00000166439	381.288	0.798761	0.182616	4.374	1.2199e-05	0.000107998	RNF169
ENSG00000268133	13.5997	1.78865	0.408921	4.37407	1.21951e-05	0.000107998	ENSG00000268133
ENSG00000160783	191.834	-1.0651	0.243542	-4.37335	1.22355e-05	0.000108173	PMF1
ENSG00000126432	1649.07	-1.24048	0.283653	-4.37322	1.22425e-05	0.000108173	PRDX5
ENSG00000175581	362.161	-1.06559	0.24366	-4.37325	1.22412e-05	0.000108173	MRPL48
ENSG00000254772	8929.3	-0.989888	0.226394	-4.37241	1.22882e-05	0.000108508	EEF1G
ENSG00000049541	632.301	-0.738417	0.168911	-4.37164	1.23318e-05	0.000108823	RFC2
ENSG00000089902	497.559	0.980917	0.224409	4.37111	1.23617e-05	0.000108947	RCOR1
ENSG00000136717	450.354	-0.955209	0.218523	-4.37121	1.23559e-05	0.000108947	BIN1
ENSG00000143387	44.3697	1.70989	0.391239	4.37045	1.23988e-05	0.000109203	CTSK
ENSG00000116161	1476.94	-1.25434	0.287023	-4.37015	1.2416e-05	0.000109284	CACYBP
ENSG00000241878	277.929	0.95457	0.218477	4.36921	1.24697e-05	0.000109687	PISD
ENSG00000140332	588.47	1.70507	0.390273	4.36891	1.24869e-05	0.000109768	TLE3
ENSG00000256525	252.093	1.20556	0.276004	4.36791	1.25439e-05	0.000110198	POLG2
ENSG00000272968	62.7421	1.29133	0.295655	4.36768	1.25572e-05	0.000110245	RBAK-RBAKDN
ENSG00000124570	784.338	-1.19662	0.27402	-4.36691	1.26017e-05	0.00011051	SERPINB6
ENSG00000164985	980.935	-0.831357	0.190378	-4.36688	1.26035e-05	0.00011051	PSIP1
ENSG00000241685	1800.02	-1.17275	0.268669	-4.36504	1.27101e-05	0.000111373	ARPC1A
ENSG00000140406	723.792	1.05247	0.241202	4.36346	1.28024e-05	0.000112111	TLNRD1
ENSG00000167566	380.597	1.01942	0.233652	4.363	1.28291e-05	0.000112273	NCKAP5L
ENSG00000275066	619.87	1.14784	0.263125	4.36236	1.28667e-05	0.000112459	SYNRG
ENSG00000082212	625.141	-0.881549	0.202081	-4.36236	1.28666e-05	0.000112459	ME2
ENSG00000103269	21.4429	1.94432	0.445746	4.36194	1.28914e-05	0.000112603	RHBDL1
ENSG00000104936	391.411	0.792913	0.181787	4.36178	1.2901e-05	0.000112615	DMPK
ENSG00000123700	27.9153	2.1215	0.486616	4.3597	1.30239e-05	0.000113615	KCNJ2
ENSG00000173451	161.546	1.54577	0.354572	4.35953	1.30342e-05	0.000113634	THAP2
ENSG00000116580	1087.58	0.898344	0.206083	4.35914	1.30573e-05	0.00011369	GON4L
ENSG00000104763	661.353	-1.17998	0.270686	-4.35921	1.30533e-05	0.00011369	ASAH1
ENSG00000154451	21.756	9.46683	2.17321	4.35614	1.32374e-05	0.000114837	GBP5
ENSG00000160781	61.0246	1.40221	0.321894	4.35611	1.32391e-05	0.000114837	PAQR6
ENSG00000131759	1515.53	1.30068	0.298579	4.35623	1.32324e-05	0.000114837	RARA
ENSG00000118777	672.642	-1.22155	0.280394	-4.35654	1.32133e-05	0.000114837	ABCG2
ENSG00000112304	619.88	-1.18059	0.271	-4.35643	1.32204e-05	0.000114837	ACOT13
ENSG00000119471	369.844	-1.18809	0.272739	-4.35614	1.32373e-05	0.000114837	HSDL2
ENSG00000132478	775.044	1.34083	0.307821	4.35586	1.32544e-05	0.000114896	UNK
ENSG00000157450	1464.08	1.34594	0.309117	4.35414	1.33593e-05	0.000115733	RNF111
ENSG00000137563	685.757	-1.59868	0.367191	-4.35381	1.33789e-05	0.00011583	GGH
ENSG00000159346	1462.83	-1.18735	0.27273	-4.35357	1.3394e-05	0.000115887	ADIPOR1
ENSG00000181061	670.938	-0.658606	0.151296	-4.35309	1.34234e-05	0.000116069	HIGD1A
ENSG00000134046	861.157	-0.897779	0.206274	-4.35236	1.34677e-05	0.000116378	MBD2
ENSG00000132475	4093.19	1.25342	0.288033	4.35165	1.35116e-05	0.000116684	H3-3B
ENSG00000117632	1137.25	-0.902399	0.20741	-4.35079	1.35647e-05	0.000117069	STMN1
ENSG00000102554	2060.93	1.55425	0.357301	4.34999	1.36146e-05	0.000117426	KLF5
ENSG00000125772	700.999	1.40511	0.323029	4.34979	1.36269e-05	0.000117458	GPCPD1
ENSG00000105426	2624.74	-1.14702	0.263748	-4.34892	1.36813e-05	0.000117853	PTPRS
ENSG00000152240	415.881	-1.17455	0.2701	-4.34856	1.37036e-05	0.000117971	HAUS1
ENSG00000143842	219.708	1.33293	0.306543	4.34825	1.37226e-05	0.000117987	SOX13
ENSG00000162976	346.281	-1.53968	0.35408	-4.34839	1.37144e-05	0.000117987	SLC66A3
ENSG00000141994	504.001	1.10912	0.255167	4.34664	1.38236e-05	0.000118781	DUS3L
ENSG00000242732	113.832	3.16247	0.727717	4.34574	1.38809e-05	0.000119199	RTL5
ENSG00000198231	1829.29	1.17325	0.270101	4.34373	1.40081e-05	0.000120216	DDX42
ENSG00000260916	858.87	-1.07896	0.248432	-4.34309	1.40491e-05	0.000120492	CCPG1
ENSG00000008128	260.368	1.53885	0.354334	4.34294	1.4059e-05	0.000120502	CDK11A
ENSG00000121957	366.208	-1.07141	0.246739	-4.34229	1.41007e-05	0.000120784	GPSM2
ENSG00000165304	1096.96	-1.03224	0.237815	-4.3405	1.4216e-05	0.000121696	MELK
ENSG00000156304	1069.17	1.72777	0.398083	4.34024	1.4233e-05	0.000121765	SCAF4
ENSG00000188315	34.3923	1.51287	0.348712	4.33846	1.43482e-05	0.000122675	C3orf62
ENSG00000188177	67.0902	1.51468	0.34944	4.3346	1.46028e-05	0.000124774	ZC3H6
ENSG00000213585	2356.75	-1.03302	0.238389	-4.33335	1.46858e-05	0.000125405	VDAC1
ENSG00000181915	440.367	0.846457	0.195373	4.33251	1.47416e-05	0.000125803	ADO
ENSG00000184381	67.2409	1.3901	0.320987	4.33072	1.48624e-05	0.000126755	PLA2G6
ENSG00000186020	120.15	1.22891	0.283841	4.32956	1.49411e-05	0.000127347	ZNF529
ENSG00000129824	660.15	-1.0227	0.236232	-4.32924	1.49625e-05	0.000127451	RPS4Y1
ENSG00000081019	191.176	0.96978	0.224019	4.32901	1.49781e-05	0.000127504	RSBN1
ENSG00000001036	888.8	-1.15258	0.266273	-4.32854	1.50098e-05	0.000127695	FUCA2
ENSG00000166133	241.517	0.903745	0.208827	4.32773	1.50657e-05	0.000128091	RPUSD2
ENSG00000186523	68.6043	1.40158	0.324083	4.32475	1.52703e-05	0.000129751	FAM86B1
ENSG00000124383	1167.47	0.942866	0.218027	4.32453	1.52859e-05	0.000129802	MPHOSPH10
ENSG00000166228	1180.17	-1.29039	0.298423	-4.32402	1.53209e-05	0.000130019	PCBD1
ENSG00000161847	520.34	0.869232	0.201039	4.32369	1.53441e-05	0.000130135	RAVER1
ENSG00000050748	740.07	-1.12322	0.259891	-4.32189	1.54696e-05	0.000131119	MAPK9
ENSG00000130477	135.599	1.298	0.300378	4.32123	1.55162e-05	0.000131352	UNC13A
ENSG00000196588	1558.69	1.35025	0.312468	4.32125	1.55148e-05	0.000131352	MRTFA
ENSG00000225190	437.952	0.803319	0.185915	4.3209	1.55396e-05	0.000131388	PLEKHM1
ENSG00000051620	462.522	-1.23271	0.285285	-4.32098	1.55341e-05	0.000131388	HEBP2
ENSG00000004142	1978.89	-0.685996	0.158814	-4.31948	1.56394e-05	0.00013174	POLDIP2
ENSG00000144426	585.766	1.01064	0.233962	4.31967	1.56262e-05	0.00013174	NBEAL1
ENSG00000170275	1410.93	-1.52179	0.352318	-4.31936	1.56483e-05	0.00013174	CRTAP
ENSG00000172340	436.839	-0.846586	0.195983	-4.3197	1.56243e-05	0.00013174	SUCLG2
ENSG00000127364	8.53127	2.89152	0.669359	4.31983	1.56147e-05	0.00013174	TAS2R4
ENSG00000169895	1007.42	-0.948288	0.219517	-4.31988	1.56116e-05	0.00013174	SYAP1
ENSG00000085185	389.96	1.59069	0.368269	4.31936	1.56482e-05	0.00013174	BCORL1
ENSG00000143183	931.195	-1.03673	0.24005	-4.31879	1.56886e-05	0.000131917	TMCO1
ENSG00000062370	203.146	1.29016	0.298731	4.31881	1.56873e-05	0.000131917	ZNF112
ENSG00000185480	443.981	-1.18261	0.273849	-4.31846	1.57122e-05	0.000132034	PARPBP
ENSG00000214944	935.81	1.30814	0.302952	4.31798	1.57465e-05	0.000132241	ARHGEF28
ENSG00000198730	768.602	1.44741	0.335219	4.3178	1.57594e-05	0.000132269	CTR9
ENSG00000163710	194.712	-1.01978	0.236228	-4.31692	1.5822e-05	0.000132713	PCOLCE2
ENSG00000108528	631.32	-1.11335	0.257919	-4.31665	1.58412e-05	0.000132794	SLC25A11
ENSG00000198727	52387.8	1.20144	0.278422	4.31517	1.59483e-05	0.000133609	CYTB
ENSG00000129158	185.923	-1.04965	0.243283	-4.31453	1.59942e-05	0.000133913	SERGEF
ENSG00000148331	344.459	0.793572	0.183952	4.31401	1.60319e-05	0.000134146	ASB6
ENSG00000160752	804.455	-1.08167	0.250817	-4.31258	1.61358e-05	0.000134933	FDPS
ENSG00000188677	249.009	-1.46542	0.3399	-4.31134	1.62271e-05	0.000135555	PARVB
ENSG00000205307	20.4456	2.24896	0.521644	4.3113	1.62299e-05	0.000135555	SAP25
ENSG00000124588	550.881	-1.11856	0.259486	-4.31068	1.62751e-05	0.00013585	NQO2
ENSG00000119953	539.214	1.12195	0.260311	4.31002	1.6324e-05	0.000136176	SMNDC1
ENSG00000198408	1521.44	0.841442	0.195255	4.30945	1.63663e-05	0.000136363	OGA
ENSG00000100625	212.991	1.0882	0.252513	4.30948	1.63642e-05	0.000136363	SIX4
ENSG00000115561	517.274	-0.903709	0.209801	-4.30746	1.65136e-05	0.000137507	CHMP3
ENSG00000137106	1215.08	-0.960099	0.222935	-4.30664	1.65755e-05	0.000137939	GRHPR
ENSG00000012504	17.4921	2.69095	0.624952	4.30585	1.66343e-05	0.000138344	NR1H4
ENSG00000124193	2534.22	1.12764	0.261976	4.30438	1.67456e-05	0.000139185	SRSF6
ENSG00000157881	204.252	1.00258	0.233036	4.30226	1.69063e-05	0.000140359	PANK4
ENSG00000170322	510.136	1.12358	0.261162	4.30225	1.69072e-05	0.000140359	NFRKB
ENSG00000204920	113.397	0.950528	0.220955	4.3019	1.69342e-05	0.000140498	ZNF155
ENSG00000279950	655.45	-1.04026	0.241846	-4.30135	1.69764e-05	0.000140763	ENSG00000279950
ENSG00000113732	1001.98	-1.25387	0.291543	-4.30082	1.70169e-05	0.000141013	ATP6V0E1
ENSG00000101306	13.9138	2.28155	0.530528	4.30053	1.70387e-05	0.000141109	MYLK2
ENSG00000140391	1786.65	-1.37165	0.31901	-4.29971	1.71019e-05	0.000141547	TSPAN3
ENSG00000157150	90.6947	-1.56899	0.365	-4.2986	1.71879e-05	0.000142173	TIMP4
ENSG00000142089	235.119	1.74619	0.406265	4.29815	1.72228e-05	0.000142376	IFITM3
ENSG00000171931	161.91	1.37017	0.318837	4.29741	1.72808e-05	0.00014277	FBXW10
ENSG00000081870	439.151	-1.07234	0.249541	-4.29726	1.7292e-05	0.000142776	IFT25
ENSG00000149485	1823.68	-1.17237	0.272903	-4.29595	1.7395e-05	0.00014354	FADS1
ENSG00000120696	146.791	0.882349	0.205491	4.29386	1.75597e-05	0.000144812	KBTBD7
ENSG00000170836	659.796	1.26214	0.293964	4.29351	1.75873e-05	0.000144952	PPM1D
ENSG00000127481	3048.95	1.14912	0.267653	4.29333	1.76009e-05	0.000144978	UBR4
ENSG00000187605	1120.08	1.10063	0.256454	4.29171	1.77304e-05	0.000145782	TET3
ENSG00000022277	686.352	-0.761292	0.177386	-4.29173	1.77284e-05	0.000145782	RTF2
ENSG00000182247	326.337	-1.0704	0.249399	-4.29191	1.77144e-05	0.000145782	UBE2E2
ENSG00000118096	229.04	-0.849151	0.197927	-4.29022	1.78496e-05	0.000146675	IFT46
ENSG00000178386	51.4879	1.27051	0.296217	4.28912	1.79383e-05	0.000147315	ZNF223
ENSG00000064666	1077.43	-1.00068	0.233353	-4.28828	1.80062e-05	0.000147785	CNN2
ENSG00000174080	209.021	-1.3108	0.305747	-4.28721	1.80931e-05	0.000148231	CTSF
ENSG00000138629	352.212	-0.941508	0.219596	-4.28745	1.80734e-05	0.000148231	UBL7
ENSG00000127415	101.542	1.36302	0.317918	4.28732	1.8084e-05	0.000148231	IDUA
ENSG00000155755	392.785	-1.11319	0.25967	-4.28695	1.81146e-05	0.000148319	TMEM237
ENSG00000117360	1635.28	1.09528	0.255588	4.28533	1.82465e-05	0.000149132	PRPF3
ENSG00000205246	1639.45	-1.65288	0.385699	-4.28542	1.82391e-05	0.000149132	ENSG00000205246
ENSG00000144746	492.597	-1.28848	0.300663	-4.28548	1.82346e-05	0.000149132	ARL6IP5
ENSG00000157540	1169.7	1.04348	0.243516	4.28506	1.82693e-05	0.00014923	DYRK1A
ENSG00000117475	332.759	1.029	0.240209	4.28375	1.8377e-05	0.00014992	BLZF1
ENSG00000141570	334.966	0.812646	0.189704	4.28377	1.83753e-05	0.00014992	CBX8
ENSG00000121406	97.3822	0.996572	0.232646	4.28363	1.83865e-05	0.00014992	ZNF549
ENSG00000147118	192.067	0.951131	0.222048	4.28344	1.84023e-05	0.000149959	ZNF182
ENSG00000109775	243.575	-0.68892	0.160841	-4.28322	1.84204e-05	0.000150018	UFSP2
ENSG00000182054	438.189	-1.4184	0.331226	-4.28226	1.85003e-05	0.000150579	IDH2
ENSG00000089685	1217.14	-1.28901	0.301031	-4.28197	1.85243e-05	0.000150686	BIRC5
ENSG00000135837	1838.01	1.03733	0.242304	4.28108	1.85987e-05	0.000151075	CEP350
ENSG00000279483	1863.99	-1.08297	0.252962	-4.28116	1.85921e-05	0.000151075	ENSG00000279483
ENSG00000131171	356.408	-1.37745	0.32176	-4.281	1.86052e-05	0.000151075	SH3BGRL
ENSG00000164066	103.168	1.33388	0.311607	4.28066	1.86341e-05	0.000151221	INTU
ENSG00000163479	1273.48	-1.16595	0.272431	-4.27982	1.87048e-05	0.000151704	SSR2
ENSG00000183576	1014.86	-1.12062	0.261879	-4.27915	1.87612e-05	0.000152072	SETD3
ENSG00000116670	333.482	-1.10199	0.257559	-4.27858	1.88092e-05	0.000152371	MAD2L2
ENSG00000013563	184.852	-0.915323	0.213973	-4.27775	1.88793e-05	0.000152849	DNASE1L1
ENSG00000198721	445.93	-1.03864	0.24284	-4.27707	1.89368e-05	0.000153224	ECI2
ENSG00000142208	1789.66	-1.01523	0.237429	-4.27594	1.90331e-05	0.000153913	AKT1
ENSG00000168209	1637.42	0.847432	0.198236	4.27487	1.91247e-05	0.000154562	DDIT4
ENSG00000138061	795.096	1.59784	0.373837	4.27415	1.91864e-05	0.00015497	CYP1B1
ENSG00000198763	45459.2	1.70402	0.398822	4.27263	1.93178e-05	0.000155939	ND2
ENSG00000117592	1422.41	-1.16231	0.272127	-4.2712	1.94427e-05	0.000156763	PRDX6
ENSG00000111832	808.943	-1.00808	0.236015	-4.27128	1.94353e-05	0.000156763	RWDD1
ENSG00000134905	539.875	-0.731819	0.171394	-4.26982	1.95634e-05	0.000157459	CARS2
ENSG00000238083	415.135	1.18046	0.276453	4.27003	1.95449e-05	0.000157459	LRRC37A2
ENSG00000155760	224.181	1.37801	0.322727	4.26989	1.9557e-05	0.000157459	FZD7
ENSG00000117713	3140.06	1.47242	0.34493	4.26875	1.96568e-05	0.000158118	ARID1A
ENSG00000102780	177.756	0.844866	0.197951	4.26806	1.97178e-05	0.000158516	DGKH
ENSG00000089063	1126.14	-1.20213	0.281671	-4.26787	1.9735e-05	0.000158561	TMEM230
ENSG00000178860	319.309	0.729215	0.170906	4.26676	1.98331e-05	0.000159256	MSC
ENSG00000182134	86.538	-1.0607	0.248625	-4.26628	1.98764e-05	0.00015951	TDRKH
ENSG00000243137	26.5645	3.96447	0.929349	4.26585	1.99141e-05	0.00015972	PSG4
ENSG00000133027	476.547	-1.54733	0.36282	-4.26473	2.00148e-05	0.000160434	PEMT
ENSG00000169189	425.67	-1.13724	0.26679	-4.26266	2.02004e-05	0.000161733	NSMCE1
ENSG00000108799	388.146	1.05098	0.246554	4.26269	2.01976e-05	0.000161733	EZH1
ENSG00000237330	5.78304	3.89434	0.913659	4.26235	2.02284e-05	0.000161863	RNF223
ENSG00000175416	577.324	-0.83369	0.195647	-4.2612	2.03329e-05	0.000162604	CLTB
ENSG00000177666	883.493	1.13526	0.266475	4.26029	2.04162e-05	0.000163095	PNPLA2
ENSG00000146856	50.3699	2.01637	0.473297	4.26027	2.0418e-05	0.000163095	AGBL3
ENSG00000170222	218.419	1.19711	0.281055	4.25934	2.0503e-05	0.000163678	ADPRM
ENSG00000111652	526.262	-0.891214	0.209258	-4.25893	2.05406e-05	0.000163883	COPS7A
ENSG00000204120	785.614	0.922256	0.216577	4.25834	2.05954e-05	0.000164225	GIGYF2
ENSG00000185885	46.2208	1.67308	0.392948	4.25777	2.06475e-05	0.000164449	IFITM1
ENSG00000147166	26.6628	2.55597	0.600296	4.25784	2.06409e-05	0.000164449	ITGB1BP2
ENSG00000143314	956.612	-0.766601	0.180075	-4.25713	2.07069e-05	0.000164827	MRPL24
ENSG00000164331	185.022	1.25068	0.293812	4.25672	2.0745e-05	0.000165034	ANKRA2
ENSG00000165115	239.499	1.09064	0.256229	4.25649	2.07664e-05	0.000165109	KIF27
ENSG00000267748	1228.29	-0.880302	0.206845	-4.25586	2.08246e-05	0.000165284	ENSG00000267748
ENSG00000164535	335.779	1.41174	0.331707	4.25599	2.0813e-05	0.000165284	DAGLB
ENSG00000154978	378.725	-1.30379	0.306338	-4.25604	2.08081e-05	0.000165284	VOPP1
ENSG00000135637	223.461	0.971608	0.228329	4.2553	2.0877e-05	0.000165605	CCDC142
ENSG00000119778	596.862	0.971237	0.228256	4.25504	2.09013e-05	0.000165702	ATAD2B
ENSG00000176532	78.3252	1.83502	0.431347	4.25415	2.09845e-05	0.000166266	PRR15
ENSG00000103932	316.839	0.843172	0.198276	4.25251	2.11391e-05	0.000167394	RPAP1
ENSG00000168385	1962.13	-0.695149	0.163477	-4.25228	2.11605e-05	0.000167467	SEPTIN2
ENSG00000255663	144.16	0.946677	0.22268	4.25129	2.12539e-05	0.000168109	ENSG00000255663
ENSG00000139890	7.35215	3.16118	0.743747	4.25034	2.13444e-05	0.000168578	REM2
ENSG00000085644	186.568	0.908499	0.21375	4.25028	2.13501e-05	0.000168578	ZNF213
ENSG00000132541	276.055	-1.13779	0.267682	-4.25051	2.13287e-05	0.000168578	RIDA
ENSG00000175787	62.7628	1.19205	0.280496	4.2498	2.13958e-05	0.000168842	ZNF169
ENSG00000196177	143.638	-0.928729	0.218603	-4.24846	2.1524e-05	0.000169757	ACADSB
ENSG00000105048	657.968	-1.29019	0.303723	-4.24793	2.15756e-05	0.000170066	TNNT1
ENSG00000197818	269.085	1.21941	0.287198	4.24588	2.17739e-05	0.00017153	SLC9A8
ENSG00000065923	265.153	-0.89293	0.2104	-4.24396	2.19613e-05	0.000172907	SLC9A7
ENSG00000137955	1881.9	1.04896	0.247255	4.24242	2.21119e-05	0.000173991	RABGGTB
ENSG00000090470	484.695	0.768739	0.181208	4.2423	2.21243e-05	0.000173991	PDCD7
ENSG00000076604	1867.28	0.627187	0.147894	4.24079	2.22733e-05	0.000175063	TRAF4
ENSG00000243156	865.574	0.863785	0.203716	4.24014	2.23385e-05	0.000175475	MICAL3
ENSG00000106105	2146.32	-0.748716	0.176608	-4.23943	2.24088e-05	0.000175926	GARS1
ENSG00000177565	729.928	-0.936393	0.220983	-4.2374	2.26124e-05	0.000177423	TBL1XR1
ENSG00000196743	160.506	-1.60259	0.378222	-4.23718	2.2634e-05	0.000177492	GM2A
ENSG00000088298	1017.71	-0.912251	0.215415	-4.23485	2.28708e-05	0.000179246	EDEM2
ENSG00000269905	138.946	-1.26742	0.299466	-4.23228	2.31334e-05	0.000181127	ENSG00000269905
ENSG00000155034	452.23	0.931004	0.219979	4.23224	2.31372e-05	0.000181127	FBXL18
ENSG00000185624	4691.86	-0.977699	0.231054	-4.23148	2.32163e-05	0.000181643	P4HB
ENSG00000178234	591.588	-0.961309	0.227227	-4.23061	2.3306e-05	0.000182241	GALNT11
ENSG00000215021	2854.7	-0.641514	0.151661	-4.22991	2.33788e-05	0.000182706	PHB2
ENSG00000149115	1055.22	1.52733	0.361182	4.22871	2.35033e-05	0.00018347	TNKS1BP1
ENSG00000042493	289.002	-1.43493	0.339321	-4.22882	2.34922e-05	0.00018347	CAPG
ENSG00000168078	709.775	-1.52179	0.359933	-4.22799	2.35793e-05	0.000183959	PBK
ENSG00000070444	630.641	1.73931	0.411437	4.2274	2.36407e-05	0.000184229	MNT
ENSG00000106089	456.186	0.865077	0.204634	4.22743	2.3638e-05	0.000184229	STX1A
ENSG00000103723	12.4388	2.57616	0.609534	4.22645	2.37411e-05	0.000184906	AP3B2
ENSG00000163812	611.348	-1.21393	0.287296	-4.22538	2.38538e-05	0.000185678	ZDHHC3
ENSG00000162627	402.439	-1.1017	0.260768	-4.22483	2.39118e-05	0.000185987	SNX7
ENSG00000065833	1133.14	-0.978244	0.231551	-4.22475	2.39206e-05	0.000185987	ME1
ENSG00000103248	179.195	0.930011	0.220178	4.22391	2.40104e-05	0.00018658	MTHFSD
ENSG00000177352	294.504	0.823002	0.194872	4.2233	2.40749e-05	0.000186975	CCDC71
ENSG00000101544	1300.91	0.649665	0.153848	4.22277	2.41323e-05	0.000187315	ADNP2
ENSG00000147677	1971.37	-0.717279	0.169876	-4.22238	2.41734e-05	0.000187528	EIF3H
ENSG00000124942	11424.8	1.56513	0.370735	4.22169	2.42477e-05	0.000187998	AHNAK
ENSG00000204469	4414.19	1.39537	0.330659	4.21996	2.44347e-05	0.000189342	PRRC2A
ENSG00000128731	1771.56	0.840291	0.199138	4.21963	2.44699e-05	0.000189401	HERC2
ENSG00000197024	555.443	1.01301	0.240068	4.21967	2.44661e-05	0.000189401	ZNF398
ENSG00000198900	838.279	1.26846	0.300654	4.21899	2.45403e-05	0.000189838	TOP1
ENSG00000136279	411.057	-1.08556	0.257356	-4.21814	2.46325e-05	0.000190444	DBNL
ENSG00000164741	498.824	1.22035	0.289326	4.21791	2.46583e-05	0.000190536	DLC1
ENSG00000178338	277.522	1.18099	0.280027	4.2174	2.47132e-05	0.000190853	ZNF354B
ENSG00000079739	318.624	-1.31306	0.311475	-4.21562	2.49089e-05	0.000192257	PGM1
ENSG00000186314	151.259	-1.14643	0.271971	-4.21529	2.49456e-05	0.000192431	PRELID2
ENSG00000125482	426.938	1.10324	0.261771	4.21455	2.50279e-05	0.000192958	TTF1
ENSG00000105726	918.082	1.27939	0.303592	4.21418	2.5069e-05	0.000193166	ATP13A1
ENSG00000267041	85.6915	0.996604	0.236509	4.21382	2.5109e-05	0.000193258	ZNF850
ENSG00000135912	704.51	0.730208	0.173285	4.21391	2.50988e-05	0.000193258	TTLL4
ENSG00000090020	355.336	1.63929	0.389077	4.21327	2.51695e-05	0.000193615	SLC9A1
ENSG00000187325	382.165	-0.891241	0.211548	-4.21294	2.52063e-05	0.000193789	TAF9B
ENSG00000106348	1021.07	-1.19372	0.283397	-4.21219	2.52905e-05	0.000194328	IMPDH1
ENSG00000182580	37.241	1.78164	0.423067	4.21124	2.53968e-05	0.000195035	EPHB3
ENSG00000162757	106.001	0.98027	0.232803	4.21073	2.54552e-05	0.000195375	C1orf74
ENSG00000127325	22.2007	2.08977	0.496316	4.21056	2.54737e-05	0.000195408	BEST3
ENSG00000106261	708.269	1.17078	0.278075	4.21031	2.55026e-05	0.000195411	ZKSCAN1
ENSG00000172943	360.455	0.971522	0.230748	4.21031	2.55019e-05	0.000195411	PHF8
ENSG00000101384	3734.01	0.9983	0.237209	4.20852	2.57046e-05	0.000196849	JAG1
ENSG00000182220	659.993	-1.14064	0.271077	-4.20782	2.5785e-05	0.000197355	ATP6AP2
ENSG00000175390	1959.74	-1.02531	0.243725	-4.20684	2.5897e-05	0.000198101	EIF3F
ENSG00000227507	11.6323	2.72409	0.647628	4.20626	2.59629e-05	0.000198495	LTB
ENSG00000126934	1323.85	-0.831645	0.197726	-4.20605	2.59878e-05	0.000198575	MAP2K2
ENSG00000260729	277.992	-0.694603	0.165152	-4.20585	2.60103e-05	0.00019859	ENSG00000260729
ENSG00000196296	101.688	2.16324	0.514351	4.20578	2.60188e-05	0.00019859	ATP2A1
ENSG00000259040	648.915	-1.20314	0.286093	-4.20542	2.60597e-05	0.000198792	BLOC1S5-TXNDC5
ENSG00000142856	298.942	-1.25308	0.298012	-4.20482	2.61294e-05	0.000199194	ITGB3BP
ENSG00000151500	156.591	-1.14735	0.27288	-4.20459	2.61559e-05	0.000199194	THYN1
ENSG00000177733	815.751	0.806337	0.191775	4.2046	2.61541e-05	0.000199194	HNRNPA0
ENSG00000109790	1620.06	-0.859364	0.204394	-4.20444	2.61724e-05	0.000199209	KLHL5
ENSG00000185158	354.542	1.13724	0.270516	4.20398	2.62265e-05	0.00019951	LRRC37B
ENSG00000156171	279.289	-1.17395	0.279392	-4.20182	2.64776e-05	0.000201309	DRAM2
ENSG00000019505	124.944	-1.20712	0.287329	-4.20118	2.65523e-05	0.000201765	SYT13
ENSG00000147155	576.158	-1.31498	0.313042	-4.20066	2.66136e-05	0.000202119	EBP
ENSG00000170296	987.271	-1.05984	0.252314	-4.20048	2.66354e-05	0.000202151	GABARAP
ENSG00000128298	157.757	1.64627	0.391934	4.20038	2.66472e-05	0.000202151	BAIAP2L2
ENSG00000138777	617.058	-1.45348	0.346103	-4.19955	2.67449e-05	0.00020278	PPA2
ENSG00000110031	62.1478	1.50743	0.359234	4.19622	2.71411e-05	0.000205634	LPXN
ENSG00000136153	866.954	1.22871	0.29282	4.19613	2.71514e-05	0.000205634	LMO7
ENSG00000168488	3947.14	1.43715	0.342581	4.19508	2.72779e-05	0.000206479	ATXN2L
ENSG00000049449	1303.77	-0.914799	0.218142	-4.19359	2.74575e-05	0.000207443	RCN1
ENSG00000111785	383.157	0.732589	0.174695	4.19354	2.74638e-05	0.000207443	RIC8B
ENSG00000196967	98.6439	0.984445	0.234754	4.19352	2.74657e-05	0.000207443	ZNF585A
ENSG00000111799	395.603	1.89853	0.452692	4.19386	2.74242e-05	0.000207443	COL12A1
ENSG00000100888	2458.07	1.08615	0.259075	4.19244	2.75975e-05	0.000208324	CHD8
ENSG00000147684	1288.03	-0.888757	0.212064	-4.19098	2.77748e-05	0.000209547	NDUFB9
ENSG00000144597	427.56	0.923794	0.220528	4.189	2.80183e-05	0.000211268	EAF1
ENSG00000067560	2085.48	-1.14167	0.272701	-4.18653	2.83251e-05	0.000213347	RHOA
ENSG00000006576	480.437	-0.856643	0.204614	-4.18663	2.83122e-05	0.000213347	PHTF2
ENSG00000156860	1266.95	1.41305	0.337634	4.18514	2.84985e-05	0.000214535	FBRS
ENSG00000134627	20.3202	2.38126	0.56907	4.18448	2.85826e-05	0.000214855	PIWIL4
ENSG00000100441	503.073	0.922468	0.220452	4.18443	2.85879e-05	0.000214855	KHNYN
ENSG00000131724	1023.64	-1.1614	0.277547	-4.18451	2.8578e-05	0.000214855	IL13RA1
ENSG00000175595	416.86	0.706154	0.168791	4.1836	2.86923e-05	0.000215052	ERCC4
ENSG00000175931	844.785	1.08124	0.258448	4.18361	2.8691e-05	0.000215052	UBE2O
ENSG00000100038	259.486	1.04864	0.250648	4.18374	2.86751e-05	0.000215052	TOP3B
ENSG00000170266	684.509	-1.0897	0.260453	-4.18387	2.86587e-05	0.000215052	GLB1
ENSG00000154447	852.582	1.17202	0.28014	4.18368	2.86823e-05	0.000215052	SH3RF1
ENSG00000106049	546.048	-1.07044	0.255875	-4.18345	2.87117e-05	0.000215079	HIBADH
ENSG00000198715	310.394	-1.17237	0.280343	-4.18189	2.89093e-05	0.000216442	GLMP
ENSG00000163376	54.8145	1.61203	0.385589	4.1807	2.90614e-05	0.000217462	KBTBD8
ENSG00000099942	551.094	0.957375	0.22906	4.17959	2.92033e-05	0.000218405	CRKL
ENSG00000004455	1057.25	-0.809009	0.193584	-4.1791	2.9266e-05	0.000218754	AK2
ENSG00000163794	22.7894	1.94332	0.465123	4.17807	2.93991e-05	0.000219629	UCN
ENSG00000117523	5154.14	1.42949	0.342206	4.17726	2.95041e-05	0.000220294	PRRC2C
ENSG00000102287	434.465	1.00363	0.240282	4.17687	2.9555e-05	0.000220554	GABRE
ENSG00000141738	178.316	1.22681	0.293804	4.17561	2.97184e-05	0.000221471	GRB7
ENSG00000256087	103.139	1.29311	0.309672	4.17574	2.97024e-05	0.000221471	ZNF432
ENSG00000158089	448.036	-1.14018	0.273062	-4.17555	2.97263e-05	0.000221471	GALNT14
ENSG00000189431	96.7545	1.00962	0.241837	4.1748	2.98251e-05	0.000222039	RASSF10
ENSG00000182141	114.227	1.01169	0.242338	4.17472	2.98348e-05	0.000222039	ZNF708
ENSG00000165629	1835.25	-1.07178	0.25675	-4.17443	2.98736e-05	0.000222087	ATP5F1C
ENSG00000038002	191.531	-0.864147	0.207007	-4.17449	2.98656e-05	0.000222087	AGA
ENSG00000163945	103.468	0.970528	0.232523	4.1739	2.99425e-05	0.000222478	UVSSA
ENSG00000172006	22.3506	1.37949	0.330522	4.17365	2.99756e-05	0.000222484	ZNF554
ENSG00000111907	470.503	-1.31733	0.315627	-4.17368	2.99716e-05	0.000222484	TPD52L1
ENSG00000137409	1186.61	-0.819753	0.196458	-4.17266	3.01067e-05	0.000223336	MTCH1
ENSG00000169641	552.013	0.923273	0.221345	4.1712	3.02998e-05	0.000224583	LUZP1
ENSG00000278299	55.7699	1.17684	0.282139	4.17114	3.03075e-05	0.000224583	TBC1D3C
ENSG00000104388	1062.82	-0.929674	0.222931	-4.17022	3.04299e-05	0.000225369	RAB2A
ENSG00000103811	116.388	-1.55654	0.373262	-4.17009	3.04483e-05	0.000225383	CTSH
ENSG00000082996	759.954	-0.779164	0.186881	-4.16931	3.05524e-05	0.000226032	RNF13
ENSG00000111665	509.098	-1.22033	0.292795	-4.16786	3.07478e-05	0.000227242	CDCA3
ENSG00000136156	949.921	-1.2118	0.290749	-4.16785	3.07491e-05	0.000227242	ITM2B
ENSG00000239264	653.854	-1.21813	0.292321	-4.16709	3.08514e-05	0.000227876	TXNDC5
ENSG00000143870	2642.19	-1.39702	0.335309	-4.16636	3.09505e-05	0.000228484	PDIA6
ENSG00000161638	721.859	1.17986	0.283235	4.16566	3.10457e-05	0.000229064	ITGA5
ENSG00000105708	164.182	1.5002	0.36016	4.16539	3.10822e-05	0.00022921	ZNF14
ENSG00000011021	162.251	1.4423	0.34636	4.16416	3.12505e-05	0.000230328	CLCN6
ENSG00000125798	1219.2	1.45205	0.348751	4.16357	3.13306e-05	0.000230794	FOXA2
ENSG00000079459	766.849	-1.00308	0.240961	-4.16282	3.14337e-05	0.00023143	FDFT1
ENSG00000104723	549.227	-1.27462	0.30623	-4.16229	3.15079e-05	0.000231851	TUSC3
ENSG00000142168	2184.71	-0.991081	0.238166	-4.1613	3.16441e-05	0.000232729	SOD1
ENSG00000124767	795.242	-1.43306	0.344406	-4.16096	3.16909e-05	0.000232949	GLO1
ENSG00000174501	482.589	1.223	0.293933	4.1608	3.17132e-05	0.000232988	ANKRD36C
ENSG00000143401	500.916	-1.03677	0.249184	-4.16063	3.17365e-05	0.000233034	ANP32E
ENSG00000163634	870.838	-0.891459	0.214289	-4.16009	3.18125e-05	0.000233372	THOC7
ENSG00000125386	850.26	1.22559	0.294609	4.16006	3.18165e-05	0.000233372	FAM193A
ENSG00000228716	403.588	-1.39329	0.334944	-4.15977	3.18568e-05	0.000233543	DHFR
ENSG00000196781	1248.76	0.842595	0.202564	4.15964	3.18746e-05	0.000233549	TLE1
ENSG00000165609	916.886	-0.940442	0.226136	-4.15875	3.19993e-05	0.000234251	NUDT5
ENSG00000130429	1381.61	-1.11819	0.26888	-4.15871	3.20046e-05	0.000234251	ARPC1B
ENSG00000089248	850.768	-1.01839	0.244907	-4.15828	3.20653e-05	0.000234571	ERP29
ENSG00000136425	208.086	-1.3227	0.318187	-4.15699	3.22469e-05	0.000235773	CIB2
ENSG00000107864	44.2348	1.77252	0.426492	4.15604	3.23812e-05	0.000236629	CPEB3
ENSG00000006625	617.468	-1.30101	0.313063	-4.15575	3.24219e-05	0.0002368	GGCT
ENSG00000149600	366.446	-1.20758	0.290607	-4.15537	3.24761e-05	0.00023707	COMMD7
ENSG00000132361	2530.95	1.1692	0.28141	4.15481	3.25559e-05	0.000237526	CLUH
ENSG00000118620	124.437	1.08768	0.261829	4.15417	3.26474e-05	0.000238068	ZNF430
ENSG00000205809	13.4921	2.45663	0.591428	4.15373	3.27097e-05	0.000238396	KLRC2
ENSG00000110324	5.24124	3.46486	0.834708	4.15098	3.31053e-05	0.000241151	IL10RA
ENSG00000120697	394.236	-0.77508	0.186749	-4.15039	3.31908e-05	0.000241645	ALG5
ENSG00000134644	1357.36	1.02733	0.247541	4.15011	3.32309e-05	0.000241809	PUM1
ENSG00000156508	26960.5	-0.874802	0.210801	-4.14989	3.32639e-05	0.000241921	EEF1A1
ENSG00000280101	99.8624	1.10747	0.266879	4.14972	3.32882e-05	0.000241969	ENSG00000280101
ENSG00000130254	615.431	1.4072	0.339127	4.14948	3.33235e-05	0.000242098	SAFB2
ENSG00000111237	995.819	-0.829885	0.200017	-4.14908	3.33819e-05	0.000242394	VPS29
ENSG00000188266	133.604	-1.11674	0.269184	-4.1486	3.34522e-05	0.000242648	HYKK
ENSG00000145425	5677.9	-1.27127	0.306429	-4.14865	3.34448e-05	0.000242648	RPS3A
ENSG00000127884	984.104	-1.11398	0.268538	-4.14831	3.34942e-05	0.000242824	ECHS1
ENSG00000100105	430.957	0.645102	0.155519	4.14806	3.35307e-05	0.000242961	PATZ1
ENSG00000095209	214.068	-1.00983	0.243474	-4.1476	3.35976e-05	0.000243317	TMEM38B
ENSG00000176024	71.6509	0.92604	0.223305	4.14696	3.36914e-05	0.000243868	ZNF613
ENSG00000183309	583.886	0.771922	0.186147	4.14684	3.37097e-05	0.000243871	ZNF623
ENSG00000159882	153.407	0.966784	0.233225	4.14528	3.39403e-05	0.000245283	ZNF230
ENSG00000164024	465.891	-0.912344	0.220092	-4.14528	3.39406e-05	0.000245283	METAP1
ENSG00000160633	712.806	1.41777	0.342067	4.14473	3.40213e-05	0.000245737	SAFB
ENSG00000146733	346.539	-1.21551	0.293285	-4.14446	3.40616e-05	0.000245899	PSPH
ENSG00000107960	272.496	-0.889006	0.214542	-4.14374	3.41681e-05	0.000246444	STN1
ENSG00000234545	440.387	1.26297	0.304793	4.14371	3.41729e-05	0.000246444	FAM133B
ENSG00000121940	486.569	-0.792136	0.191172	-4.14358	3.41927e-05	0.000246457	CLCC1
ENSG00000188818	188.147	1.2888	0.311054	4.14334	3.42289e-05	0.000246588	ZDHHC11
ENSG00000111445	620.73	-0.837554	0.202166	-4.14291	3.42924e-05	0.000246786	RFC5
ENSG00000006007	916.788	-1.15607	0.279041	-4.14301	3.42778e-05	0.000246786	GDE1
ENSG00000183475	241.398	0.871109	0.210286	4.14249	3.43558e-05	0.000247114	ASB7
ENSG00000140987	391.643	0.787533	0.190169	4.14122	3.4546e-05	0.000248351	ZSCAN32
ENSG00000182670	2280.57	-1.02793	0.248277	-4.14027	3.46899e-05	0.000249125	TTC3
ENSG00000184634	687.715	1.33821	0.323214	4.14031	3.46833e-05	0.000249125	MED12
ENSG00000179922	68.2761	0.950816	0.229673	4.13987	3.47506e-05	0.00024943	ZNF784
ENSG00000177946	69.9899	1.43771	0.347373	4.1388	3.49133e-05	0.000250467	CENPBD1P
ENSG00000178425	234.093	-1.03006	0.248914	-4.13822	3.50015e-05	0.000250969	NT5DC1
ENSG00000141576	175.6	-1.53277	0.370423	-4.13789	3.50511e-05	0.000251193	RNF157
ENSG00000278139	37.8175	1.65847	0.400826	4.13765	3.50886e-05	0.000251298	P3R3URF-PIK3R3
ENSG00000023697	549.057	-1.46156	0.353242	-4.13756	3.51022e-05	0.000251298	DERA
ENSG00000143434	43.6078	1.21372	0.293372	4.13713	3.51682e-05	0.000251566	SEMA6C
ENSG00000076321	228.35	0.998503	0.241355	4.13707	3.51764e-05	0.000251566	KLHL20
ENSG00000165943	200.863	1.27813	0.309205	4.13361	3.57113e-05	0.000255258	MOAP1
ENSG00000008018	982.063	-1.13934	0.275648	-4.13334	3.57534e-05	0.000255427	PSMB1
ENSG00000105171	755.2	-0.827368	0.200193	-4.13285	3.58294e-05	0.000255836	POP4
ENSG00000003137	165.203	0.963535	0.2332	4.13179	3.59948e-05	0.000256884	CYP26B1
ENSG00000198837	989.558	0.952168	0.230483	4.13119	3.60883e-05	0.000257417	DENND4B
ENSG00000102181	578.924	-1.29504	0.313487	-4.13107	3.61073e-05	0.000257419	CD99L2
ENSG00000109861	653.68	-1.13334	0.274393	-4.13037	3.62181e-05	0.000258075	CTSC
ENSG00000131153	599.667	-1.40971	0.341334	-4.13001	3.62746e-05	0.000258344	GINS2
ENSG00000170448	218.578	0.931172	0.2255	4.12937	3.63754e-05	0.000258927	NFXL1
ENSG00000189060	2072.46	2.37534	0.575271	4.12908	3.6421e-05	0.000259118	H1-0
ENSG00000186230	334.228	0.750051	0.181711	4.12771	3.66398e-05	0.000260539	ZNF749
ENSG00000166507	200.983	1.07498	0.260478	4.12695	3.67602e-05	0.00026072	NDST2
ENSG00000171425	404.474	0.996221	0.241373	4.1273	3.67044e-05	0.00026072	ZNF581
ENSG00000069020	195.616	1.2605	0.305419	4.12711	3.67353e-05	0.00026072	MAST4
ENSG00000012817	101.33	1.11275	0.269623	4.12706	3.67433e-05	0.00026072	KDM5D
ENSG00000280358	101.33	1.11275	0.269623	4.12706	3.67433e-05	0.00026072	ENSG00000280358
ENSG00000005243	55.3088	-1.08341	0.262591	-4.12582	3.69415e-05	0.000261735	COPZ2
ENSG00000115380	351.074	-1.61979	0.392593	-4.12588	3.69323e-05	0.000261735	EFEMP1
ENSG00000167371	17.5686	2.55594	0.619551	4.12547	3.69972e-05	0.000261995	PRRT2
ENSG00000099901	2187.81	-0.944831	0.229087	-4.12434	3.71806e-05	0.000263158	RANBP1
ENSG00000148688	575.469	-0.823548	0.19969	-4.12412	3.72152e-05	0.000263216	RPP30
ENSG00000136044	512.587	-0.741823	0.179881	-4.12397	3.7239e-05	0.000263216	APPL2
ENSG00000261247	25.2719	1.59011	0.385581	4.12393	3.72463e-05	0.000263216	GOLGA8T
ENSG00000102898	2058.22	-1.10634	0.268304	-4.12347	3.73205e-05	0.000263605	NUTF2
ENSG00000168264	1717.93	1.02934	0.249644	4.12324	3.73574e-05	0.00026364	IRF2BP2
ENSG00000161671	1200.88	-0.846502	0.205302	-4.1232	3.73639e-05	0.00026364	EMC10
ENSG00000173120	1259.39	1.19108	0.28888	4.12308	3.73835e-05	0.000263643	KDM2A
ENSG00000176681	288.146	1.19331	0.289576	4.12088	3.77425e-05	0.000266038	LRRC37A
ENSG00000182179	9.61775	2.42746	0.589125	4.12044	3.78142e-05	0.000266407	UBA7
ENSG00000124541	639.673	-0.680197	0.165103	-4.11983	3.79157e-05	0.000266985	RRP36
ENSG00000117748	370.185	-1.021	0.247855	-4.11934	3.79963e-05	0.000267415	RPA2
ENSG00000112578	410.406	0.874657	0.212337	4.11919	3.80206e-05	0.000267449	BYSL
ENSG00000228672	36.6279	1.76802	0.429422	4.11722	3.83477e-05	0.000269612	PROB1
ENSG00000275713	22.429	1.93249	0.469465	4.11638	3.84877e-05	0.000270458	H2BC9
ENSG00000115828	138.369	-1.2814	0.311319	-4.11603	3.85448e-05	0.000270721	QPCT
ENSG00000278871	101.263	1.11066	0.269857	4.11574	3.85937e-05	0.000270925	ENSG00000278871
ENSG00000205456	13.9654	2.59354	0.630179	4.11556	3.86233e-05	0.000270995	TP53TG3D
ENSG00000167716	583.65	0.777395	0.188932	4.11469	3.87703e-05	0.000271887	WDR81
ENSG00000185608	499.949	-0.796043	0.193517	-4.11355	3.89623e-05	0.000273094	MRPL40
ENSG00000187446	1697.39	-1.21493	0.29536	-4.11339	3.89897e-05	0.000273147	CHP1
ENSG00000106258	70.0413	1.65535	0.402484	4.11282	3.90851e-05	0.000273676	CYP3A5
ENSG00000233276	1217.16	-0.951327	0.231363	-4.11183	3.92535e-05	0.000274714	GPX1
ENSG00000139182	261.874	1.03803	0.252485	4.11126	3.93507e-05	0.000275114	CLSTN3
ENSG00000164080	491.307	0.718749	0.174821	4.11134	3.93372e-05	0.000275114	RAD54L2
ENSG00000090097	187.588	-0.985098	0.239619	-4.1111	3.93775e-05	0.000275162	PCBP4
ENSG00000123179	358.177	-1.31719	0.32042	-4.11083	3.94239e-05	0.000275345	EBPL
ENSG00000083838	199.987	0.92612	0.225352	4.10966	3.96244e-05	0.000276479	ZNF446
ENSG00000189367	230.345	0.981741	0.238887	4.10965	3.96264e-05	0.000276479	KIAA0408
ENSG00000117906	1057.61	-1.18287	0.287859	-4.10919	3.97051e-05	0.000276887	RCN2
ENSG00000132294	1079.8	-0.663774	0.16157	-4.10827	3.98633e-05	0.000277849	EFR3A
ENSG00000168268	966.817	-1.22615	0.298619	-4.10605	4.02474e-05	0.000280384	NT5DC2
ENSG00000120093	249.523	1.59138	0.387613	4.10558	4.03299e-05	0.000280817	HOXB3
ENSG00000151748	607.764	0.960509	0.233974	4.1052	4.03957e-05	0.000281132	SAV1
ENSG00000184007	1545.34	-0.709091	0.172805	-4.10342	4.07096e-05	0.000282886	PTP4A2
ENSG00000109220	138.139	0.86278	0.210255	4.10349	4.0697e-05	0.000282886	CHIC2
ENSG00000198301	652.464	0.983408	0.239645	4.10361	4.06754e-05	0.000282886	SDAD1
ENSG00000086232	2130.95	-0.997602	0.243135	-4.10307	4.07705e-05	0.000283166	EIF2AK1
ENSG00000132017	311.501	1.03654	0.252666	4.10241	4.08873e-05	0.000283834	DCAF15
ENSG00000279457	390.111	1.35027	0.329159	4.10218	4.09269e-05	0.00028393	ENSG00000279457
ENSG00000165244	246.152	0.660626	0.161046	4.1021	4.09425e-05	0.00028393	ZNF367
ENSG00000176102	797.699	0.971849	0.236974	4.10108	4.11225e-05	0.000285035	CSTF3
ENSG00000163171	900.936	1.37511	0.335412	4.09977	4.13556e-05	0.000286506	CDC42EP3
ENSG00000116030	1231.33	-0.785208	0.19155	-4.09923	4.1453e-05	0.000287036	SUMO1
ENSG00000113448	4497.43	0.736414	0.179659	4.09895	4.15022e-05	0.000287231	PDE4D
ENSG00000103152	562.856	-1.39952	0.341479	-4.09841	4.15996e-05	0.00028776	MPG
ENSG00000183255	725.376	-0.961965	0.234813	-4.09674	4.19017e-05	0.000289704	PTTG1IP
ENSG00000172775	913.941	-0.757016	0.184809	-4.09621	4.19962e-05	0.000290065	PSME3IP1
ENSG00000114353	462.265	-1.05884	0.258491	-4.09623	4.19932e-05	0.000290065	GNAI2
ENSG00000123416	24013.9	-1.23233	0.300864	-4.09598	4.20389e-05	0.000290214	TUBA1B
ENSG00000105127	370.243	0.931782	0.227513	4.0955	4.21256e-05	0.000290667	AKAP8
ENSG00000121766	277.93	-0.899336	0.219599	-4.09535	4.21528e-05	0.000290708	ZCCHC17
ENSG00000111181	5.08155	3.01408	0.736134	4.09448	4.23116e-05	0.000291511	SLC6A12
ENSG00000115760	4424.49	0.802472	0.195985	4.09457	4.22959e-05	0.000291511	BIRC6
ENSG00000140829	830.121	1.29632	0.316637	4.09404	4.23921e-05	0.000291919	DHX38
ENSG00000145911	22.3239	1.63914	0.400558	4.09213	4.27428e-05	0.000294186	N4BP3
ENSG00000118855	408.542	-0.931661	0.227686	-4.09187	4.27916e-05	0.000294374	MFSD1
ENSG00000143499	444.318	-1.45735	0.356205	-4.09132	4.28927e-05	0.000294922	SMYD2
ENSG00000041988	179.725	0.711387	0.173892	4.09097	4.29576e-05	0.000294925	THAP3
ENSG00000185651	1240.98	-0.680379	0.166306	-4.09113	4.29272e-05	0.000294925	UBE2L3
[truncated: 11,732 more rows]

## Sheet: RNASEL KO +2-5A vs -2-5A
ENSMBL ID	baseMean	log2FoldChange	lfcSE	stat	pvalue	padj	Gene_name
ENSG00000279928	6.17678	-0.325936	0.715441	-0.455573	0.648697	0.999804	ENSG00000279928
ENSG00000279457	526.833	-0.225217	0.413634	-0.544484	0.586108	0.999804	ENSG00000279457
ENSG00000187634	945.986	0.0394396	0.366016	0.107754	0.914191	0.999804	SAMD11
ENSG00000188976	1558.21	0.207316	0.270024	0.767767	0.442625	0.999804	NOC2L
ENSG00000187961	133.427	0.0611229	0.53641	0.113948	0.909279	0.999804	KLHL17
ENSG00000187583	36.9363	0.135673	0.491567	0.276001	0.782547	0.999804	PLEKHN1
ENSG00000188290	569.191	0.113407	0.408635	0.277527	0.781376	0.999804	HES4
ENSG00000187608	1024.81	0.299186	0.334333	0.894877	0.370853	0.999804	ISG15
ENSG00000188157	3200.88	0.20298	0.270589	0.750143	0.453169	0.999804	AGRN
ENSG00000237330	4.35275	-0.211845	1.25531	-0.168759	0.865986	0.999804	RNF223
ENSG00000131591	180.173	-0.138963	0.337886	-0.411272	0.680873	0.999804	C1orf159
ENSG00000078808	1302.77	0.0917202	0.217993	0.420748	0.673939	0.999804	SDF4
ENSG00000176022	166.571	0.165854	0.468319	0.354147	0.723229	0.999804	B3GALT6
ENSG00000184163	5.22119	0.424244	0.823666	0.515068	0.606506	0.999804	C1QTNF12
ENSG00000160087	681.594	0.193876	0.206515	0.938799	0.347834	0.999804	UBE2J2
ENSG00000162572	19.2386	0.302377	0.508266	0.594919	0.551898	0.999804	SCNN1D
ENSG00000131584	246.199	0.0385692	0.305808	0.126122	0.899635	0.999804	ACAP3
ENSG00000169972	226.526	0.287842	0.402625	0.714914	0.474662	0.999804	PUSL1
ENSG00000127054	1050.98	-0.113267	0.204349	-0.55428	0.579387	0.999804	INTS11
ENSG00000224051	177.889	-0.198206	0.309629	-0.640139	0.522082	0.999804	CPTP
ENSG00000107404	982.758	0.112544	0.336156	0.334797	0.737778	0.999804	DVL1
ENSG00000175756	1324.02	0.332792	0.269673	1.23406	0.217181	0.999804	AURKAIP1
ENSG00000221978	694.835	0.193057	0.399498	0.483248	0.628919	0.999804	CCNL2
ENSG00000242485	1218.05	0.164498	0.206344	0.797202	0.425334	0.999804	MRPL20
ENSG00000179403	190.529	0.809393	0.546272	1.48167	0.138429	0.999804	VWA1
ENSG00000215915	38.6327	-0.0590935	0.377638	-0.156482	0.875653	0.999804	ATAD3C
ENSG00000160072	138.012	-0.0572935	0.255935	-0.223859	0.822867	0.999804	ATAD3B
ENSG00000197785	524.004	0.0380203	0.192227	0.197789	0.84321	0.999804	ATAD3A
ENSG00000160075	1960.25	-0.112916	0.274476	-0.411389	0.680787	0.999804	SSU72
ENSG00000228594	86.543	-0.160711	0.550115	-0.292141	0.770179	0.999804	FNDC10
ENSG00000197530	242.877	-0.00452139	0.328585	-0.0137602	0.989021	0.999804	MIB2
ENSG00000248333	312.401	-0.194651	0.280989	-0.692734	0.488476	0.999804	CDK11B
ENSG00000189339	118.172	0.0774011	0.339274	0.228137	0.81954	0.999804	SLC35E2B
ENSG00000008128	237.339	-0.0775187	0.345137	-0.224603	0.822288	0.999804	CDK11A
ENSG00000215790	110.16	-0.00292174	0.32294	-0.00904732	0.992781	0.999804	ENSG00000215790
ENSG00000008130	682.735	0.138927	0.26589	0.522497	0.601324	0.999804	NADK
ENSG00000078369	2910.4	-0.122288	0.226463	-0.539989	0.589205	0.999804	GNB1
ENSG00000178821	18.7086	-0.139146	0.476629	-0.291938	0.770334	0.999804	TMEM52
ENSG00000187730	5.48303	1.06868	0.954702	1.11938	0.262978	0.999804	GABRD
ENSG00000067606	303.619	-0.114722	0.294748	-0.38922	0.697114	0.999804	PRKCZ
ENSG00000162585	376.388	-0.308823	0.406834	-0.759089	0.447799	0.999804	FAAP20
ENSG00000157933	418.457	0.0931101	0.27082	0.343808	0.730991	0.999804	SKI
ENSG00000116151	146.108	-0.106142	0.277385	-0.382652	0.701978	0.999804	MORN1
ENSG00000157916	1072.85	0.133401	0.302216	0.441411	0.658916	0.999804	RER1
ENSG00000157911	251.571	0.203902	0.348466	0.585143	0.558452	0.999804	PEX10
ENSG00000149527	18.1181	0.289183	0.459621	0.629178	0.529232	0.999804	PLCH2
ENSG00000157881	236.124	0.0108141	0.249451	0.0433516	0.965421	0.999804	PANK4
ENSG00000157870	83.3095	0.450037	0.401311	1.12142	0.262111	0.999804	PRXL2B
ENSG00000142611	6.46077	-0.494017	0.78902	-0.626114	0.53124	0.999804	PRDM16
ENSG00000130762	145.197	0.291372	0.261813	1.1129	0.265751	0.999804	ARHGEF16
ENSG00000162591	134.73	0.471809	0.391673	1.2046	0.228358	0.999804	MEGF6
ENSG00000158109	122.892	0.0821244	0.283025	0.290167	0.771689	0.999804	TPRG1L
ENSG00000116213	304.601	0.101843	0.204101	0.498983	0.617791	0.999804	WRAP73
ENSG00000078900	7.92664	-0.703522	0.736798	-0.954838	0.33966	0.999804	TP73
ENSG00000235169	8.79419	0.0132977	0.988267	0.0134556	0.989264	0.999804	SMIM1
ENSG00000130764	711.548	0.265117	0.250744	1.05732	0.290366	0.999804	LRRC47
ENSG00000116198	503.138	-0.0995469	0.261443	-0.380759	0.703382	0.999804	CEP104
ENSG00000169598	71.4498	0.224937	0.320687	0.70142	0.483041	0.999804	DFFB
ENSG00000198912	602.312	-0.160055	0.300142	-0.533264	0.593851	0.999804	C1orf174
ENSG00000131697	206.73	0.000576366	0.30499	0.00188979	0.998492	0.999804	NPHP4
ENSG00000069424	332.569	0.0685411	0.310065	0.221054	0.825051	0.999804	KCNAB2
ENSG00000116254	16.1932	0.588688	0.496905	1.18471	0.236132	0.999804	CHD5
ENSG00000116251	3357.91	0.108826	0.214146	0.508186	0.611323	0.999804	RPL22
ENSG00000158286	205.867	0.17614	0.421172	0.418213	0.675791	0.999804	RNF207
ENSG00000116237	898.916	0.359012	0.353518	1.01554	0.309848	0.999804	ICMT
ENSG00000158292	22.6971	0.027647	0.572736	0.0482719	0.9615	0.999804	GPR153
ENSG00000097021	588.861	0.150694	0.197755	0.762024	0.446046	0.999804	ACOT7
ENSG00000069812	13.2778	-0.040737	0.508711	-0.0800789	0.936175	0.999804	HES2
ENSG00000215788	12.7823	0.326819	0.798397	0.409344	0.682287	0.999804	TNFRSF25
ENSG00000171680	73.6559	-0.258017	0.430423	-0.599451	0.548872	0.999804	PLEKHG5
ENSG00000162408	568.211	0.0776058	0.277416	0.279746	0.779673	0.999804	NOL9
ENSG00000204859	230.631	0.053937	0.246881	0.218474	0.82706	0.999804	ZBTB48
ENSG00000162413	179.329	0.482382	0.328884	1.46672	0.142451	0.999804	KLHL21
ENSG00000116273	68.9733	0.0373361	0.345354	0.10811	0.913909	0.999804	PHF13
ENSG00000041988	199.569	0.240774	0.271707	0.88615	0.375536	0.999804	THAP3
ENSG00000007923	923.184	0.0375685	0.1962	0.19148	0.848149	0.999804	DNAJC11
ENSG00000171735	596.635	-0.207694	0.30622	-0.678252	0.497612	0.999804	CAMTA1
ENSG00000049245	599.627	0.0480526	0.21227	0.226375	0.82091	0.999804	VAMP3
ENSG00000049246	126.839	-0.40458	0.37243	-1.08633	0.277334	0.999804	PER3
ENSG00000049249	76.7118	0.275814	0.402965	0.684461	0.493684	0.999804	TNFRSF9
ENSG00000116288	2627.75	0.119201	0.176785	0.674271	0.500139	0.999804	PARK7
ENSG00000116285	1989.73	-0.0803955	0.208993	-0.38468	0.700475	0.999804	ERRFI1
ENSG00000162426	100.222	-0.210216	0.268855	-0.781894	0.434277	0.999804	SLC45A1
ENSG00000142599	843.185	-0.326539	0.402715	-0.810843	0.417456	0.999804	RERE
ENSG00000074800	17857.4	0.57227	0.425633	1.34452	0.178782	0.999804	ENO1
ENSG00000180758	60.8015	0.159764	0.395463	0.403993	0.686218	0.999804	GPR157
ENSG00000049239	337.43	0.0825364	0.231394	0.356692	0.721322	0.999804	H6PD
ENSG00000171621	371.058	0.0743826	0.303052	0.245445	0.806112	0.999804	SPSB1
ENSG00000171612	233.167	0.250764	0.279544	0.897046	0.369695	0.999804	SLC25A33
ENSG00000188807	258.577	-0.107942	0.260218	-0.414814	0.678278	0.999804	TMEM201
ENSG00000171608	215.754	-0.108928	0.285887	-0.381017	0.70319	0.999804	PIK3CD
ENSG00000171603	1214.34	-0.111867	0.255089	-0.43854	0.660995	0.999804	CLSTN1
ENSG00000178585	119.53	-0.0735413	0.368205	-0.199729	0.841692	0.999804	CTNNBIP1
ENSG00000162441	362.005	0.165649	0.309036	0.536019	0.591946	0.999804	LZIC
ENSG00000173614	102.481	-0.206153	0.284415	-0.724832	0.468555	0.999804	NMNAT1
ENSG00000162444	40.9213	-0.251834	0.416578	-0.60453	0.545491	0.999804	RBP7
ENSG00000130939	731.824	-0.071342	0.162982	-0.437729	0.661583	0.999804	UBE4B
ENSG00000054523	667.236	-0.113163	0.209647	-0.53978	0.589349	0.999804	KIF1B
ENSG00000142657	12741.5	0.0249008	0.224643	0.110846	0.911738	0.999804	PGD
ENSG00000251503	251.224	0.0516103	0.21346	0.24178	0.808951	0.999804	CENPS-CORT
ENSG00000175279	201.88	0.168025	0.219778	0.764521	0.444557	0.999804	CENPS
ENSG00000241563	31.8598	-0.233445	0.450117	-0.518632	0.604018	0.999804	CORT
ENSG00000160049	886.977	-0.210512	0.314262	-0.669859	0.502948	0.999804	DFFA
ENSG00000142655	318.374	-0.312279	0.21506	-1.45206	0.146486	0.999804	PEX14
ENSG00000130940	104.44	-0.319474	0.379944	-0.840846	0.400434	0.999804	CASZ1
ENSG00000120948	782.638	-0.0756854	0.213358	-0.354735	0.722789	0.999804	TARDBP
ENSG00000277726	430.657	-0.0214361	0.217606	-0.0985087	0.921528	0.999804	ENSG00000277726
ENSG00000116649	1470.01	0.0472544	0.365418	0.129316	0.897108	0.999804	SRM
ENSG00000171824	1397.88	0.0422116	0.20905	0.20192	0.839979	0.999804	EXOSC10
ENSG00000198793	1435.37	-0.0145002	0.166924	-0.0868667	0.930778	0.999804	MTOR
ENSG00000120942	446.433	-0.299677	0.299327	-1.00117	0.316745	0.999804	UBIAD1
ENSG00000116661	33.0065	-0.513004	0.368816	-1.39095	0.164241	0.999804	FBXO2
ENSG00000132879	198.006	0.0339217	0.287906	0.117822	0.906209	0.999804	FBXO44
ENSG00000116663	135.39	0.0409107	0.247499	0.165297	0.86871	0.999804	FBXO6
ENSG00000116670	625.601	-0.00468817	0.238181	-0.0196832	0.984296	0.999804	MAD2L2
ENSG00000177674	631.317	0.0749962	0.309116	0.242615	0.808304	0.999804	AGTRAP
ENSG00000177000	100.793	-0.288114	0.29371	-0.980946	0.326619	0.999804	MTHFR
ENSG00000011021	184.43	-0.0826041	0.345069	-0.239384	0.810808	0.999804	CLCN6
ENSG00000116685	1343.09	0.00148641	0.248021	0.00599309	0.995218	0.999804	KIAA2013
ENSG00000083444	1353.33	-0.163871	0.210506	-0.778461	0.436298	0.999804	PLOD1
ENSG00000116688	899.322	0.189879	0.239151	0.793974	0.427211	0.999804	MFN2
ENSG00000116691	302.958	0.0113095	0.333929	0.0338679	0.972983	0.999804	MIIP
ENSG00000048707	974.31	0.0555827	0.195377	0.28449	0.776035	0.999804	VPS13D
ENSG00000162496	1311.42	-0.179318	0.182859	-0.980635	0.326773	0.999804	DHRS3
ENSG00000179172	10.0711	-0.513985	0.796436	-0.645356	0.518696	0.999804	HNRNPCL1
ENSG00000275774	9.10088	-0.405409	0.753309	-0.538172	0.590459	0.999804	HNRNPCL2
ENSG00000116731	1128.34	-0.20317	0.344592	-0.589596	0.555462	0.999804	PRDM2
ENSG00000189337	80.5938	-0.434418	0.456022	-0.952626	0.340779	0.999804	KAZN
ENSG00000171729	774.77	-0.286584	0.341644	-0.838837	0.401561	0.999804	TMEM51
ENSG00000142621	37.9279	-0.200424	0.397046	-0.504788	0.613707	0.999804	FHAD1
ENSG00000142634	2311.55	-0.115188	0.294601	-0.390996	0.6958	0.999804	EFHD2
ENSG00000132906	164.405	0.256437	0.3029	0.846607	0.397214	0.999804	CASP9
ENSG00000116138	374.857	-0.0316592	0.225572	-0.140351	0.888383	0.999804	DNAJC16
ENSG00000116771	266.18	0.0752296	0.274409	0.274151	0.783969	0.999804	AGMAT
ENSG00000197312	223.866	0.11512	0.274376	0.419571	0.674799	0.999804	DDI2
ENSG00000215695	482.167	-0.146153	0.268107	-0.54513	0.585664	0.999804	RSC1A1
ENSG00000116786	1005.74	-0.143306	0.305195	-0.469555	0.638673	0.999804	PLEKHM2
ENSG00000162458	293.713	0.140538	0.267969	0.524457	0.599961	0.999804	FBLIM1
ENSG00000233954	694.784	-0.259067	0.424047	-0.61094	0.54124	0.999804	UQCRHL
ENSG00000065526	1653.01	0.0324566	0.219179	0.148083	0.882277	0.999804	SPEN
ENSG00000116809	361.53	-0.249166	0.26889	-0.926646	0.35411	0.999804	ZBTB17
ENSG00000185519	169.25	-0.073185	0.370411	-0.197578	0.843375	0.999804	FAM131C
ENSG00000142627	2965.11	0.0834283	0.220347	0.378623	0.704968	0.999804	EPHA2
ENSG00000142632	124.325	0.402331	0.31558	1.27489	0.202347	0.999804	ARHGEF19
ENSG00000132881	41.4913	0.495839	0.530867	0.934018	0.350295	0.999804	CPLANE2
ENSG00000037637	347.361	0.29849	0.336822	0.886193	0.375513	0.999804	FBXO42
ENSG00000055070	1485.79	-0.222671	0.325101	-0.684928	0.493389	0.999804	SZRD1
ENSG00000157191	482.524	0.384388	0.243076	1.58135	0.113797	0.999804	NECAP2
ENSG00000219481	458.143	-0.000226081	0.241888	-0.00093465	0.999254	0.999804	NBPF1
ENSG00000058453	141.177	-0.119447	0.326402	-0.365951	0.714401	0.999804	CROCC
ENSG00000159363	932.263	-0.000510198	0.23173	-0.00220169	0.998243	0.999804	ATP13A2
ENSG00000117118	1716.36	0.295415	0.258524	1.1427	0.253165	0.999804	SDHB
ENSG00000117115	83.1345	0.378415	0.350218	1.08051	0.279914	0.999804	PADI2
ENSG00000142623	28.8943	-0.0497583	0.396966	-0.125346	0.900249	0.999804	PADI1
ENSG00000142619	27.0867	0.525703	0.619064	0.84919	0.395776	0.999804	PADI3
ENSG00000179051	1161.85	0.225724	0.265012	0.851747	0.394355	0.999804	RCC2
ENSG00000074964	333.376	0.11188	0.244201	0.458149	0.646846	0.999804	ARHGEF10L
ENSG00000117148	5.61448	0.230914	0.825774	0.279634	0.779759	0.999804	ACTL8
ENSG00000179023	77.5926	-0.00068427	0.385032	-0.00177717	0.998582	0.999804	KLHDC7A
ENSG00000009709	54.7016	-0.955486	0.564276	-1.6933	0.0903989	0.999804	PAX7
ENSG00000255275	275.518	0.0445629	0.310994	0.143292	0.88606	0.999804	ENSG00000255275
ENSG00000159423	235.756	0.303613	0.288384	1.05281	0.292429	0.999804	ALDH4A1
ENSG00000169991	346.898	0.107485	0.297814	0.360913	0.718164	0.999804	IFFO2
ENSG00000127481	2981.84	0.127374	0.200771	0.634424	0.525804	0.999804	UBR4
ENSG00000127463	1033.38	0.0786565	0.322615	0.24381	0.807378	0.999804	EMC1
ENSG00000053372	1028.11	0.27811	0.297322	0.935385	0.34959	0.999804	MRTO4
ENSG00000211454	9.34564	0.628459	0.63468	0.990198	0.322077	0.999804	AKR7L
ENSG00000162482	9.87226	0.296254	0.580786	0.510091	0.609988	0.999804	AKR7A3
ENSG00000053371	644.028	0.198866	0.240419	0.827166	0.408143	0.999804	AKR7A2
ENSG00000040487	119.007	0.328554	0.315893	1.04008	0.298304	0.999804	SLC66A1
ENSG00000077549	1211.08	-0.103697	0.264032	-0.392743	0.694509	0.999804	CAPZB
ENSG00000173436	145.543	0.0814863	0.262892	0.309961	0.756591	0.999804	MICOS10
ENSG00000270136	426.299	-0.00814838	0.256516	-0.0317656	0.974659	0.999804	ENSG00000270136
ENSG00000158747	282.191	-0.039212	0.283725	-0.138204	0.890079	0.999804	NBL1
ENSG00000162542	73.1769	0.076079	0.279871	0.271836	0.785748	0.999804	TMCO4
ENSG00000169914	85.1674	-0.106492	0.306365	-0.347599	0.728141	0.999804	OTUD3
ENSG00000162545	571.396	-0.2028	0.217926	-0.930589	0.352066	0.999804	CAMK2N1
ENSG00000090432	423.524	-0.0687947	0.207686	-0.331245	0.74046	0.999804	MUL1
ENSG00000183114	13.231	0.836516	0.674614	1.23999	0.214979	0.999804	FAM43B
ENSG00000158825	103.535	0.0854914	0.281238	0.303982	0.761142	0.999804	CDA
ENSG00000158828	463.192	0.192634	0.248107	0.776415	0.437504	0.999804	PINK1
ENSG00000244038	3198.83	0.0865555	0.229114	0.377784	0.705591	0.999804	DDOST
ENSG00000117245	49.944	-0.606331	0.347466	-1.74501	0.0809837	0.999804	KIF17
ENSG00000189410	86.7086	0.791373	0.42574	1.85882	0.0630532	0.999804	SH2D5
ENSG00000127483	2687.62	0.0121311	0.176975	0.0685473	0.94535	0.999804	HP1BP3
ENSG00000075151	1417.62	-0.118159	0.211744	-0.558027	0.576826	0.999804	EIF4G3
ENSG00000117298	1855.04	-0.185618	0.177058	-1.04835	0.294479	0.999804	ECE1
ENSG00000142794	221.147	-0.0181682	0.204986	-0.0886313	0.929375	0.999804	NBPF3
ENSG00000076864	890.661	-0.320188	0.238843	-1.34058	0.180056	0.999804	RAP1GAP
ENSG00000090686	626.536	-0.285053	0.320419	-0.889628	0.373666	0.999804	USP48
ENSG00000142798	2634.39	0.226654	0.274253	0.826439	0.408555	0.999804	HSPG2
ENSG00000070831	1894	0.275153	0.335758	0.819499	0.412502	0.999804	CDC42
ENSG00000162552	14.4445	-0.0102012	0.544475	-0.0187358	0.985052	0.999804	WNT4
ENSG00000184677	506.209	0.212745	0.236405	0.899918	0.368164	0.999804	ZBTB40
ENSG00000133216	2268.31	-0.106591	0.231667	-0.460107	0.645439	0.999804	EPHB2
ENSG00000004487	1918.9	0.166172	0.258073	0.643895	0.519644	0.999804	KDM1A
ENSG00000169641	648.663	-0.0215713	0.204517	-0.105474	0.915999	0.999804	LUZP1
ENSG00000179546	960.813	-0.31848	0.469802	-0.677902	0.497834	0.999804	HTR1D
ENSG00000125944	3133.62	-0.361737	0.315506	-1.14653	0.251575	0.999804	HNRNPR
ENSG00000125945	198.004	0.00732226	0.231906	0.0315742	0.974812	0.999804	ZNF436
ENSG00000204219	27.3026	-0.440381	0.571933	-0.769987	0.441308	0.999804	TCEA3
ENSG00000088280	85.0289	0.0988818	0.288022	0.343313	0.731363	0.999804	ASAP3
ENSG00000007968	236.399	-0.297263	0.279105	-1.06506	0.28685	0.999804	E2F2
ENSG00000117318	3717.76	0.294687	0.281537	1.04671	0.295233	0.999804	ID3
ENSG00000142676	7804.57	0.0779384	0.237616	0.328001	0.742911	0.999804	RPL11
ENSG00000011007	1097.64	-0.176143	0.189479	-0.929617	0.35257	0.999804	ELOA
ENSG00000057757	583.729	-0.063543	0.172876	-0.367565	0.713197	0.999804	PITHD1
ENSG00000011009	546.071	0.114991	0.272599	0.421832	0.673148	0.999804	LYPLA2
ENSG00000117308	587.018	0.4039	0.303232	1.33198	0.182866	0.999804	GALE
ENSG00000117305	172.83	0.160441	0.298019	0.538357	0.59033	0.999804	HMGCL
ENSG00000179163	204.091	0.121241	0.279575	0.433664	0.664533	0.999804	FUCA1
ENSG00000189266	1015.36	-0.234411	0.274773	-0.853109	0.393599	0.999804	PNRC2
ENSG00000188529	1578.93	-0.186747	0.229491	-0.813744	0.415791	0.999804	SRSF10
ENSG00000142661	458.293	-0.0485688	0.208684	-0.232738	0.815965	0.999804	MYOM3
ENSG00000142677	127.421	-0.523386	0.357451	-1.46422	0.143135	0.999804	IL22RA1
ENSG00000185436	25.1027	0.0691083	0.412509	0.167531	0.866952	0.999804	IFNLR1
ENSG00000158055	12.9771	0.188803	0.656488	0.287596	0.773656	0.999804	GRHL3
ENSG00000001460	119.159	-0.494812	0.278556	-1.77634	0.0756761	0.999804	STPG1
ENSG00000001461	118.469	0.0532547	0.252072	0.211268	0.832678	0.999804	NIPAL3
ENSG00000117602	222.683	-0.106141	0.245665	-0.432057	0.6657	0.999804	RCAN3
ENSG00000184454	5.90878	-1.26954	0.874768	-1.45129	0.146699	0.999804	NCMAP
ENSG00000133226	1907.91	-0.448304	0.447815	-1.00109	0.316782	0.999804	SRRM1
ENSG00000169504	792.876	0.0827905	0.214248	0.386424	0.699183	0.999804	CLIC4
ENSG00000020633	203.115	-0.371422	0.324659	-1.14404	0.252608	0.999804	RUNX3
ENSG00000117614	647.288	-0.358202	0.327214	-1.0947	0.273647	0.999804	SYF2
ENSG00000117616	405.511	0.0188914	0.395268	0.047794	0.96188	0.999804	RSRP1
ENSG00000183726	767.346	-0.174702	0.219748	-0.79501	0.426607	0.999804	TMEM50A
ENSG00000204178	340.431	-0.14375	0.217029	-0.662353	0.507745	0.999804	MACO1
ENSG00000157978	247.584	0.0692167	0.256382	0.269975	0.787179	0.999804	LDLRAP1
ENSG00000117643	8.83407	-0.101713	0.668428	-0.152167	0.879056	0.999804	MAN1C1
ENSG00000162430	1425.91	-0.0157989	0.324874	-0.0486308	0.961213	0.999804	SELENON
ENSG00000255054	166.139	-0.00346395	0.299751	-0.0115561	0.99078	0.999804	ENSG00000255054
ENSG00000117640	463.181	-0.00740644	0.219319	-0.0337702	0.97306	0.999804	MTFR1L
ENSG00000127423	336.667	-0.0313739	0.206268	-0.152103	0.879106	0.999804	AUNIP
ENSG00000182749	79.5786	-0.361743	0.285343	-1.26775	0.204888	0.999804	PAQR7
ENSG00000117632	1808.33	0.0992982	0.201555	0.49266	0.622253	0.999804	STMN1
ENSG00000158006	208.931	-0.143074	0.211136	-0.677639	0.498	0.999804	PAFAH2
ENSG00000175087	105.214	-0.15703	0.247695	-0.633967	0.526102	0.999804	PDIK1L
ENSG00000142684	590.044	-0.088147	0.315108	-0.279736	0.77968	0.999804	ZNF593
ENSG00000142675	8.16483	-0.686489	0.862853	-0.795604	0.426262	0.999804	CNKSR1
ENSG00000130695	482.651	0.0364918	0.208412	0.175094	0.861006	0.999804	CEP85
ENSG00000142669	1138.71	-0.126347	0.4873	-0.25928	0.795419	0.999804	SH3BGRL3
ENSG00000158062	232.465	-0.139379	0.45978	-0.303142	0.761782	0.999804	UBXN11
ENSG00000176092	23.4722	-0.00738946	0.526024	-0.0140478	0.988792	0.999804	CRYBG2
ENSG00000117682	208.304	0.273069	0.251617	1.08525	0.277809	0.999804	DHDDS
ENSG00000198830	666.265	0.387409	0.246135	1.57397	0.115494	0.999804	HMGN2
ENSG00000117676	547.672	-0.127338	0.173123	-0.735536	0.462013	0.999804	RPS6KA1
ENSG00000117713	2023.83	-0.122677	0.255346	-0.480435	0.630918	0.999804	ARID1A
ENSG00000060642	180.693	0.255751	0.328119	0.779445	0.435718	0.999804	PIGV
ENSG00000204160	888.161	-0.0392571	0.334339	-0.117417	0.90653	0.999804	ZDHHC18
ENSG00000175793	1669.96	0.147715	0.22274	0.66317	0.507221	0.999804	SFN
ENSG00000142751	309.066	-0.114667	0.206826	-0.554413	0.579296	0.999804	GPN2
ENSG00000198746	207.708	-0.365607	0.277706	-1.31653	0.187997	0.999804	GPATCH3
ENSG00000090273	1688.2	-0.323029	0.297877	-1.08444	0.27817	0.999804	NUDC
ENSG00000253368	805.714	0.283083	0.498355	0.568035	0.570011	0.999804	TRNP1
ENSG00000158246	19.1084	-0.015826	0.59558	-0.0265724	0.978801	0.999804	TENT5B
ENSG00000090020	212.851	0.206801	0.270877	0.76345	0.445195	0.999804	SLC9A1
ENSG00000142784	283.351	0.117141	0.255074	0.459241	0.646061	0.999804	WDTC1
ENSG00000186501	470.035	-0.012234	0.240222	-0.0509278	0.959383	0.999804	TMEM222
ENSG00000142765	8.0969	0.19567	0.667204	0.293268	0.769317	0.999804	SYTL1
ENSG00000142733	179.797	0.158134	0.260877	0.606162	0.544407	0.999804	MAP3K6
ENSG00000181773	31.6524	-0.172452	0.6186	-0.278778	0.780415	0.999804	GPR3
ENSG00000158195	918.763	-0.449461	0.459256	-0.978672	0.327742	0.999804	WASF2
ENSG00000126705	329.513	-0.0228658	0.286536	-0.0798006	0.936396	0.999804	AHDC1
ENSG00000126709	298.714	0.355767	0.405303	0.877779	0.380064	0.999804	IFI6
ENSG00000009780	171.328	-0.21686	0.220201	-0.98483	0.324708	0.999804	FAM76A
ENSG00000117758	264.902	-0.150768	0.224393	-0.671893	0.501652	0.999804	STX12
ENSG00000117751	730.562	0.0286858	0.183248	0.156541	0.875607	0.999804	PPP1R8
ENSG00000130775	28.8022	-0.0624362	0.57572	-0.108449	0.91364	0.999804	THEMIS2
ENSG00000117748	758.291	0.0786893	0.220926	0.35618	0.721706	0.999804	RPA2
ENSG00000130768	9.77179	-0.0309164	0.612332	-0.0504897	0.959732	0.999804	SMPDL3B
ENSG00000158156	62.6954	0.307404	0.490577	0.626616	0.530911	0.999804	XKR8
ENSG00000158161	300.848	-0.106066	0.217446	-0.487781	0.625705	0.999804	EYA3
ENSG00000169403	7.013	0.21332	0.775405	0.275108	0.783233	0.999804	PTAFR
ENSG00000126698	1389.14	-0.312469	0.312022	-1.00143	0.316617	0.999804	DNAJC8
ENSG00000130770	1018.41	-0.0659595	0.295504	-0.22321	0.823372	0.999804	ATP5IF1
ENSG00000130766	205.723	0.079973	0.24127	0.331466	0.740292	0.999804	SESN2
ENSG00000130772	190.925	0.0204626	0.294119	0.0695724	0.944534	0.999804	MED18
ENSG00000204138	1293.51	-0.484627	0.445875	-1.08691	0.277076	0.999804	PHACTR4
ENSG00000180198	1219.79	0.11171	0.157759	0.708106	0.478879	0.999804	RCC1
ENSG00000180098	244.577	0.335718	0.259929	1.29157	0.196505	0.999804	TRNAU1AP
ENSG00000188060	9.47206	-0.186165	0.640371	-0.290714	0.77127	0.999804	RAB42
ENSG00000120656	671.931	-0.357974	0.34857	-1.02698	0.30443	0.999804	TAF12
ENSG00000162419	325.619	-0.152308	0.256752	-0.593209	0.553041	0.999804	GMEB1
ENSG00000198492	1163.38	0.0548293	0.228554	0.239897	0.81041	0.999804	YTHDF2
ENSG00000159023	328.717	-0.206399	0.290281	-0.711032	0.477064	0.999804	EPB41
ENSG00000116350	805.896	-0.365632	0.315594	-1.15855	0.246638	0.999804	SRSF4
ENSG00000116353	306.461	0.214924	0.281239	0.764202	0.444747	0.999804	MECR
ENSG00000060656	806.177	-0.129379	0.167216	-0.773726	0.439093	0.999804	PTPRU
ENSG00000162512	145.937	-0.0185436	0.270192	-0.0686311	0.945283	0.999804	SDC3
ENSG00000134644	1531.74	-0.176502	0.234727	-0.751948	0.452082	0.999804	PUM1
ENSG00000084628	13.4102	-0.0022001	0.568376	-0.00387085	0.996912	0.999804	NKAIN1
ENSG00000060688	1208.79	0.297736	0.290597	1.02457	0.305568	0.999804	SNRNP40
ENSG00000121766	674.675	-0.466248	0.404615	-1.15233	0.249187	0.999804	ZCCHC17
ENSG00000168528	389.378	-0.245683	0.366185	-0.670926	0.502268	0.999804	SERINC2
ENSG00000142910	6.84637	0.693634	0.946625	0.732744	0.463715	0.999804	TINAGL1
ENSG00000162517	426.128	0.414582	0.329082	1.25982	0.207736	0.999804	PEF1
ENSG00000084636	157.109	0.162661	0.371207	0.438194	0.661246	0.999804	COL16A1
ENSG00000121753	439.956	0.0306867	0.305566	0.100426	0.920006	0.999804	ADGRB2
ENSG00000134668	46.5866	-0.0613885	0.605182	-0.101438	0.919203	0.999804	SPOCD1
ENSG00000184007	2815.77	-0.0461154	0.224651	-0.205276	0.837357	0.999804	PTP4A2
ENSG00000121774	1095.44	-0.0263558	0.272406	-0.0967519	0.922923	0.999804	KHDRBS1
ENSG00000121775	303.001	-0.178083	0.306408	-0.581196	0.561108	0.999804	TMEM39B
ENSG00000025800	555.434	0.264122	0.350461	0.753641	0.451065	0.999804	KPNA6
ENSG00000084652	916.856	0.0368449	0.227607	0.161879	0.871401	0.999804	TXLNA
ENSG00000160050	21.999	0.186028	0.476764	0.390189	0.696397	0.999804	CCDC28B
ENSG00000160051	102.928	-0.00190036	0.403954	-0.0047044	0.996246	0.999804	IQCC
ENSG00000160055	80.0676	-0.00844263	0.334157	-0.0252655	0.979843	0.999804	TMEM234
ENSG00000084623	3040.6	0.108041	0.207193	0.521449	0.602054	0.999804	EIF3I
ENSG00000116478	1406.73	-0.0240526	0.260878	-0.0921987	0.92654	0.999804	HDAC1
ENSG00000175130	918.58	0.189148	0.210403	0.898979	0.368664	0.999804	MARCKSL1
ENSG00000225828	6.23889	-0.342706	0.846907	-0.404657	0.68573	0.999804	FAM229A
ENSG00000160058	378.715	0.122352	0.268341	0.455956	0.648422	0.999804	BSDC1
ENSG00000160062	107.617	-0.0984223	0.283176	-0.347566	0.728166	0.999804	ZBTB8A
ENSG00000176261	697.141	-0.254581	0.243885	-1.04386	0.296552	0.999804	ZBTB8OS
ENSG00000162521	1724.11	0.0935131	0.255112	0.366557	0.71395	0.999804	RBBP4
ENSG00000162520	263.493	-0.272648	0.346892	-0.785974	0.431883	0.999804	SYNC
ENSG00000162522	1483.27	-0.0724763	0.274555	-0.263978	0.791797	0.999804	KIAA1522
ENSG00000134684	2465.93	-0.0343772	0.207038	-0.166043	0.868123	0.999804	YARS1
ENSG00000116497	401.375	-0.0741849	0.176148	-0.421151	0.673645	0.999804	S100PBP
ENSG00000160097	6.84183	-0.471617	0.709606	-0.664618	0.506295	0.999804	FNDC5
ENSG00000121900	602.802	-0.097132	0.387529	-0.250644	0.802089	0.999804	TMEM54
ENSG00000116514	605.248	0.194182	0.189657	1.02386	0.305901	0.999804	RNF19B
ENSG00000004455	1894.81	-0.0173736	0.187486	-0.0926661	0.926169	0.999804	AK2
ENSG00000142920	14.5417	-0.170479	0.507075	-0.336201	0.73672	0.999804	AZIN2
ENSG00000116525	24.5528	0.159142	0.543943	0.292571	0.76985	0.999804	TRIM62
ENSG00000160094	427.843	-0.425202	0.387338	-1.09775	0.272312	0.999804	ZNF362
ENSG00000134686	1449.55	0.0106629	0.260461	0.0409385	0.967345	0.999804	PHC2
ENSG00000121903	160.76	-0.0434404	0.22626	-0.191993	0.847748	0.999804	ZSCAN20
ENSG00000163866	543.516	-0.237735	0.393303	-0.604457	0.54554	0.999804	SMIM12
ENSG00000188910	7.1291	0.17964	0.668395	0.268763	0.788112	0.999804	GJB3
ENSG00000116544	4.59925	-0.00341994	0.840849	-0.00406724	0.996755	0.999804	DLGAP3
ENSG00000271741	187.741	-0.252383	0.251376	-1.00401	0.315375	0.999804	ENSG00000271741
ENSG00000243749	111.708	0.542782	0.412106	1.31709	0.187808	0.999804	TMEM35B
ENSG00000163867	234.742	-0.248492	0.232219	-1.07007	0.284586	0.999804	ZMYM6
ENSG00000197056	497.65	0.13971	0.256154	0.545413	0.58547	0.999804	ZMYM1
ENSG00000116560	4435.1	0.0614715	0.183361	0.335248	0.737438	0.999804	SFPQ
ENSG00000146463	1701.33	-0.208835	0.195709	-1.06707	0.285941	0.999804	ZMYM4
ENSG00000142687	751.383	-0.0331665	0.167907	-0.197528	0.843414	0.999804	KIAA0319L
ENSG00000020129	324.341	0.417657	0.273657	1.52621	0.126959	0.999804	NCDN
ENSG00000126067	1682.26	0.0973151	0.157927	0.616202	0.537761	0.999804	PSMB2
ENSG00000142686	129.325	0.203365	0.30894	0.658266	0.510367	0.999804	C1orf216
ENSG00000092853	530.633	-0.314805	0.276006	-1.14057	0.254047	0.999804	CLSPN
ENSG00000134698	164.204	-0.102829	0.307118	-0.334818	0.737762	0.999804	AGO4
ENSG00000092847	557.631	-0.12839	0.263156	-0.487885	0.625631	0.999804	AGO1
ENSG00000126070	325.443	-0.036879	0.198337	-0.185941	0.852491	0.999804	AGO3
ENSG00000116863	271.288	0.678812	0.41051	1.65358	0.0982129	0.999804	ADPRS
ENSG00000054116	625.599	0.427499	0.364506	1.17282	0.240869	0.999804	TRAPPC3
ENSG00000116871	2524.87	-0.14188	0.257714	-0.550534	0.581953	0.999804	MAP7D1
ENSG00000054118	1833.48	-0.13505	0.250886	-0.538291	0.590376	0.999804	THRAP3
ENSG00000214193	26.8442	-0.291346	0.528193	-0.55159	0.58123	0.999804	SH3D21
ENSG00000142694	130.147	0.205263	0.380246	0.539817	0.589323	0.999804	EVA1B
ENSG00000196182	233.638	0.0823268	0.296345	0.277807	0.78116	0.999804	STK40
ENSG00000181817	441.317	-0.32231	0.82721	-0.389635	0.696807	0.999804	LSM10
ENSG00000116885	136.491	-0.180975	0.253784	-0.713108	0.475779	0.999804	OSCP1
ENSG00000116898	1766.94	0.045193	0.192418	0.234869	0.81431	0.999804	MRPS15
ENSG00000163874	838.347	-0.0801509	0.312091	-0.25682	0.797318	0.999804	ZC3H12A
ENSG00000163875	793.597	-0.0808712	0.216312	-0.373864	0.708505	0.999804	MEAF6
ENSG00000163877	208.494	-0.28441	0.26731	-1.06397	0.287343	0.999804	SNIP1
ENSG00000134697	957.518	-0.014262	0.260098	-0.0548332	0.956271	0.999804	GNL2
ENSG00000116922	288.548	-0.194557	0.20712	-0.939342	0.347555	0.999804	C1orf109
ENSG00000134690	527.582	-0.0427168	0.184546	-0.23147	0.81695	0.999804	CDCA8
ENSG00000183317	57.426	-0.18817	0.307731	-0.611477	0.540884	0.999804	EPHA10
ENSG00000185090	644.159	0.0181461	0.218745	0.0829554	0.933887	0.999804	MANEAL
ENSG00000196449	251.49	0.348968	0.38097	0.915997	0.359668	0.999804	YRDC
ENSG00000197982	320.656	0.485548	0.453978	1.06954	0.284826	0.999804	C1orf122
ENSG00000188786	278.876	-0.348701	0.352458	-0.989341	0.322496	0.999804	MTF1
ENSG00000204084	278.539	0.0281014	0.212311	0.13236	0.8947	0.999804	INPP5B
ENSG00000183431	1125.64	-0.0320587	0.261932	-0.122393	0.902587	0.999804	SF3A3
ENSG00000183386	90.319	0.0729361	0.328887	0.221766	0.824496	0.999804	FHL3
ENSG00000183520	719.465	0.0886332	0.284978	0.311018	0.755787	0.999804	UTP11
ENSG00000116954	111.082	-0.0921104	0.257466	-0.357757	0.720525	0.999804	RRAGC
ENSG00000273637	126.405	0.0839996	0.258003	0.325576	0.744745	0.999804	ENSG00000273637
ENSG00000214114	114.371	0.268338	0.266837	1.00562	0.314596	0.999804	MYCBP
ENSG00000274944	115.198	0.269554	0.268563	1.00369	0.315528	0.999804	ENSG00000274944
ENSG00000158315	18.694	0.0687418	0.51943	0.132341	0.894715	0.999804	RHBDL2
ENSG00000174574	682.832	-0.241177	0.242168	-0.995907	0.319296	0.999804	AKIRIN1
ENSG00000168653	1561.58	0.133394	0.221395	0.602518	0.546829	0.999804	NDUFS5
ENSG00000127603	2376.2	0.0021444	0.20414	0.0105045	0.991619	0.999804	MACF1
ENSG00000183682	18.066	0.034373	0.462549	0.0743122	0.940762	0.999804	BMP8A
ENSG00000090621	2290.81	0.0257322	0.206324	0.124717	0.900747	0.999804	PABPC4
ENSG00000163909	78.5573	-0.170652	0.373807	-0.456525	0.648013	0.999804	HEYL
ENSG00000084072	461.075	0.0907703	0.252902	0.358916	0.719658	0.999804	PPIE
ENSG00000116985	89.5312	0.022583	0.279611	0.0807656	0.935628	0.999804	BMP8B
ENSG00000198754	4.17653	-0.983431	1.07868	-0.911703	0.361925	0.999804	OXCT2
ENSG00000043514	447.091	0.0559567	0.244031	0.229301	0.818635	0.999804	TRIT1
ENSG00000116990	15.427	0.42929	0.478136	0.897841	0.36927	0.999804	MYCL
ENSG00000168389	77.3388	0.103889	0.346527	0.299802	0.764329	0.999804	MFSD2A
ENSG00000131236	3074.61	-0.0471412	0.257484	-0.183084	0.854732	0.999804	CAP1
ENSG00000131238	793.699	0.0167944	0.177204	0.0947741	0.924494	0.999804	PPT1
ENSG00000117000	886.9	-0.122207	0.231313	-0.52832	0.597277	0.999804	RLF
ENSG00000084073	1016.85	0.171585	0.390245	0.439685	0.660165	0.999804	ZMPSTE24
ENSG00000084070	248.666	-0.154984	0.209992	-0.738044	0.460488	0.999804	SMAP2
ENSG00000187801	115.983	0.0494014	0.314402	0.157128	0.875144	0.999804	ZFP69B
ENSG00000164002	40.9	-0.484643	0.349533	-1.38654	0.165581	0.999804	EXO5
ENSG00000117010	77.2707	0.106461	0.312666	0.340494	0.733484	0.999804	ZNF684
ENSG00000117016	40.1651	0.0345309	0.362573	0.0952385	0.924125	0.999804	RIMS3
ENSG00000066136	1057.39	-0.114336	0.228023	-0.501424	0.616073	0.999804	NFYC
ENSG00000117013	3.76759	0.0347449	1.19489	0.0290778	0.976803	0.999804	KCNQ4
ENSG00000179862	193.563	0.510469	0.575619	0.886817	0.375177	0.999804	CITED4
ENSG00000171793	1321.77	0.0459828	0.242217	0.189841	0.849434	0.999804	CTPS1
ENSG00000010803	876.796	-0.31239	0.397764	-0.785364	0.43224	0.999804	SCMH1
ENSG00000204060	8.24937	0.166785	0.703934	0.236933	0.812709	0.999804	FOXO6
ENSG00000127129	113.126	0.191078	0.310144	0.616096	0.537831	0.999804	EDN2
ENSG00000127124	108.966	-0.0722819	0.447245	-0.161616	0.871608	0.999804	HIVEP3
ENSG00000198815	1185.64	-0.578362	0.424755	-1.36164	0.173312	0.999804	FOXJ3
ENSG00000177181	68.3614	0.319305	0.329351	0.969497	0.332297	0.999804	RIMKLA
ENSG00000066185	9.89647	-0.260035	0.614003	-0.423508	0.671925	0.999804	ZMYND12
ENSG00000127125	801.894	-0.188774	0.19163	-0.985095	0.324577	0.999804	PPCS
ENSG00000186409	16.0233	-0.227997	0.561632	-0.405955	0.684776	0.999804	CCDC30
ENSG00000171960	828.913	-0.20664	0.244563	-0.844937	0.398146	0.999804	PPIH
ENSG00000065978	8505.61	-0.175154	0.298308	-0.587157	0.557098	0.999804	YBX1
ENSG00000117385	563.452	0.119042	0.192223	0.619291	0.535725	0.999804	P3H1
ENSG00000164008	119.289	0.00701392	0.285079	0.0246035	0.980371	0.999804	C1orf50
ENSG00000177868	213.136	0.000241384	0.261844	0.00092186	0.999264	0.999804	SVBP
ENSG00000164010	174.629	-0.434209	0.29901	-1.45215	0.146459	0.999804	ERMAP
ENSG00000164011	217.278	-0.260333	0.33474	-0.777718	0.436735	0.999804	ZNF691
ENSG00000117394	1791.34	0.380857	0.326449	1.16667	0.243345	0.999804	SLC2A1
ENSG00000117395	2735.67	-0.0819304	0.216078	-0.37917	0.704562	0.999804	EBNA1BP2
ENSG00000243710	37.1482	-0.151714	0.456498	-0.332343	0.73963	0.999804	CFAP57
ENSG00000117399	2366.41	0.398373	0.237374	1.67825	0.0932983	0.999804	CDC20
ENSG00000066322	1276.87	0.230763	0.237593	0.971253	0.331422	0.999804	ELOVL1
ENSG00000159479	828.373	0.114296	0.18176	0.628832	0.529459	0.999804	MED8
ENSG00000198198	538.99	0.241781	0.373674	0.647037	0.517608	0.999804	SZT2
ENSG00000178922	81.8493	0.422138	0.343633	1.22845	0.219276	0.999804	HYI
ENSG00000142949	4283.02	0.159018	0.207448	0.766544	0.443353	0.999804	PTPRF
ENSG00000066135	548.705	0.108913	0.255259	0.426677	0.669615	0.999804	KDM4A
ENSG00000126091	71.1777	-0.168411	0.392827	-0.428716	0.66813	0.999804	ST3GAL3
ENSG00000117408	369.084	-0.076661	0.215675	-0.355448	0.722254	0.999804	IPO13
ENSG00000132768	842.687	0.20862	0.278243	0.749777	0.453389	0.999804	DPH2
ENSG00000117410	858.676	0.539208	0.411981	1.30882	0.190596	0.999804	ATP6V0B
ENSG00000117411	1533.9	-0.168405	0.342116	-0.492245	0.622546	0.999804	B4GALT2
ENSG00000159214	137.083	0.239487	0.35907	0.666963	0.504796	0.999804	CCDC24
ENSG00000196517	158.801	-0.0322752	0.268043	-0.12041	0.904158	0.999804	SLC6A9
ENSG00000178028	189.744	-0.311776	0.407546	-0.765008	0.444267	0.999804	DMAP1
ENSG00000117419	707.967	0.422101	0.349279	1.20849	0.226858	0.999804	ERI3
ENSG00000187147	1085.84	-0.239228	0.334595	-0.714976	0.474624	0.999804	RNF220
ENSG00000126106	195.901	-0.312124	0.463952	-0.67275	0.501106	0.999804	TMEM53
ENSG00000198520	8.04299	-0.168307	0.713329	-0.235946	0.813474	0.999804	ARMH1
ENSG00000142945	795.919	0.127786	0.2005	0.637337	0.523905	0.999804	KIF2C
ENSG00000142937	9082.35	0.361396	0.317092	1.13972	0.254402	0.999804	RPS8
ENSG00000173846	360.588	-0.13536	0.305997	-0.442357	0.658231	0.999804	PLK3
ENSG00000222009	14.266	0.1004	0.660851	0.151925	0.879246	0.999804	BTBD19
ENSG00000117425	7.85893	-0.775947	0.922725	-0.84093	0.400387	0.999804	PTCH2
ENSG00000070785	362.692	0.367687	0.422841	0.869564	0.384539	0.999804	EIF2B3
ENSG00000126107	253.736	0.189374	0.316018	0.59925	0.549006	0.999804	HECTD3
ENSG00000126088	554.896	0.00816086	0.182619	0.0446878	0.964356	0.999804	UROD
ENSG00000162415	29.4333	-0.650004	0.416762	-1.55965	0.118842	0.999804	ZSWIM5
ENSG00000186603	15.1631	0.462668	0.674436	0.686006	0.492709	0.999804	HPDL
ENSG00000132781	303.125	-0.0403142	0.370335	-0.108859	0.913315	0.999804	MUTYH
ENSG00000132773	466.389	0.0385674	0.173616	0.222142	0.824203	0.999804	TOE1
ENSG00000132763	95.9031	-0.44649	0.409205	-1.09112	0.275221	0.999804	MMACHC
ENSG00000117450	7452.97	0.60693	0.480523	1.26306	0.206567	0.999804	PRDX1
ENSG00000117448	719.515	0.22647	0.312652	0.724351	0.46885	0.999804	AKR1A1
ENSG00000132780	1485.81	-0.212199	0.239155	-0.887286	0.374925	0.999804	NASP
ENSG00000159588	6.63533	-0.522861	0.846771	-0.617477	0.53692	0.999804	CCDC17
ENSG00000159592	1045.79	-0.039603	0.159418	-0.248422	0.803808	0.999804	GPBP1L1
ENSG00000159596	348.605	-0.0819245	0.189031	-0.433392	0.66473	0.999804	TMEM69
ENSG00000197429	135.566	0.134159	0.427684	0.313687	0.753759	0.999804	IPP
ENSG00000086015	1164.04	-0.0977861	0.305989	-0.319574	0.749292	0.999804	MAST2
ENSG00000117461	50.402	-0.344523	0.411125	-0.838	0.402031	0.999804	PIK3R3
ENSG00000278139	47.0412	-0.388403	0.415233	-0.935386	0.349589	0.999804	P3R3URF-PIK3R3
ENSG00000117472	9.32526	-0.215954	0.632764	-0.341287	0.732887	0.999804	TSPAN1
ENSG00000085998	1563.04	0.021247	0.228785	0.0928689	0.926008	0.999804	POMGNT1
ENSG00000085999	167.761	0.328031	0.338234	0.969835	0.332129	0.999804	RAD54L
ENSG00000132128	987.552	0.192036	0.254546	0.754426	0.450593	0.999804	LRRC41
ENSG00000173660	2352.56	0.0053889	0.200233	0.0269131	0.978529	0.999804	UQCRH
ENSG00000117481	267.138	0.138694	0.213368	0.650022	0.515678	0.999804	NSUN4
ENSG00000117480	7.64421	-0.200235	0.7597	-0.263571	0.792111	0.999804	FAAH
ENSG00000197587	19.4133	-0.105336	0.607831	-0.173298	0.862417	0.999804	DMBX1
ENSG00000079277	275.845	-0.258876	0.288342	-0.89781	0.369287	0.999804	MKNK1
ENSG00000142961	36.2181	0.100003	0.382879	0.261187	0.793948	0.999804	MOB3C
ENSG00000123472	808.449	-0.189088	0.214496	-0.881544	0.378024	0.999804	ATPAF1
ENSG00000159658	1015.84	0.152148	0.288445	0.527476	0.597863	0.999804	EFCAB14
ENSG00000162366	77.7941	0.144634	0.288775	0.500852	0.616475	0.999804	PDZK1IP1
ENSG00000123473	1147.8	-0.038059	0.213507	-0.178256	0.858522	0.999804	STIL
ENSG00000162368	1852.95	-0.0829986	0.215621	-0.384928	0.700291	0.999804	CMPK1
ENSG00000186564	14.1092	-0.185022	0.614554	-0.301067	0.763363	0.999804	FOXD2
ENSG00000269113	12.385	-0.455851	0.696212	-0.654759	0.512623	0.999804	TRABD2B
ENSG00000132122	79.7501	-0.0350317	0.292579	-0.119734	0.904694	0.999804	SPATA6
ENSG00000185104	964.346	-0.126402	0.219613	-0.575565	0.564909	0.999804	FAF1
ENSG00000123080	153.574	-0.399734	0.392973	-1.0172	0.309057	0.999804	CDKN2C
ENSG00000123091	737.904	0.025034	0.219658	0.113968	0.909263	0.999804	RNF11
ENSG00000085831	43.5662	-0.13317	0.311675	-0.427272	0.669182	0.999804	TTC39A
ENSG00000085832	1210.14	-0.244334	0.221525	-1.10297	0.270042	0.999804	EPS15
ENSG00000117859	1992.93	-0.0744764	0.170483	-0.436856	0.662216	0.999804	OSBPL9
ENSG00000078618	2093.58	0.0557416	0.222253	0.250802	0.801967	0.999804	NRDC
ENSG00000169213	247.15	-0.232611	0.429799	-0.541209	0.588363	0.999804	RAB3B
ENSG00000117862	1117.13	-0.0865735	0.188328	-0.459696	0.645734	0.999804	TXNDC12
ENSG00000198841	239.115	0.26983	0.225212	1.19812	0.230871	0.999804	KTI12
ENSG00000134717	480.564	0.0741263	0.256564	0.288919	0.772644	0.999804	BTF3L4
ENSG00000157077	572.851	-0.0275451	0.195595	-0.140827	0.888006	0.999804	ZFYVE9
ENSG00000154222	613.407	0.0564728	0.205238	0.275158	0.783195	0.999804	CC2D1B
ENSG00000085840	676.743	0.264786	0.267154	0.991134	0.32162	0.999804	ORC1
ENSG00000134748	413.682	-0.203899	0.272711	-0.747674	0.454657	0.999804	PRPF38A
ENSG00000134744	1310.74	-0.272039	0.259016	-1.05028	0.29359	0.999804	TUT4
ENSG00000162377	432.173	-0.0695613	0.184301	-0.377434	0.705851	0.999804	COA7
ENSG00000162378	366.633	0.292786	0.358556	0.81657	0.414174	0.999804	ZYG11B
ENSG00000203995	161.224	0.08431	0.286672	0.294099	0.768682	0.999804	ZYG11A
ENSG00000121310	142.398	-0.36479	0.468557	-0.778539	0.436251	0.999804	ECHDC2
ENSG00000116171	635.84	0.34912	0.375574	0.929565	0.352596	0.999804	SCP2
ENSG00000157184	260.412	0.0199865	0.263258	0.0759196	0.939483	0.999804	CPT2
ENSG00000162384	431.66	-0.0634492	0.22622	-0.280476	0.779112	0.999804	CZIB
ENSG00000162385	443.538	-0.0574637	0.210432	-0.273075	0.784795	0.999804	MAGOH
ENSG00000157193	1570.73	-0.108067	0.175555	-0.615574	0.538176	0.999804	LRP8
ENSG00000058804	1767.39	0.0408437	0.206245	0.198035	0.843018	0.999804	NDC1
ENSG00000058799	307.521	-0.189785	0.196917	-0.963779	0.335157	0.999804	YIPF1
ENSG00000081870	696.554	-0.156908	0.205869	-0.762176	0.445955	0.999804	IFT25
ENSG00000116212	329.136	0.181695	0.292763	0.62062	0.53485	0.999804	LRRC42
ENSG00000116209	880.63	0.318071	0.361983	0.87869	0.379569	0.999804	TMEM59
ENSG00000116205	65.1974	0.157579	0.299413	0.526293	0.598685	0.999804	TCEANC2
ENSG00000256407	21.0091	0.162041	0.422	0.383984	0.70099	0.999804	ENSG00000256407
ENSG00000215883	54.7493	0.217004	0.33001	0.657566	0.510817	0.999804	CYB5RL
ENSG00000116221	1827.4	-0.0561305	0.163929	-0.342408	0.732044	0.999804	MRPL37
ENSG00000157216	143.501	-0.215374	0.312513	-0.689168	0.490717	0.999804	SSBP3
ENSG00000162390	63.6837	0.0348762	0.323391	0.107845	0.914118	0.999804	ACOT11
ENSG00000271723	108.619	-0.519927	0.439256	-1.18365	0.236551	0.999804	MROH7-TTC4
ENSG00000243725	516.682	-0.249183	0.301838	-0.825553	0.409058	0.999804	TTC4
ENSG00000162396	129.411	0.12594	0.287122	0.438628	0.660931	0.999804	PARS2
ENSG00000116133	686.688	0.0207925	0.295419	0.0703828	0.943889	0.999804	DHCR24
ENSG00000169174	154.916	0.413987	0.321814	1.28642	0.198297	0.999804	PCSK9
ENSG00000162402	1139.93	0.133218	0.306321	0.434897	0.663637	0.999804	USP24
ENSG00000162407	437.951	0.176745	0.293022	0.603181	0.546388	0.999804	PLPP3
ENSG00000162409	264.691	-0.063995	0.216574	-0.295488	0.767621	0.999804	PRKAA2
ENSG00000162600	423.347	-0.240005	0.248533	-0.965686	0.334202	0.999804	OMA1
ENSG00000162601	261.914	-0.0642456	0.24795	-0.259107	0.795553	0.999804	MYSM1
ENSG00000177606	1996.63	-0.300875	0.35435	-0.849091	0.395831	0.999804	JUN
ENSG00000172456	74.572	-0.205174	0.273274	-0.750798	0.452774	0.999804	FGGY
ENSG00000134709	2.64712	-0.868015	1.24038	-0.6998	0.484052	0.999804	HOOK1
ENSG00000162599	582.596	-0.396402	0.319694	-1.23994	0.214996	0.999804	NFIA
ENSG00000162604	525.249	-0.00548955	0.198613	-0.0276394	0.97795	0.999804	TM2D1
ENSG00000132849	685.451	-0.184546	0.228474	-0.807733	0.419244	0.999804	PATJ
ENSG00000132854	27.199	-0.19412	0.43363	-0.447664	0.654396	0.999804	KANK4
ENSG00000162607	1271.14	0.0422436	0.323573	0.130554	0.896128	0.999804	USP1
ENSG00000116641	824.032	-0.00935713	0.290086	-0.0322564	0.974268	0.999804	DOCK7
ENSG00000125703	231.424	-0.0838367	0.244062	-0.343506	0.731218	0.999804	ATG4C
ENSG00000187140	20.8198	-0.323596	0.474912	-0.681381	0.49563	0.999804	FOXD3
ENSG00000088035	237.578	0.521672	0.420935	1.23932	0.215228	0.999804	ALG6
ENSG00000142856	449.892	0.211047	0.280157	0.753315	0.451261	0.999804	ITGB3BP
ENSG00000203965	188.171	-0.0999472	0.297185	-0.336313	0.736635	0.999804	EFCAB7
ENSG00000079739	713.485	0.0460598	0.182305	0.252653	0.800537	0.999804	PGM1
ENSG00000185483	1188.92	-0.240984	0.274475	-0.87798	0.379955	0.999804	ROR1
ENSG00000158966	115.848	-0.42034	0.362432	-1.15978	0.24614	0.999804	CACHD1
ENSG00000162437	408.073	-0.0896697	0.23033	-0.389311	0.697046	0.999804	RAVER2
ENSG00000162434	3719.15	0.278746	0.3073	0.907081	0.364364	0.999804	JAK1
ENSG00000162433	213.188	0.0093793	0.210011	0.0446609	0.964378	0.999804	AK4
ENSG00000116675	238.425	-0.182052	0.253912	-0.716989	0.473381	0.999804	DNAJC6
ENSG00000213625	331.539	0.498918	0.369918	1.34873	0.177424	0.999804	LEPROT
ENSG00000116678	306.352	-0.0393717	0.203776	-0.193211	0.846794	0.999804	LEPR
ENSG00000184588	581.34	-0.0651421	0.245953	-0.264855	0.791121	0.999804	PDE4B
ENSG00000152763	37.2395	-0.256395	0.41371	-0.619745	0.535426	0.999804	DNAI4
ENSG00000198160	773.925	-0.203495	0.233806	-0.870359	0.384104	0.999804	MIER1
ENSG00000116704	173.583	0.309238	0.333277	0.927871	0.353474	0.999804	SLC35D1
ENSG00000142864	2713.46	-0.062753	0.250248	-0.250763	0.801997	0.999804	SERBP1
ENSG00000116717	427.484	-0.0912126	0.25853	-0.352813	0.724229	0.999804	GADD45A
ENSG00000172380	1332.33	-0.110851	0.226808	-0.488742	0.625025	0.999804	GNG12
ENSG00000162595	4.36427	-0.176301	0.96802	-0.182126	0.855484	0.999804	DIRAS3
ENSG00000116729	233.704	0.0178453	0.367605	0.0485449	0.961282	0.999804	WLS
ENSG00000024526	1350.22	0.0221613	0.213762	0.103673	0.917429	0.999804	DEPDC1
ENSG00000066557	485.663	0.39436	0.392871	1.00379	0.31548	0.999804	LRRC40
ENSG00000116754	1192.07	-0.392085	0.33819	-1.15936	0.246308	0.999804	SRSF11
ENSG00000118454	597.481	0.0852736	0.172828	0.493401	0.621729	0.999804	ANKRD13C
ENSG00000197568	65.3283	-0.562452	0.541333	-1.03901	0.298799	0.999804	HHLA3
ENSG00000116761	41.3296	0.0568577	0.341699	0.166397	0.867845	0.999804	CTH
ENSG00000132485	646.125	-0.491598	0.457979	-1.07341	0.283089	0.999804	ZRANB2
ENSG00000162620	49.2143	0.0898817	0.380009	0.236525	0.813025	0.999804	LRRIQ3
ENSG00000254685	210.68	0.347448	0.398931	0.870947	0.383783	0.999804	FPGT
ENSG00000259030	38.2059	0.543117	0.429242	1.26529	0.205766	0.999804	FPGT-TNNI3K
ENSG00000116791	1033.94	0.13835	0.333745	0.414537	0.678481	0.999804	CRYZ
ENSG00000162623	497.745	-0.0512591	0.202143	-0.253579	0.799821	0.999804	TYW3
ENSG00000162624	0.861053	-1.50785	1.9811	-0.761115	0.446588	0.999804	LHX8
ENSG00000117054	621.907	-0.106061	0.251196	-0.422224	0.672862	0.999804	ACADM
ENSG00000137955	2073.13	-0.115487	0.188202	-0.613632	0.539458	0.999804	RABGGTB
ENSG00000184005	16.4412	0.0430095	0.545046	0.0789099	0.937104	0.999804	ST6GALNAC3
ENSG00000142892	509.334	0.0364462	0.369072	0.0987507	0.921336	0.999804	PIGK
ENSG00000154027	125.147	-0.115589	0.296134	-0.390327	0.696295	0.999804	AK5
ENSG00000036549	1317.41	-0.21425	0.198586	-1.07888	0.280641	0.999804	ZZZ3
ENSG00000077254	734.402	0.208879	0.357334	0.584549	0.558851	0.999804	USP33
ENSG00000180488	282.822	-0.158829	0.240859	-0.659427	0.509622	0.999804	MIGA1
ENSG00000162614	38.0657	-0.180678	0.416635	-0.433659	0.664536	0.999804	NEXN
ENSG00000162613	2784.62	-0.264096	0.307116	-0.859923	0.389832	0.999804	FUBP1
ENSG00000162616	953.397	-0.0737443	0.230209	-0.320336	0.748713	0.999804	DNAJB4
ENSG00000137965	58.1148	-1.04932	1.30301	-0.805302	0.420646	0.999804	IFI44
ENSG00000117114	9.06004	-0.137809	0.66157	-0.208307	0.834989	0.999804	ADGRL2
ENSG00000137941	77.8655	0.0802067	0.276944	0.289614	0.772112	0.999804	TTLL7
ENSG00000142875	213.99	-0.0161791	0.315241	-0.0513229	0.959068	0.999804	PRKACB
ENSG00000203943	9.34677	-0.0657094	0.62596	-0.104974	0.916397	0.999804	SAMD13
ENSG00000117133	743.569	-0.0380381	0.270797	-0.140467	0.888291	0.999804	RPF1
ENSG00000174021	999.689	0.0881967	0.258661	0.340974	0.733123	0.999804	GNG5
ENSG00000117151	225.924	0.078794	0.272577	0.289071	0.772527	0.999804	CTBS
ENSG00000117155	566.116	0.10461	0.268078	0.390224	0.696371	0.999804	SSX2IP
ENSG00000153898	59.0415	0.0877955	0.321495	0.273085	0.784788	0.999804	MCOLN2
ENSG00000162643	22.4343	-0.166284	0.45913	-0.362171	0.717224	0.999804	DNAI3
ENSG00000055732	48.4998	0.128882	0.436086	0.295543	0.767579	0.999804	MCOLN3
ENSG00000097096	129.102	0.277786	0.370977	0.748795	0.453981	0.999804	SYDE2
ENSG00000162642	261.137	0.0902835	0.209591	0.430761	0.666642	0.999804	C1orf52
ENSG00000142867	327.795	0.350651	0.358837	0.977188	0.328476	0.999804	BCL10
ENSG00000153904	171.272	-0.0850702	0.236058	-0.360379	0.718564	0.999804	DDAH1
ENSG00000142871	950.693	-0.191587	0.372329	-0.514564	0.606858	0.999804	CCN1
ENSG00000117174	379.703	-0.116827	0.316763	-0.368814	0.712267	0.999804	ZNHIT6
ENSG00000122417	216.375	0.0383731	0.254716	0.150651	0.880251	0.999804	ODF2L
ENSG00000097033	783.994	-0.00782622	0.177358	-0.0441267	0.964803	0.999804	SH3GLB1
ENSG00000183291	1096.57	0.198146	0.188251	1.05256	0.292543	0.999804	SELENOF
ENSG00000153936	222.251	0.36348	0.32579	1.11569	0.264556	0.999804	HS2ST1
ENSG00000267561	167.366	0.111988	0.246012	0.455212	0.648956	0.999804	ENSG00000267561
ENSG00000143013	316.619	0.217207	0.375774	0.578025	0.563248	0.999804	LMO4
ENSG00000065243	1025.63	-0.142554	0.266032	-0.535851	0.592061	0.999804	PKN2
ENSG00000137947	444.021	-0.0629084	0.284695	-0.220968	0.825117	0.999804	GTF2B
ENSG00000137944	222.617	0.325984	0.377028	0.864614	0.387251	0.999804	KYAT3
ENSG00000213516	187.47	0.27325	0.326313	0.837385	0.402376	0.999804	RBMXL1
ENSG00000117226	49.1755	-0.612033	0.506589	-1.20815	0.226991	0.999804	GBP3
ENSG00000117228	60.7103	-1.02548	0.911597	-1.12493	0.260618	0.999804	GBP1
ENSG00000162645	11.9172	-0.229655	0.764633	-0.300347	0.763913	0.999804	GBP2
ENSG00000162654	22.6064	-2.20024	2.04504	-1.07589	0.281975	0.999804	GBP4
ENSG00000154451	24.052	0.101834	4.04006	0.0252062	0.979891	0.999804	GBP5
ENSG00000197147	416.445	0.006719	0.1962	0.0342457	0.972681	0.999804	LRRC8B
ENSG00000171488	694.492	0.0715936	0.248126	0.288537	0.772935	0.999804	LRRC8C
ENSG00000271949	99.9623	0.151634	0.287283	0.52782	0.597624	0.999804	ENSG00000271949
ENSG00000171492	2275.2	-0.0388347	0.18603	-0.208755	0.834639	0.999804	LRRC8D
ENSG00000162664	332.279	0.0498903	0.336698	0.148175	0.882204	0.999804	ZNF326
ENSG00000122482	1595.96	-0.214159	0.189251	-1.13161	0.257797	0.999804	ZNF644
ENSG00000097046	366.968	-0.181604	0.25901	-0.701148	0.48321	0.999804	CDC7
ENSG00000069702	193.958	-0.215	0.220024	-0.977164	0.328488	0.999804	TGFBR3
ENSG00000172031	6.94384	-0.086419	0.823808	-0.104902	0.916454	0.999804	EPHX4
ENSG00000230667	13.4404	0.23903	0.696106	0.343382	0.731311	0.999804	SETSIP
ENSG00000189195	11.2192	0.0930569	0.646738	0.143886	0.88559	0.999804	BTBD8
ENSG00000069712	50.543	-0.198323	0.355347	-0.558111	0.576769	0.999804	ENSG00000069712
ENSG00000174842	262.941	0.365737	0.466314	0.784314	0.432856	0.999804	GLMN
ENSG00000122484	330.517	0.159762	0.363234	0.439832	0.660059	0.999804	RPAP2
ENSG00000067208	394.433	-0.162877	0.207984	-0.783122	0.433556	0.999804	EVI5
ENSG00000122406	8357.55	0.157161	0.253844	0.619124	0.535835	0.999804	RPL5
ENSG00000154511	315.124	-0.0882734	0.201754	-0.437529	0.661727	0.999804	DIPK1A
ENSG00000143033	465.206	-0.0734847	0.202702	-0.362525	0.71696	0.999804	MTF2
ENSG00000117500	825.413	-0.0414287	0.199507	-0.207655	0.835498	0.999804	TMED5
ENSG00000122483	426.117	-0.263413	0.227182	-1.15948	0.24626	0.999804	CCDC18
ENSG00000117505	765.816	-0.137572	0.242542	-0.567206	0.570574	0.999804	DR1
ENSG00000137942	662.552	-0.458847	0.304829	-1.50526	0.132256	0.999804	FNBP1L
ENSG00000137936	1048.07	0.0880482	0.191198	0.460508	0.645152	0.999804	BCAR3
ENSG00000067334	1240.29	-0.0205013	0.295397	-0.0694027	0.944669	0.999804	DNTTIP2
ENSG00000023909	2297.56	0.343635	0.389332	0.882628	0.377437	0.999804	GCLM
ENSG00000137962	919.457	0.136893	0.1866	0.733617	0.463182	0.999804	ARHGAP29
ENSG00000117528	893.186	0.202358	0.414219	0.488529	0.625175	0.999804	ABCD3
ENSG00000117525	63.2607	0.248492	0.288848	0.860286	0.389631	0.999804	F3
ENSG00000143036	83.9276	0.0763272	0.32908	0.231941	0.816583	0.999804	SLC44A3
ENSG00000117519	1898.21	-0.0623684	0.238581	-0.261414	0.793773	0.999804	CNN3
ENSG00000172339	355.183	-0.142915	0.193189	-0.739767	0.459441	0.999804	ALG14
ENSG00000152078	430.939	0.555044	0.512756	1.08247	0.279043	0.999804	TLCD4
ENSG00000271092	256.937	0.5045	0.451194	1.11814	0.263505	0.999804	TLCD4-RWDD3
ENSG00000122481	217.829	0.15237	0.21898	0.695819	0.486542	0.999804	RWDD3
ENSG00000117569	387.288	-0.0662493	0.277461	-0.23877	0.811284	0.999804	PTBP2
ENSG00000188641	123.701	0.379344	0.391644	0.968592	0.332749	0.999804	DPYD
ENSG00000162627	653.744	0.12257	0.216032	0.56737	0.570463	0.999804	SNX7
ENSG00000099260	83.1883	-0.420141	0.468767	-0.896269	0.370109	0.999804	PALMD
ENSG00000156869	91.257	0.490085	0.536842	0.912903	0.361294	0.999804	FRRS1
ENSG00000162688	328.695	0.062144	0.352646	0.176222	0.86012	0.999804	AGL
ENSG00000117620	308.27	0.196458	0.272447	0.721086	0.470856	0.999804	SLC35A3
ENSG00000156875	1587.55	-0.199842	0.237756	-0.840534	0.400609	0.999804	MFSD14A
ENSG00000156876	400.998	-0.12078	0.211809	-0.570229	0.568522	0.999804	SASS6
ENSG00000122435	249.255	0.290666	0.306133	0.949477	0.342378	0.999804	TRMT13
ENSG00000122477	4.47894	-0.588327	1.05608	-0.557083	0.577471	0.999804	LRRC39
ENSG00000137992	205.745	0.325429	0.35481	0.917192	0.359042	0.999804	DBT
ENSG00000137996	806.311	-0.248736	0.217815	-1.14196	0.25347	0.999804	RTCA
ENSG00000079335	164.303	-0.0795868	0.34508	-0.230633	0.8176	0.999804	CDC14A
ENSG00000162694	139.698	0.500116	0.439851	1.13701	0.255532	0.999804	EXTL2
ENSG00000162695	333.276	0.356227	0.322979	1.10294	0.270052	0.999804	SLC30A7
ENSG00000117543	570.595	-0.202943	0.279203	-0.726863	0.46731	0.999804	DPH5
ENSG00000060718	0.310028	-0.455065	3.74017	-0.12167	0.903161	0.999804	COL11A1
ENSG00000185946	265.222	-0.486787	0.464545	-1.04788	0.294694	0.999804	RNPC3
ENSG00000134215	126.558	-0.592686	0.326052	-1.81776	0.0691005	0.999804	VAV3
ENSG00000085491	860.291	0.135763	0.276302	0.491359	0.623172	0.999804	SLC25A24
ENSG00000162636	209.578	0.180003	0.315676	0.570214	0.568532	0.999804	EEIG2
ENSG00000162639	74.6585	-0.0836008	0.305862	-0.273329	0.7846	0.999804	HENMT1
ENSG00000134186	444.754	-0.400826	0.320117	-1.25212	0.210525	0.999804	PRPF38B
ENSG00000116266	487.876	0.456413	0.378665	1.20532	0.22808	0.999804	STXBP3
ENSG00000274068	45.5203	0.101324	0.337068	0.300604	0.763717	0.999804	ENSG00000274068
ENSG00000121957	607.325	-0.0268369	0.205777	-0.130418	0.896236	0.999804	GPSM2
ENSG00000121940	818.231	-0.110087	0.2629	-0.418739	0.675407	0.999804	CLCC1
ENSG00000085433	232.839	-0.115524	0.24327	-0.47488	0.634873	0.999804	WDR47
ENSG00000197780	296.078	-0.10223	0.286331	-0.357035	0.721065	0.999804	TAF13
ENSG00000215717	81.7927	0.132292	0.282407	0.468443	0.639468	0.999804	TMEM167B
ENSG00000116299	19.2352	-0.116936	0.498157	-0.234737	0.814413	0.999804	ELAPOR1
ENSG00000031698	1620.52	-0.118286	0.240185	-0.492479	0.622381	0.999804	SARS1
ENSG00000143126	346.591	0.171246	0.314562	0.544396	0.586169	0.999804	CELSR2
ENSG00000134222	506.841	-0.193489	0.3912	-0.494605	0.620879	0.999804	PSRC1
ENSG00000134243	252.317	-0.125124	0.267266	-0.468164	0.639668	0.999804	SORT1
ENSG00000143106	1642.24	0.43864	0.371906	1.17944	0.238223	0.999804	PSMA5
ENSG00000162650	132.796	-0.22438	0.313725	-0.715213	0.474477	0.999804	ATXN7L2
ENSG00000174151	51.1641	-0.0708137	0.343116	-0.206384	0.836491	0.999804	CYB561D1
ENSG00000181754	30.6994	-0.225609	0.404535	-0.557701	0.577049	0.999804	AMIGO1
ENSG00000065135	1167.84	0.404628	0.392142	1.03184	0.302147	0.999804	GNAI3
ENSG00000116337	522.524	-0.0539809	0.196888	-0.27417	0.783954	0.999804	AMPD2
ENSG00000168765	78.8683	-0.0156269	0.278878	-0.0560348	0.955314	0.999804	GSTM4
ENSG00000213366	3.77877	-0.479139	0.939588	-0.509946	0.610089	0.999804	GSTM2
ENSG00000134184	4.12363	-0.166402	0.872915	-0.190628	0.848817	0.999804	GSTM1
ENSG00000134202	131.208	0.553557	0.34575	1.60103	0.10937	0.999804	GSTM3
ENSG00000198758	23.9293	-0.240228	0.470633	-0.510436	0.609746	0.999804	EPS8L3
ENSG00000184371	1013.38	0.0238042	0.225159	0.105722	0.915803	0.999804	CSF1
ENSG00000168710	1455.05	-0.248775	0.252387	-0.985689	0.324286	0.999804	AHCYL1
ENSG00000143093	286.917	0.387882	0.281004	1.38034	0.167481	0.999804	STRIP1
ENSG00000197106	48.7442	-0.0534225	0.325156	-0.164298	0.869497	0.999804	SLC6A17
ENSG00000116396	60.7876	0.152715	0.406983	0.375236	0.707485	0.999804	KCNC4
ENSG00000162775	841.704	0.0525705	0.212136	0.247816	0.804277	0.999804	RBM15
ENSG00000168679	1401.71	-0.199261	0.192279	-1.03632	0.300054	0.999804	SLC16A4
ENSG00000134248	696.062	0.205274	0.227439	0.902544	0.366768	0.999804	LAMTOR5
ENSG00000121931	855.758	0.101538	0.247478	0.41029	0.681593	0.999804	LRIF1
ENSG00000156171	581.411	-0.0696126	0.203002	-0.342917	0.731661	0.999804	DRAM2
ENSG00000134255	431.352	0.0737835	0.267092	0.276248	0.782358	0.999804	CEPT1
ENSG00000162777	26.3631	-0.31228	0.40026	-0.780192	0.435278	0.999804	DENND2D
ENSG00000085465	18.5087	-0.416419	0.495386	-0.840595	0.400575	0.999804	OVGP1
ENSG00000116455	747.823	0.401488	0.327737	1.22503	0.220564	0.999804	WDR77
ENSG00000116459	2063.03	0.254491	0.276032	0.921961	0.356549	0.999804	ATP5PB
ENSG00000116473	291.861	-0.142586	0.265671	-0.536703	0.591473	0.999804	RAP1A
ENSG00000197852	39.6751	-0.382781	0.339244	-1.12834	0.259177	0.999804	INKA2
ENSG00000064703	605.457	0.0893559	0.251816	0.354845	0.722706	0.999804	DDX20
ENSG00000143079	343.933	-0.705629	0.427147	-1.65196	0.0985433	0.999804	CTTNBP2NL
ENSG00000007341	265.458	-0.185255	0.218436	-0.848097	0.396384	0.999804	ST7L
ENSG00000116489	1782.97	0.0446833	0.224764	0.198801	0.842418	0.999804	CAPZA1
ENSG00000155363	456.639	0.139832	0.318208	0.439437	0.660345	0.999804	MOV10
ENSG00000155366	2119.46	0.0479849	0.18801	0.255226	0.798549	0.999804	RHOC
ENSG00000271810	778.011	0.0130158	0.20802	0.0625698	0.950109	0.999804	ENSG00000271810
ENSG00000155367	16.9364	0.0564097	0.498677	0.113119	0.909936	0.999804	PPM1J
ENSG00000155380	1112.45	-0.0466539	0.30166	-0.154657	0.877092	0.999804	SLC16A1
ENSG00000198799	318.564	0.194662	0.218616	0.89043	0.373235	0.999804	LRIG2
ENSG00000081026	392.301	0.133002	0.287127	0.463217	0.643209	0.999804	MAGI3
ENSG00000116793	608.937	-0.0858297	0.207808	-0.413024	0.679589	0.999804	PHTF1
ENSG00000081019	200.235	-0.00702735	0.221333	-0.0317501	0.974671	0.999804	RSBN1
ENSG00000188761	6.93574	0.231765	0.712115	0.32546	0.744833	0.999804	BCL2L15
ENSG00000134262	210.918	0.26323	0.28729	0.916251	0.359535	0.999804	AP4B1
ENSG00000118655	526.689	-0.299186	0.36342	-0.823252	0.410365	0.999804	DCLRE1B
ENSG00000163349	868.772	-0.176494	0.236159	-0.747353	0.454851	0.999804	HIPK1
ENSG00000116774	73.1006	0.03825	0.405919	0.0942307	0.924926	0.999804	OLFML3
ENSG00000134207	23.2367	0.402344	0.629932	0.63871	0.523011	0.999804	SYT6
ENSG00000197323	807.852	-0.270747	0.244061	-1.10934	0.267284	0.999804	TRIM33
ENSG00000116752	722.666	-0.0607517	0.225309	-0.269637	0.787439	0.999804	BCAS2
ENSG00000175984	11.1887	-0.482467	0.617789	-0.780957	0.434828	0.999804	DENND2C
ENSG00000213281	734.917	0.0331622	0.23861	0.138981	0.889465	0.999804	NRAS
ENSG00000009307	5294.8	0.0590933	0.204761	0.288596	0.772891	0.999804	CSDE1
ENSG00000052723	229.07	-0.0294745	0.244817	-0.120394	0.904171	0.999804	SIKE1
ENSG00000134198	24.8649	-0.357085	0.558093	-0.63983	0.522283	0.999804	TSPAN2
ENSG00000134259	50	0.0723825	0.547896	0.13211	0.894897	0.999804	NGF
ENSG00000173218	616.294	-0.0813324	0.202493	-0.401654	0.687938	0.999804	VANGL1
ENSG00000163393	13.5617	-0.0765084	0.580702	-0.131752	0.895181	0.999804	SLC22A15
ENSG00000163399	2128.23	-0.165538	0.264491	-0.625876	0.531397	0.999804	ATP1A1
ENSG00000116815	334.6	-0.0199586	0.255362	-0.0781583	0.937702	0.999804	CD58
ENSG00000143061	850.28	-0.181838	0.248866	-0.730664	0.464984	0.999804	IGSF3
ENSG00000134247	731.885	-0.00524773	0.261605	-0.0200597	0.983996	0.999804	PTGFRN
ENSG00000134256	14.2587	-0.00056435	0.546253	-0.00103313	0.999176	0.999804	CD101
ENSG00000116830	482.473	0.134246	0.215186	0.62386	0.53272	0.999804	TTF2
ENSG00000134253	66.6776	0.268351	0.324814	0.826168	0.408709	0.999804	TRIM45
ENSG00000198162	1306.76	-0.261565	0.248475	-1.05268	0.292487	0.999804	MAN1A2
ENSG00000183508	4.64183	0.0204211	1.05907	0.0192822	0.984616	0.999804	TENT5C
ENSG00000196505	337.816	-0.0408414	0.207969	-0.196382	0.844311	0.999804	GDAP2
ENSG00000065183	1084.85	0.128042	0.336734	0.380247	0.703762	0.999804	WDR3
ENSG00000116874	208.249	0.0818822	0.219886	0.372385	0.709606	0.999804	WARS2
ENSG00000143067	47.5801	0.171832	0.394752	0.435291	0.663351	0.999804	ZNF697
ENSG00000092621	766.937	0.226347	0.235315	0.961888	0.336106	0.999804	PHGDH
ENSG00000134250	1709.59	0.190932	0.250786	0.761336	0.446456	0.999804	NOTCH2
ENSG00000265808	532.415	-0.194032	0.233135	-0.832273	0.405255	0.999804	SEC22B
ENSG00000278882	15.3072	0.397375	0.550366	0.72202	0.470282	0.999804	ENSG00000278882
ENSG00000273136	117.995	-0.182526	0.248801	-0.733623	0.463178	0.999804	NBPF26
ENSG00000188610	140.002	-0.177298	0.306598	-0.578273	0.56308	0.999804	FAM72B
ENSG00000171943	299.299	-0.282592	0.259289	-1.08987	0.27577	0.999804	SRGAP2C
ENSG00000203818	323.628	0.468684	0.360006	1.30188	0.192958	0.999804	ENSG00000203818
ENSG00000263513	144.92	-0.103399	0.339658	-0.304422	0.760807	0.999804	FAM72C
ENSG00000266338	207.345	-0.0361042	0.209766	-0.172117	0.863346	0.999804	NBPF15
ENSG00000196369	352.517	-0.349589	0.311531	-1.12216	0.261793	0.999804	SRGAP2B
ENSG00000215784	140.114	-0.184351	0.314672	-0.585852	0.557975	0.999804	FAM72D
ENSG00000162825	116.858	-0.190225	0.351743	-0.540806	0.588641	0.999804	NBPF20
ENSG00000117262	373.903	-0.190246	0.223976	-0.849406	0.395656	0.999804	GPR89A
ENSG00000174827	26.6611	-0.407771	0.501623	-0.812905	0.416273	0.999804	PDZK1
ENSG00000265491	662.252	0.0807422	0.194278	0.415602	0.677701	0.999804	RNF115
ENSG00000186141	1201.15	-0.240759	0.284983	-0.844817	0.398213	0.999804	POLR3C
ENSG00000186364	115.799	-0.346472	0.441385	-0.784966	0.432473	0.999804	NUDT17
ENSG00000131788	415.659	0.0491503	0.288433	0.170405	0.864692	0.999804	PIAS3
ENSG00000143127	13.2087	0.180046	0.616604	0.291996	0.770289	0.999804	ITGA10
ENSG00000131779	207.925	0.238384	0.321199	0.742168	0.457985	0.999804	PEX11B
ENSG00000265241	2014.34	-0.0442298	0.195122	-0.226678	0.820674	0.999804	RBM8A
ENSG00000271601	323.907	-0.0195953	0.193273	-0.101387	0.919243	0.999804	LIX1L
ENSG00000272031	4.76409	0.250923	1.01254	0.247816	0.804277	0.999804	ANKRD34A
ENSG00000121851	258.449	-0.294051	0.352654	-0.833822	0.404381	0.999804	POLR3GL
ENSG00000265972	6.44672	0.0946531	1.13975	0.0830469	0.933814	0.999804	TXNIP
ENSG00000271425	163.262	-0.00516549	0.241997	-0.0213452	0.98297	0.999804	NBPF10
ENSG00000213240	47.9662	0.379715	0.381698	0.994806	0.319831	0.999804	ENSG00000213240
ENSG00000264343	55.8503	0.30245	0.35068	0.862468	0.38843	0.999804	NOTCH2NLA
ENSG00000268043	384.573	-0.0590428	0.245429	-0.24057	0.809889	0.999804	NBPF12
ENSG00000131791	168.011	-0.0247491	0.259946	-0.0952088	0.924149	0.999804	PRKAB2
ENSG00000131781	7.87866	0.134672	0.672972	0.200115	0.84139	0.999804	FMO5
ENSG00000131778	1319.45	-0.149326	0.196178	-0.761174	0.446553	0.999804	CHD1L
ENSG00000116128	434.962	-0.145702	0.349783	-0.416548	0.677009	0.999804	BCL9
ENSG00000162836	272.545	-0.0648162	0.207542	-0.312304	0.75481	0.999804	ACP6
ENSG00000188092	435.121	-0.431428	0.342723	-1.25883	0.208094	0.999804	GPR89B
ENSG00000263956	199.705	-0.166013	0.302943	-0.548001	0.583691	0.999804	NBPF11
ENSG00000270629	249.523	0.0459026	0.189612	0.242087	0.808712	0.999804	NBPF14
ENSG00000178104	176.427	-0.191326	0.221565	-0.863518	0.387853	0.999804	PDE4DIP
ENSG00000269713	290.161	-0.0352288	0.234928	-0.149956	0.8808	0.999804	NBPF9
ENSG00000271383	162.546	0.268041	0.290454	0.922834	0.356094	0.999804	NBPF19
ENSG00000203814	12581.1	-0.0749296	0.230212	-0.325481	0.744817	0.999804	H2BC18
ENSG00000183598	2074.65	0.488996	0.463991	1.05389	0.291932	0.999804	H3C13
ENSG00000270882	2919.97	0.405055	0.420041	0.964322	0.334885	0.999804	H4C14
ENSG00000203811	4653.74	0.452519	0.455978	0.992414	0.320995	0.999804	H3C14
ENSG00000203812	6589.21	0.173814	0.315254	0.551344	0.581398	0.999804	ENSG00000203812
ENSG00000184678	6648.1	0.095627	0.252008	0.37946	0.704346	0.999804	H2BC21
ENSG00000272196	18533.8	-0.0175368	0.263297	-0.0666046	0.946897	0.999804	ENSG00000272196
ENSG00000203852	9674.83	0.359001	0.270922	1.32511	0.185135	0.999804	H3C15
ENSG00000270276	10036.8	0.383014	0.30515	1.25517	0.209418	0.999804	H4C15
ENSG00000184260	5555.31	-0.0498687	0.216557	-0.23028	0.817874	0.999804	H2AC20
ENSG00000184270	2730.15	0.176444	0.267287	0.660127	0.509172	0.999804	H2AC21
ENSG00000178096	136.204	0.469743	0.398326	1.17929	0.238282	0.999804	BOLA1
ENSG00000143368	2216.91	-0.142388	0.323287	-0.440437	0.65962	0.999804	SF3B4
ENSG00000014914	279.971	0.190859	0.228138	0.836595	0.40282	0.999804	MTMR11
ENSG00000264522	469.101	-0.0828416	0.191421	-0.432771	0.665181	0.999804	OTUD7B
ENSG00000136631	558.079	0.100438	0.29459	0.340943	0.733147	0.999804	VPS45
ENSG00000023902	218.428	-0.117123	0.330667	-0.354201	0.723188	0.999804	PLEKHO1
ENSG00000143401	803.897	-0.341576	0.322465	-1.05927	0.289479	0.999804	ANP32E
ENSG00000117362	1879.36	0.229385	0.323594	0.708866	0.478408	0.999804	APH1A
ENSG00000159208	8.76893	-0.967024	0.673908	-1.43495	0.151301	0.999804	CIART
ENSG00000266472	1545.28	-0.0151799	0.212394	-0.0714707	0.943023	0.999804	MRPS21
ENSG00000117360	2059.01	-0.0498841	0.207529	-0.240372	0.810042	0.999804	PRPF3
ENSG00000163125	1311.99	-0.191598	0.255618	-0.74955	0.453526	0.999804	RPRD2
ENSG00000143374	505.53	0.0924164	0.183267	0.504271	0.614071	0.999804	TARS2
ENSG00000143369	20.9042	-1.12015	0.525365	-2.13214	0.0329955	0.999804	ECM1
ENSG00000143382	64.1848	0.132195	0.32268	0.409678	0.682042	0.999804	ADAMTSL4
ENSG00000143384	2134.52	0.0143345	0.19926	0.0719388	0.942651	0.999804	MCL1
ENSG00000143420	2035.14	-0.192889	0.314953	-0.612437	0.540249	0.999804	ENSA
ENSG00000143457	289.911	-0.198643	0.23341	-0.851047	0.394743	0.999804	GOLPH3L
ENSG00000143452	266.985	-0.0767296	0.212064	-0.361824	0.717484	0.999804	HORMAD1
ENSG00000163131	142.033	0.060563	0.44663	0.1356	0.892138	0.999804	CTSS
ENSG00000143387	36.407	0.111717	0.426981	0.261643	0.793596	0.999804	CTSK
ENSG00000143437	753.626	-0.277383	0.272942	-1.01627	0.3095	0.999804	ARNT
ENSG00000143379	937.764	-0.0667075	0.198518	-0.336027	0.73685	0.999804	SETDB1
ENSG00000143418	3459.29	0.136756	0.230555	0.593161	0.553074	0.999804	CERS2
ENSG00000143412	30.4494	-0.283539	0.390457	-0.726173	0.467733	0.999804	ANXA9
ENSG00000143409	82.3613	-0.563405	0.262803	-2.14383	0.0320464	0.999804	MINDY1
ENSG00000143363	342.171	-0.372037	0.25831	-1.44028	0.149789	0.999804	PRUNE1
ENSG00000143443	269.915	-0.39729	0.400342	-0.992375	0.321014	0.999804	C1orf56
ENSG00000197622	854.066	-0.131341	0.251516	-0.522195	0.601534	0.999804	CDC42SE1
ENSG00000213190	851.75	-0.243123	0.359347	-0.676568	0.49868	0.999804	MLLT11
ENSG00000143458	159.192	-0.256985	0.254556	-1.00954	0.312715	0.999804	GABPB2
ENSG00000143434	33.7929	-0.177265	0.521268	-0.340065	0.733808	0.999804	SEMA6C
ENSG00000163156	833.115	-0.191011	0.30125	-0.634059	0.526042	0.999804	SCNM1
ENSG00000163155	139.95	0.084984	0.241867	0.351366	0.725314	0.999804	LYSMD1
ENSG00000163157	6.21694	0.450122	0.727058	0.6191	0.535851	0.999804	TMOD4
ENSG00000163159	1239.02	-0.0773451	0.22042	-0.350898	0.725665	0.999804	VPS72
ENSG00000143398	1166.16	-0.000443637	0.200967	-0.00220752	0.998239	0.999804	PIP5K1A
ENSG00000159352	2211.74	0.173454	0.260077	0.666933	0.504815	0.999804	PSMD4
ENSG00000143373	988.206	0.0917096	0.243118	0.377224	0.706007	0.999804	ZNF687
ENSG00000143393	1098.69	-0.127328	0.189881	-0.670566	0.502497	0.999804	PI4KB
ENSG00000143390	1280.1	-0.12651	0.228259	-0.554241	0.579414	0.999804	RFX5
ENSG00000143416	142.032	0.0523469	0.252877	0.207005	0.836006	0.999804	SELENBP1
ENSG00000159377	2589.11	0.387985	0.302143	1.28411	0.199103	0.999804	PSMB4
ENSG00000143442	1448.1	-0.19765	0.344369	-0.57395	0.566002	0.999804	POGZ
ENSG00000143375	19.9856	0.140697	0.56514	0.248959	0.803392	0.999804	CGN
ENSG00000143367	806.094	-0.204962	0.250191	-0.819224	0.412659	0.999804	TUFT1
ENSG00000143376	469.954	-0.00123652	0.208734	-0.00592391	0.995273	0.999804	SNX27
ENSG00000143436	1008.38	0.205209	0.170344	1.20468	0.228328	0.999804	MRPL9
ENSG00000143450	24.1371	0.22901	0.451613	0.507093	0.612089	0.999804	OAZ3
ENSG00000182134	170.729	0.0558175	0.241724	0.230914	0.817382	0.999804	TDRKH
ENSG00000159445	496.073	-0.148369	0.248075	-0.598079	0.549788	0.999804	THEM4
ENSG00000197747	3912.02	0.0614085	0.246532	0.249089	0.803292	0.999804	S100A10
ENSG00000163191	6009.99	0.00590312	0.304387	0.0193935	0.984527	0.999804	S100A11
ENSG00000159450	5.28482	0.103219	0.853287	0.120967	0.903717	0.999804	TCHH
ENSG00000197956	7710.77	0.366251	0.35944	1.01895	0.308227	0.999804	S100A6
ENSG00000196154	3095.57	0.323099	0.343145	0.941582	0.346407	0.999804	S100A4
ENSG00000188015	642.743	0.21924	0.273886	0.800477	0.423434	0.999804	S100A3
ENSG00000196754	91.2112	-0.108718	0.311483	-0.349032	0.727065	0.999804	S100A2
ENSG00000188643	2062.69	0.0448737	0.264678	0.169541	0.865371	0.999804	S100A16
ENSG00000189171	713.543	0.309912	0.297859	1.04046	0.298125	0.999804	S100A13
ENSG00000160679	658.948	0.00834849	0.239539	0.0348524	0.972197	0.999804	CHTOP
ENSG00000143553	625.183	0.1543	0.207732	0.742784	0.457613	0.999804	SNAPIN
ENSG00000143621	3580.65	0.102542	0.237274	0.432165	0.665621	0.999804	ILF2
ENSG00000169418	35.6156	0.344412	0.467447	0.736794	0.461248	0.999804	NPR1
ENSG00000143624	1045.66	-0.0178244	0.192422	-0.0926317	0.926196	0.999804	INTS3
ENSG00000143554	23.433	0.0910433	0.484338	0.187975	0.850896	0.999804	SLC27A3
ENSG00000143614	304.185	-0.130963	0.349504	-0.37471	0.707876	0.999804	GATAD2B
ENSG00000198837	944.066	-0.0334249	0.300797	-0.111121	0.91152	0.999804	DENND4B
ENSG00000160741	1000.07	-0.226239	0.459407	-0.492459	0.622395	0.999804	CRTC2
ENSG00000143570	1319.17	0.334452	0.294657	1.13505	0.256352	0.999804	SLC39A1
ENSG00000143578	160.72	0.0610564	0.251387	0.242878	0.8081	0.999804	CREB3L4
ENSG00000143543	1417.17	0.498776	0.395975	1.25962	0.207808	0.999804	JTB
ENSG00000143545	756.958	0.0991362	0.301192	0.329146	0.742046	0.999804	RAB13
ENSG00000177954	5398.08	0.321573	0.235249	1.36695	0.171641	0.999804	RPS27
ENSG00000143549	4580.04	-0.0947954	0.246092	-0.385204	0.700087	0.999804	TPM3
ENSG00000143612	3069.91	0.167722	0.244178	0.686885	0.492155	0.999804	C1orf43
ENSG00000143569	3267.88	-0.34461	0.407891	-0.844859	0.39819	0.999804	UBAP2L
ENSG00000143575	2465.46	-0.117596	0.254346	-0.462347	0.643833	0.999804	HAX1
ENSG00000143515	1336.76	0.0527761	0.286899	0.183953	0.85405	0.999804	ATP8B2
ENSG00000160712	125.259	-0.013663	0.297403	-0.0459411	0.963357	0.999804	IL6R
ENSG00000160714	1609.18	-0.15296	0.219015	-0.698399	0.484928	0.999804	UBE2Q1
ENSG00000160716	17.3367	-0.47007	0.545162	-0.862258	0.388546	0.999804	CHRNB2
ENSG00000160710	3705.14	0.061599	0.217275	0.283507	0.776788	0.999804	ADAR
ENSG00000163344	236.433	-0.192193	0.326362	-0.588894	0.555932	0.999804	PMVK
ENSG00000163346	262.014	0.168367	0.324739	0.518469	0.604131	0.999804	PBXIP1
ENSG00000163348	494.58	0.208287	0.327037	0.636893	0.524195	0.999804	PYGO2
ENSG00000160691	5426.89	0.144948	0.232709	0.622874	0.533367	0.999804	SHC1
ENSG00000173207	1764.88	-0.0456924	0.220423	-0.207294	0.83578	0.999804	CKS1B
ENSG00000160688	1408.35	0.197447	0.256561	0.769592	0.441542	0.999804	FLAD1
ENSG00000160685	843.992	-0.368786	0.260248	-1.41706	0.156466	0.999804	ZBTB7B
ENSG00000163354	15.7161	-1.12559	0.644151	-1.7474	0.0805673	0.999804	DCST2
ENSG00000143537	1631.08	0.193753	0.277758	0.697561	0.485452	0.999804	ADAM15
ENSG00000243364	60.0484	0.441757	0.36137	1.22245	0.221537	0.999804	EFNA4
ENSG00000251246	29.0359	0.22677	0.474968	0.477444	0.633046	0.999804	EFNA4-EFNA3
ENSG00000143590	21.7679	-0.0572671	0.541615	-0.105734	0.915793	0.999804	EFNA3
ENSG00000169242	649.536	0.177137	0.327626	0.54067	0.588735	0.999804	EFNA1
ENSG00000169241	446.027	0.0899276	0.286216	0.314195	0.753373	0.999804	SLC50A1
ENSG00000179085	451.321	-0.179023	0.396967	-0.450978	0.652005	0.999804	DPM3
ENSG00000163463	1742.19	-0.0614974	0.28265	-0.217574	0.827761	0.999804	KRTCAP2
ENSG00000163462	40.4385	-0.394416	0.405039	-0.973773	0.330169	0.999804	TRIM46
ENSG00000185499	43.0674	-0.261009	0.501996	-0.519942	0.603104	0.999804	MUC1
ENSG00000169231	179.686	-0.0207219	0.243249	-0.085188	0.932112	0.999804	THBS3
ENSG00000173171	691.86	0.3077	0.228924	1.34411	0.178912	0.999804	MTX1
ENSG00000177628	676.798	-0.022249	0.185788	-0.119755	0.904677	0.999804	GBA1
ENSG00000160767	530.088	-0.00808981	0.454378	-0.0178041	0.985795	0.999804	ENTREP3
ENSG00000116521	1579.37	-0.140947	0.224351	-0.628243	0.529845	0.999804	SCAMP3
ENSG00000176444	609.198	-0.294992	0.377048	-0.782371	0.433996	0.999804	CLK2
ENSG00000143630	82.7422	-0.0233777	0.531361	-0.043996	0.964908	0.999804	HCN3
ENSG00000160752	1633.14	0.250565	0.227004	1.10379	0.269683	0.999804	FDPS
ENSG00000160753	705.59	0.193638	0.368702	0.525188	0.599452	0.999804	RUSC1
ENSG00000116539	1755.21	0.0722567	0.16742	0.43159	0.66604	0.999804	ASH1L
ENSG00000125459	670.696	0.000129447	0.240528	0.00053818	0.999571	0.999804	MSTO1
ENSG00000163374	1960.93	-0.213298	0.284785	-0.74898	0.453869	0.999804	YY1AP1
ENSG00000132676	1913.65	0.037522	0.162741	0.230562	0.817655	0.999804	DAP3
ENSG00000116580	1274.3	-0.184217	0.243987	-0.755026	0.450234	0.999804	GON4L
ENSG00000132718	21.4643	0.547837	0.47791	1.14632	0.251663	0.999804	SYT11
ENSG00000143622	272.886	0.0462725	0.280696	0.164849	0.869063	0.999804	RIT1
ENSG00000132680	1559.65	-0.255201	0.450088	-0.567003	0.570712	0.999804	KHDC4
ENSG00000116584	737.82	0.0246763	0.264832	0.0931772	0.925763	0.999804	ARHGEF2
ENSG00000163479	2029.4	0.0538482	0.183535	0.293395	0.76922	0.999804	SSR2
ENSG00000160803	1101.71	-0.105433	0.334319	-0.315366	0.752484	0.999804	UBQLN4
ENSG00000116586	1412.52	-0.116366	0.338866	-0.343398	0.731299	0.999804	LAMTOR2
ENSG00000254726	41.31	-0.0569167	0.421188	-0.135134	0.892506	0.999804	MEX3A
ENSG00000160789	4808.33	0.425016	0.407607	1.04271	0.297082	0.999804	LMNA
ENSG00000196189	2.80497	0.387719	0.986521	0.393016	0.694307	0.999804	SEMA4A
ENSG00000160785	424.646	0.0146454	0.210648	0.0695257	0.944571	0.999804	SLC25A44
ENSG00000260238	392.352	-0.15774	0.199273	-0.791577	0.428608	0.999804	PMF1-BGLAP
ENSG00000160783	410.667	-0.128986	0.184577	-0.69882	0.484664	0.999804	PMF1
ENSG00000242252	37.9987	-0.224811	0.346591	-0.648636	0.516574	0.999804	BGLAP
ENSG00000160781	54.8006	-0.564334	0.633736	-0.890487	0.373204	0.999804	PAQR6
ENSG00000198952	2511.42	-0.0133399	0.203519	-0.0655462	0.947739	0.999804	SMG5
ENSG00000163472	172.658	0.074806	0.319731	0.233965	0.815012	0.999804	TMEM79
ENSG00000198715	727.093	-0.112143	0.347363	-0.322841	0.746815	0.999804	GLMP
ENSG00000163468	7051.21	0.29607	0.335183	0.883307	0.377071	0.999804	CCT3
ENSG00000163467	130.219	-0.657688	0.65193	-1.00883	0.313055	0.999804	TSACC
ENSG00000125462	18.6046	0.468906	0.504107	0.930172	0.352282	0.999804	MIR9-1HG
ENSG00000116604	906.911	-0.160873	0.330413	-0.486886	0.626339	0.999804	MEF2D
ENSG00000183856	752.958	0.146461	0.234893	0.623523	0.532941	0.999804	IQGAP3
ENSG00000163382	2240.94	0.153989	0.226223	0.680697	0.496063	0.999804	NAXE
ENSG00000160818	554.405	-0.332114	0.338761	-0.980379	0.326899	0.999804	GPATCH4
ENSG00000280316	14.1033	0.185716	0.809748	0.22935	0.818597	0.999804	ENSG00000280316
ENSG00000132688	31.0206	0.0182338	0.386481	0.047179	0.962371	0.999804	NES
ENSG00000143320	68.1205	-0.0826035	0.383961	-0.215135	0.829662	0.999804	CRABP2
ENSG00000143319	1431.38	-0.415895	0.340523	-1.22134	0.221957	0.999804	ISG20L2
ENSG00000143303	281.784	0.189136	0.257048	0.735801	0.461852	0.999804	METTL25B
ENSG00000143314	1605.64	0.112135	0.205195	0.54648	0.584736	0.999804	MRPL24
ENSG00000143321	6036.72	-0.0763396	0.236094	-0.323344	0.746435	0.999804	HDGF
ENSG00000143294	1344.03	-0.173669	0.312321	-0.556061	0.578169	0.999804	PRCC
ENSG00000027869	30.1127	-0.250765	0.617701	-0.405965	0.684768	0.999804	SH2D2A
ENSG00000187800	179.053	0.132856	0.380687	0.34899	0.727097	0.999804	PEAR1
ENSG00000132694	1604.39	-0.0396438	0.17202	-0.23046	0.817734	0.999804	ARHGEF11
ENSG00000253831	7.47317	0.681016	0.798841	0.852506	0.393933	0.999804	ETV3L
ENSG00000117036	408.837	0.0257061	0.347831	0.0739037	0.941087	0.999804	ETV3
ENSG00000183853	1597.7	-0.0278826	0.228247	-0.12216	0.902773	0.999804	KIRREL1
ENSG00000163565	40.0802	-0.857392	0.636572	-1.34689	0.178016	0.999804	IFI16
ENSG00000158716	606.774	0.00497568	0.279106	0.0178272	0.985777	0.999804	DUSP23
ENSG00000158710	4525.49	0.244678	0.244727	0.999803	0.317406	0.999804	TAGLN2
ENSG00000085552	12.7186	-0.0996199	0.748459	-0.1331	0.894114	0.999804	IGSF9
ENSG00000143315	355.288	-0.0295998	0.204553	-0.144704	0.884944	0.999804	PIGM
ENSG00000162729	257.217	-0.152154	0.236617	-0.64304	0.520198	0.999804	IGSF8
ENSG00000162734	1024.18	-0.0856814	0.362771	-0.236186	0.813288	0.999804	PEA15
ENSG00000132716	668.551	-0.240463	0.233004	-1.03201	0.302067	0.999804	DCAF8
ENSG00000258465	749.83	-0.228784	0.21672	-1.05567	0.291121	0.999804	ENSG00000258465
ENSG00000162735	338.82	-0.050923	0.189654	-0.268504	0.788311	0.999804	PEX19
ENSG00000122218	2152.22	0.161408	0.293699	0.549569	0.582615	0.999804	COPA
ENSG00000162736	1014.02	-0.0214942	0.200161	-0.107384	0.914484	0.999804	NCSTN
ENSG00000171786	2.48491	-0.834493	1.59432	-0.523417	0.600684	0.999804	NHLH1
ENSG00000162738	36.0957	-0.412997	0.433191	-0.953382	0.340396	0.999804	VANGL2
ENSG00000158769	427.283	-0.00223799	0.285074	-0.00785057	0.993736	0.999804	F11R
ENSG00000158773	848.773	-0.210539	0.278557	-0.755819	0.449758	0.999804	USF1
ENSG00000143217	8.3252	-0.16201	0.663845	-0.244047	0.807194	0.999804	NECTIN4
ENSG00000162755	24.7342	0.0523534	0.549193	0.0953279	0.924054	0.999804	KLHDC9
ENSG00000143256	663.399	-0.0244187	0.252359	-0.096762	0.922915	0.999804	PFDN2
ENSG00000158793	488.153	0.0496146	0.251932	0.196936	0.843877	0.999804	NIT1
ENSG00000158796	639.512	-0.0248376	0.241417	-0.102883	0.918056	0.999804	DEDD
ENSG00000143222	708.26	-0.120791	0.188038	-0.642378	0.520628	0.999804	UFC1
ENSG00000143258	461.572	-0.16842	0.494547	-0.340553	0.73344	0.999804	USP21
ENSG00000143224	171.637	0.266403	0.281246	0.947223	0.343525	0.999804	PPOX
ENSG00000158850	910.391	0.0139326	0.297473	0.0468366	0.962643	0.999804	B4GALT3
ENSG00000158864	943.031	0.19594	0.405364	0.483369	0.628834	0.999804	NDUFS2
ENSG00000158882	116.277	0.106636	0.307935	0.346294	0.729122	0.999804	TOMM40L
ENSG00000143252	441.479	0.302058	0.291102	1.03764	0.299439	0.999804	SDHC
ENSG00000173110	31.037	0.272324	0.349105	0.780062	0.435355	0.999804	HSPA6
ENSG00000162746	28.7507	0.192798	0.525193	0.3671	0.713544	0.999804	FCRLB
ENSG00000081721	825.304	0.0450455	0.158963	0.28337	0.776893	0.999804	DUSP12
ENSG00000118217	899.546	-0.0380237	0.317293	-0.119838	0.904612	0.999804	ATF6
ENSG00000162745	9.52564	-0.999371	0.628729	-1.58951	0.111946	0.999804	OLFML2B
ENSG00000152332	976.84	0.253773	0.375461	0.675897	0.499106	0.999804	UHMK1
ENSG00000117143	832.686	0.0204234	0.266634	0.0765972	0.938944	0.999804	UAP1
ENSG00000162733	5.29627	0.164458	0.787965	0.208712	0.834673	0.999804	DDR2
ENSG00000132196	173.577	0.282399	0.368486	0.766375	0.443453	0.999804	HSD17B7
ENSG00000143248	9.90221	0.431634	0.632021	0.682944	0.494643	0.999804	RGS5
ENSG00000143228	686.919	-0.162275	0.250944	-0.646659	0.517853	0.999804	NUF2
ENSG00000185630	904.869	-0.105154	0.233747	-0.449861	0.652811	0.999804	PBX1
ENSG00000143198	2066.05	-0.0638932	0.211032	-0.302765	0.762069	0.999804	MGST3
ENSG00000143149	690.318	0.104606	0.367103	0.28495	0.775682	0.999804	ALDH9A1
ENSG00000143183	1642.84	-0.0627087	0.2318	-0.270529	0.786753	0.999804	TMCO1
ENSG00000143179	1216.45	0.104829	0.156504	0.669815	0.502976	0.999804	UCK2
ENSG00000188859	10.436	-0.543327	0.594522	-0.913888	0.360775	0.999804	FAM78B
ENSG00000143157	1536.03	-0.013999	0.170357	-0.0821748	0.934508	0.999804	POGK
ENSG00000152382	271.627	0.0447579	0.206807	0.216424	0.828657	0.999804	TADA1
ENSG00000143190	541.964	-0.542507	0.383556	-1.41442	0.15724	0.999804	POU2F1
ENSG00000143162	627.428	0.365212	0.367683	0.993277	0.320575	0.999804	CREG1
ENSG00000197965	1326.77	0.17293	0.186544	0.927018	0.353917	0.999804	MPZL1
ENSG00000143158	1138.68	0.225019	0.233725	0.962751	0.335672	0.999804	MPC2
ENSG00000143164	2030.27	-0.117313	0.178413	-0.657535	0.510837	0.999804	DCAF6
ENSG00000143147	200.48	0.192635	0.338926	0.56837	0.569784	0.999804	GPR161
ENSG00000143155	1274.62	-0.0031138	0.219451	-0.014189	0.988679	0.999804	TIPRL
ENSG00000213064	307.413	0.560707	0.436763	1.28378	0.199219	0.999804	SFT2D2
ENSG00000143178	21.3604	0.185046	0.446845	0.414118	0.678788	0.999804	TBX19
ENSG00000143153	2744.85	0.114602	0.318618	0.359684	0.719083	0.999804	ATP1B1
ENSG00000143156	498.584	-0.209935	0.247805	-0.847179	0.396895	0.999804	NME7
ENSG00000117475	463.589	-0.0315667	0.237273	-0.13304	0.894162	0.999804	BLZF1
ENSG00000117477	2.09116	-1.10238	1.26799	-0.869389	0.384635	0.999804	CCDC181
ENSG00000117479	183.048	0.102295	0.302905	0.337713	0.73558	0.999804	SLC19A2
ENSG00000198734	28.0649	-0.229012	0.878561	-0.260667	0.79435	0.999804	F5
ENSG00000171806	251.26	-0.162193	0.224504	-0.722448	0.470019	0.999804	METTL18
ENSG00000000460	462.626	0.519302	0.369086	1.40699	0.15943	0.999804	FIRRM
ENSG00000000457	232.837	-0.214467	0.288067	-0.744505	0.456571	0.999804	SCYL3
ENSG00000075945	259.566	0.235603	0.375356	0.627679	0.530214	0.999804	KIFAP3
ENSG00000120370	324.615	0.14216	0.229623	0.6191	0.535851	0.999804	GORAB
ENSG00000076258	7.45426	0.149837	0.770329	0.19451	0.845776	0.999804	FMO4
ENSG00000117523	3323.42	-0.264447	0.354272	-0.746451	0.455395	0.999804	PRRC2C
ENSG00000117533	179.167	-0.66401	0.608505	-1.09122	0.275178	0.999804	VAMP4
ENSG00000010165	642.537	0.137872	0.221909	0.621301	0.534402	0.999804	METTL13
ENSG00000197959	19.0217	-0.470937	0.533204	-0.883221	0.377117	0.999804	DNM3
ENSG00000135845	614.736	-0.0200253	0.189975	-0.10541	0.916051	0.999804	PIGC
[truncated: 12,697 more rows]

## Sheet: RNASEL KO +polyIC vs -polyIC
ENSMBL ID	baseMean	log2FoldChange	lfcSE	stat	pvalue	padj	Gene_name
[truncated: 13,731 more rows]

[truncated: 1 more sheets: RNaseA vs BSA]
