# Supplementary material for: Endonucleolytic RNA cleavage drives changes in gene expression during the innate immune response
Source: Cell Rep. Author manuscript; Available in PMC 2024 Jul 16. (PMC11251458; doi:10.1016/j.celrep.2024.114287)
Supplement: 3 [file NIHMS2005222-supplement-3.xlsx]

## Sheet: WT +2-5A vs -2-5A
	baseMean	log2FoldChange	lfcSE	stat	pvalue	padj	Gene_name
ENSG00000170684	262.145	2.26626	0.233012	9.72594	2.33748e-22	3.09833e-18	ZNF296
ENSG00000115009	185.426	5.4788	0.585821	9.35235	8.57226e-21	5.68127e-17	CCL20
ENSG00000127129	212.862	2.17124	0.242756	8.94411	3.74971e-19	1.65674e-15	EDN2
ENSG00000185730	176.472	1.77364	0.202785	8.74641	2.20247e-18	7.29844e-15	ZNF696
ENSG00000179886	348.161	1.68776	0.200528	8.4166	3.87565e-17	1.02744e-13	TIGD5
ENSG00000175213	214.178	1.56727	0.191211	8.19653	2.47423e-16	5.46599e-13	ZNF408
ENSG00000142871	4429.65	2.92473	0.36147	8.09121	5.90745e-16	1.11862e-12	CCN1
ENSG00000177125	86.1502	2.43056	0.3013	8.06691	7.21014e-16	1.19463e-12	ZBTB34
ENSG00000180667	276.724	2.8485	0.354265	8.0406	8.93996e-16	1.31666e-12	YOD1
ENSG00000105732	1086.68	1.69524	0.213196	7.95155	1.84199e-15	2.44156e-12	ZNF574
ENSG00000078401	2165.14	2.08943	0.264229	7.90767	2.62253e-15	3.16015e-12	EDN1
ENSG00000197024	242.102	1.3418	0.173515	7.73308	1.04975e-14	1.15953e-11	ZNF398
ENSG00000099860	1403.67	2.73684	0.362054	7.55919	4.05593e-14	4.13549e-11	GADD45B
ENSG00000247626	368.955	1.5925	0.210946	7.5493	4.3762e-14	4.14332e-11	MARS2
ENSG00000177051	213.334	1.67268	0.227832	7.34172	2.10874e-13	1.86342e-10	FBXO46
ENSG00000198517	1238.86	2.24145	0.308075	7.27567	3.44714e-13	2.85574e-10	MAFK
ENSG00000109321	2071.63	1.42628	0.198011	7.20305	5.88819e-13	4.59106e-10	AREG
ENSG00000173559	147.014	1.70325	0.237552	7.17002	7.49878e-13	5.52202e-10	NABP1
ENSG00000247315	426.674	1.82186	0.257754	7.06821	1.56943e-12	1.09489e-09	ZCCHC3
ENSG00000125968	8540.09	1.38785	0.196803	7.05199	1.76374e-12	1.16892e-09	ID1
ENSG00000184545	287.399	3.54677	0.506685	6.99995	2.56049e-12	1.61616e-09	DUSP8
ENSG00000124882	1737.48	1.69969	0.243594	6.97757	3.0033e-12	1.80949e-09	EREG
ENSG00000105643	199.287	1.16888	0.168263	6.94675	3.73788e-12	2.15416e-09	ARRDC2
ENSG00000188070	61.6169	1.87771	0.271021	6.92828	4.25994e-12	2.18486e-09	ZFTA
ENSG00000174276	378.339	1.49322	0.215552	6.92743	4.28565e-12	2.18486e-09	ZNHIT2
ENSG00000173334	650.709	2.07072	0.298439	6.9385	3.96287e-12	2.18486e-09	TRIB1
ENSG00000149798	152.071	1.62829	0.235827	6.90458	5.0353e-12	2.46756e-09	CDC42EP2
ENSG00000176907	2883.63	2.10866	0.305618	6.89967	5.2125e-12	2.46756e-09	TCIM
ENSG00000115963	986.06	1.50946	0.220357	6.85008	7.38101e-12	3.37363e-09	RND3
ENSG00000162413	244.52	1.09531	0.161849	6.7675	1.31031e-11	5.60264e-09	KLHL21
ENSG00000107984	6327.61	1.10727	0.163561	6.76975	1.29002e-11	5.60264e-09	DKK1
ENSG00000040633	857.077	1.08349	0.160245	6.76146	1.36608e-11	5.65856e-09	PHF23
ENSG00000169429	1093.46	4.35868	0.646441	6.74259	1.55593e-11	6.24965e-09	CXCL8
ENSG00000152464	408.507	1.23732	0.184698	6.69914	2.0965e-11	8.17328e-09	RPP38
ENSG00000120129	6652.5	2.34748	0.351604	6.67651	2.44706e-11	9.26735e-09	DUSP1
ENSG00000188483	5439.25	1.70385	0.256393	6.64545	3.0229e-11	1.11301e-08	IER5L
ENSG00000162772	880.845	2.90661	0.43855	6.62777	3.40793e-11	1.22087e-08	ATF3
ENSG00000143878	2187.74	1.80199	0.274359	6.56799	5.10006e-11	1.77898e-08	RHOB
ENSG00000139800	249.768	2.15343	0.32969	6.53168	6.50357e-11	2.21038e-08	ZIC5
ENSG00000169635	51.5317	2.12068	0.325241	6.52033	7.01544e-11	2.32474e-08	HIC2
ENSG00000136630	47.2203	2.08075	0.32069	6.48837	8.67723e-11	2.80529e-08	HLX
ENSG00000148926	3571.99	2.45806	0.379159	6.48292	8.99615e-11	2.83914e-08	ADM
ENSG00000165506	443.22	1.02404	0.159163	6.43395	1.24327e-10	3.83245e-08	DNAAF2
ENSG00000167173	646.737	1.34815	0.209772	6.42675	1.30363e-10	3.92719e-08	C15orf39
ENSG00000166860	155.623	1.71647	0.268056	6.40341	1.51945e-10	4.37834e-08	ZBTB39
ENSG00000171574	142.881	1.17346	0.183191	6.40563	1.49745e-10	4.37834e-08	ZNF584
ENSG00000174579	163.715	1.52715	0.23972	6.37057	1.88324e-10	5.31115e-08	MSL2
ENSG00000179598	149.086	1.66305	0.263418	6.31333	2.73098e-10	7.54149e-08	PLD6
ENSG00000175505	782.526	2.35011	0.377207	6.2303	4.65543e-10	1.23415e-07	CLCF1
ENSG00000181220	362.42	1.00783	0.161714	6.23219	4.59972e-10	1.23415e-07	ZNF746
ENSG00000081041	2105.42	4.54906	0.731449	6.21925	4.99532e-10	1.29829e-07	CXCL2
ENSG00000105556	165.683	1.1505	0.185302	6.20877	5.33992e-10	1.36117e-07	MIER2
ENSG00000251369	45.7166	1.47759	0.238992	6.1826	6.30545e-10	1.57696e-07	ZNF550
ENSG00000178951	370.99	1.07259	0.17463	6.14206	8.14559e-10	1.99944e-07	ZBTB7A
ENSG00000140153	223.599	0.929396	0.151771	6.12368	9.14401e-10	2.20371e-07	WDR20
ENSG00000198841	271.741	1.12769	0.185162	6.0903	1.12696e-09	2.66748e-07	KTI12
ENSG00000113070	138.481	2.43656	0.402472	6.05399	1.41305e-09	3.28597e-07	HBEGF
ENSG00000138166	1086.99	1.65828	0.274566	6.03966	1.54436e-09	3.5294e-07	DUSP5
ENSG00000100483	180.109	1.8737	0.310991	6.02494	1.69168e-09	3.60102e-07	VCPKMT
ENSG00000006194	264.136	1.16707	0.193674	6.02593	1.68136e-09	3.60102e-07	ZNF263
ENSG00000167394	153.61	1.25636	0.208349	6.03006	1.639e-09	3.60102e-07	ZNF668
ENSG00000174586	28.3719	2.24223	0.372052	6.02668	1.67367e-09	3.60102e-07	ZNF497
ENSG00000101216	185.746	1.05507	0.175171	6.02306	1.71154e-09	3.60102e-07	GMEB2
ENSG00000171425	321.488	1.30648	0.217323	6.0117	1.83591e-09	3.80233e-07	ZNF581
ENSG00000121864	197.579	1.33952	0.223568	5.99155	2.07852e-09	4.23857e-07	ZNF639
ENSG00000167470	1661.22	1.40385	0.235546	5.96001	2.52218e-09	5.06538e-07	MIDN
ENSG00000185022	323.645	2.85095	0.478825	5.95406	2.61576e-09	5.1749e-07	MAFF
ENSG00000137331	4297.99	2.74708	0.462087	5.94495	2.76533e-09	5.39036e-07	IER3
ENSG00000163734	1108.54	3.9895	0.671471	5.94142	2.82556e-09	5.42795e-07	CXCL3
ENSG00000126603	256.707	1.52222	0.257887	5.90268	3.57639e-09	6.77215e-07	GLIS2
ENSG00000167625	362.133	1.42357	0.241349	5.8984	3.67044e-09	6.85236e-07	ZNF526
ENSG00000171606	261.316	0.954747	0.163439	5.84162	5.1696e-09	9.51708e-07	ZNF274
ENSG00000275993	1786.27	1.32632	0.22893	5.79358	6.89036e-09	1.25112e-06	LOC102724428
ENSG00000167565	786.574	1.62494	0.280781	5.78719	7.15741e-09	1.28205e-06	SERTAD3
ENSG00000185650	2782.62	1.40855	0.243529	5.78392	7.29817e-09	1.28983e-06	ZFP36L1
ENSG00000165244	168.14	0.943321	0.163987	5.75242	8.79766e-09	1.53438e-06	ZNF367
ENSG00000184557	1112.35	2.56178	0.446491	5.73758	9.60396e-09	1.63411e-06	SOCS3
ENSG00000127666	133.508	1.27073	0.221561	5.73533	9.73219e-09	1.63411e-06	TICAM1
ENSG00000142178	1739.24	1.31499	0.229284	5.73521	9.7393e-09	1.63411e-06	SIK1
ENSG00000182324	39.127	5.31486	0.927871	5.72801	1.01614e-08	1.68362e-06	KCNJ14
ENSG00000171813	98.4978	1.55867	0.272845	5.71266	1.11225e-08	1.82011e-06	PWWP2B
ENSG00000116717	741.112	2.04097	0.357606	5.70732	1.1477e-08	1.83287e-06	GADD45A
ENSG00000101665	178.154	1.82836	0.320328	5.70776	1.1447e-08	1.83287e-06	SMAD7
ENSG00000162757	75.3481	1.50765	0.264792	5.69372	1.24305e-08	1.95673e-06	C1orf74
ENSG00000261221	192.502	1.72953	0.303846	5.69211	1.25479e-08	1.95673e-06	ZNF865
ENSG00000198142	242.058	1.77012	0.311945	5.67447	1.39117e-08	2.11954e-06	SOWAHC
ENSG00000169155	128.508	1.62013	0.285484	5.67501	1.38678e-08	2.11954e-06	ZBTB43
ENSG00000147789	279.929	1.36883	0.244867	5.59012	2.2691e-08	3.41784e-06	ZNF7
ENSG00000245848	210.692	1.39235	0.250881	5.54984	2.85935e-08	4.25851e-06	CEBPA
ENSG00000168758	266.518	1.03635	0.187028	5.54117	3.00454e-08	4.42502e-06	SEMA4C
ENSG00000149289	161.685	1.44234	0.26108	5.52452	3.30382e-08	4.81232e-06	ZC3H12C
ENSG00000185129	298.757	0.886271	0.160667	5.51621	3.46389e-08	4.99064e-06	PURA
ENSG00000167747	122.13	2.42027	0.439981	5.50084	3.77991e-08	5.38739e-06	C19orf48P
ENSG00000196453	323.063	0.839217	0.152693	5.49611	3.88258e-08	5.47485e-06	ZNF777
ENSG00000128342	256.132	2.13574	0.388924	5.4914	3.98758e-08	5.56373e-06	LIF
ENSG00000166133	184.401	1.15164	0.209823	5.48865	4.05015e-08	5.58261e-06	RPUSD2
ENSG00000103199	86.7764	1.28262	0.233751	5.48712	4.08535e-08	5.58261e-06	ZNF500
ENSG00000169242	883.674	1.6651	0.3039	5.47913	4.27433e-08	5.72286e-06	EFNA1
ENSG00000178074	189.537	0.886206	0.161704	5.48042	4.24317e-08	5.72286e-06	C2orf69
ENSG00000174010	256.495	0.94455	0.17348	5.44473	5.18848e-08	6.87733e-06	KLHL15
ENSG00000162783	1218.12	1.76963	0.325544	5.43592	5.45159e-08	7.12038e-06	IER5
ENSG00000175592	1091.52	1.67949	0.309112	5.43327	5.533e-08	7.12038e-06	FOSL1
ENSG00000166526	185.995	1.15476	0.212504	5.43408	5.50802e-08	7.12038e-06	ZNF3
ENSG00000135763	867.082	0.744392	0.137688	5.40636	6.43197e-08	8.19767e-06	URB2
ENSG00000188295	82.3623	1.25543	0.232757	5.39374	6.90065e-08	8.71125e-06	ZNF669
ENSG00000142544	380.263	1.15444	0.214251	5.38824	7.11526e-08	8.89743e-06	CTU1
ENSG00000165175	558.391	1.01603	0.188853	5.38	7.44878e-08	9.22743e-06	MID1IP1
ENSG00000166188	190.366	1.09395	0.203473	5.3764	7.59895e-08	9.3263e-06	ZNF319
ENSG00000095752	804.272	2.0338	0.378755	5.36968	7.88751e-08	9.59164e-06	IL11
ENSG00000205138	564.5	1.58236	0.295336	5.35784	8.42236e-08	1.01489e-05	SDHAF1
ENSG00000041988	141.835	1.08916	0.203737	5.3459	8.99699e-08	1.07437e-05	THAP3
ENSG00000186222	307.789	1.14835	0.215222	5.33565	9.52029e-08	1.12671e-05	BLOC1S4
ENSG00000187475	55.8769	2.85147	0.535325	5.32661	1.00063e-07	1.17374e-05	H1-6
ENSG00000083844	188.648	0.967526	0.182255	5.30863	1.10449e-07	1.28422e-05	ZNF264
ENSG00000197976	399.464	0.908879	0.171739	5.2922	1.20856e-07	1.39299e-05	AKAP17A
ENSG00000075426	1349.94	1.5063	0.285294	5.27981	1.29318e-07	1.47768e-05	FOSL2
ENSG00000163874	405.031	1.92462	0.364848	5.27513	1.32661e-07	1.50292e-05	ZC3H12A
ENSG00000197261	138.667	1.51155	0.286665	5.27288	1.34297e-07	1.50857e-05	C6orf141
ENSG00000077232	822.317	-0.71059	0.135461	-5.24572	1.55676e-07	1.73402e-05	DNAJC10
ENSG00000087510	291.035	1.0262	0.195718	5.24325	1.57774e-07	1.74275e-05	TFAP2C
ENSG00000275183	89.6665	1.45703	0.279047	5.22145	1.77528e-07	1.93348e-05	LENG9
ENSG00000083812	109.824	1.29308	0.247669	5.221	1.77959e-07	1.93348e-05	ZNF324
ENSG00000109118	279.021	0.676641	0.129678	5.21785	1.81014e-07	1.93495e-05	PHF12
ENSG00000106346	272.02	1.25149	0.239846	5.21791	1.80956e-07	1.93495e-05	USP42
ENSG00000168564	262.96	1.36723	0.262793	5.20268	1.96434e-07	2.06645e-05	CDKN2AIP
ENSG00000175895	96.5265	1.22934	0.236287	5.20274	1.96374e-07	2.06645e-05	PLEKHF2
ENSG00000115289	401.362	1.53197	0.294727	5.19792	2.01526e-07	2.10333e-05	PCGF1
ENSG00000125846	82.3383	1.5591	0.300138	5.19462	2.05142e-07	2.12434e-05	ZNF133
ENSG00000197951	119.861	1.44688	0.27918	5.18263	2.18779e-07	2.24799e-05	ZNF71
ENSG00000124217	272.964	1.20514	0.233235	5.16705	2.37818e-07	2.42483e-05	MOCS3
ENSG00000197483	122.271	1.27966	0.248567	5.14815	2.6307e-07	2.66183e-05	ZNF628
ENSG00000070444	206.547	1.30286	0.253314	5.14327	2.69999e-07	2.71124e-05	MNT
ENSG00000178860	353.247	1.46739	0.28554	5.13899	2.76217e-07	2.75282e-05	MSC
ENSG00000176697	458.465	1.66497	0.324813	5.12593	2.96074e-07	2.9287e-05	BDNF
ENSG00000170100	74.3165	1.73362	0.339802	5.10184	3.36372e-07	3.30268e-05	ZNF778
ENSG00000104899	59.912	2.57108	0.504492	5.09638	3.46207e-07	3.37424e-05	AMH
ENSG00000176749	47.0876	2.04608	0.402334	5.08553	3.66596e-07	3.54688e-05	CDK5R1
ENSG00000249459	69.5242	1.09115	0.214726	5.08162	3.74237e-07	3.56872e-05	ENSG00000249459
ENSG00000197063	414.628	1.48517	0.292252	5.08179	3.73892e-07	3.56872e-05	MAFG
ENSG00000189114	105.142	1.17621	0.23158	5.07906	3.793e-07	3.59116e-05	BLOC1S3
ENSG00000187479	29.5898	4.5318	0.893336	5.07289	3.91811e-07	3.68216e-05	C11orf96
ENSG00000174136	115.067	1.75643	0.346326	5.07161	3.94467e-07	3.68216e-05	RGMB
ENSG00000164011	67.3433	1.14072	0.225151	5.06646	4.05282e-07	3.75665e-05	ZNF691
ENSG00000196428	718.494	1.44212	0.284787	5.06386	4.10846e-07	3.78178e-05	TSC22D2
ENSG00000204524	172.613	1.16947	0.231857	5.04393	4.56061e-07	4.16902e-05	ZNF805
ENSG00000143867	53.6571	1.45919	0.289514	5.04011	4.65262e-07	4.19527e-05	OSR1
ENSG00000170631	72.1468	1.32047	0.261943	5.04106	4.62954e-07	4.19527e-05	ZNF16
ENSG00000125834	284.658	1.21694	0.241717	5.03456	4.78959e-07	4.2896e-05	STK35
ENSG00000129911	470.27	1.25611	0.250103	5.02235	5.10422e-07	4.5407e-05	KLF16
ENSG00000185220	59.2576	1.27407	0.253975	5.01654	5.26104e-07	4.64901e-05	PGBD2
ENSG00000205903	291.841	1.50969	0.301862	5.00125	5.69594e-07	4.99998e-05	ZNF316
ENSG00000198863	299.251	0.940697	0.188872	4.98062	6.33821e-07	5.52717e-05	RUNDC1
ENSG00000185670	91.2704	1.36077	0.274431	4.95852	7.10324e-07	6.06072e-05	ZBTB3
ENSG00000127334	199.914	1.38083	0.278339	4.96098	7.01379e-07	6.06072e-05	DYRK2
ENSG00000189042	172.253	1.26202	0.254511	4.95861	7.09987e-07	6.06072e-05	ZNF567
ENSG00000136997	3435.83	1.42348	0.287125	4.95771	7.13294e-07	6.06072e-05	MYC
ENSG00000198298	31.6001	1.42793	0.288413	4.95099	7.38351e-07	6.21217e-05	ZNF485
ENSG00000132825	44.4529	1.2863	0.259836	4.95043	7.40493e-07	6.21217e-05	PPP1R3D
ENSG00000087494	269.583	1.20419	0.243339	4.94861	7.47436e-07	6.21907e-05	PTHLH
ENSG00000275111	54.0531	1.08941	0.220182	4.94777	7.50699e-07	6.21907e-05	ZNF2
ENSG00000160908	173.246	1.01893	0.206581	4.93234	8.12517e-07	6.68939e-05	ZNF394
ENSG00000185947	153.402	1.33746	0.27162	4.92401	8.47897e-07	6.93758e-05	ZNF267
ENSG00000189046	319.755	0.789808	0.161506	4.89027	1.00699e-06	8.1887e-05	ALKBH2
ENSG00000180423	73.6355	0.907861	0.185792	4.88644	1.02674e-06	8.24811e-05	HARBI1
ENSG00000174109	375.163	1.5276	0.312611	4.88659	1.02596e-06	8.24811e-05	UQCC4
ENSG00000152804	553.368	1.17267	0.240192	4.8822	1.04907e-06	8.37673e-05	HHEX
ENSG00000156381	42.0263	1.86123	0.381351	4.88062	1.05755e-06	8.37805e-05	ANKRD9
ENSG00000132510	683.748	2.3372	0.478995	4.87938	1.0642e-06	8.37805e-05	KDM6B
ENSG00000196378	77.677	1.20213	0.246406	4.87864	1.06819e-06	8.37805e-05	ZNF34
ENSG00000181004	54.9148	1.27713	0.261891	4.87657	1.07945e-06	8.41655e-05	BBS12
ENSG00000197362	88.4237	1.09717	0.225537	4.8647	1.14632e-06	8.88563e-05	ZNF786
ENSG00000176125	51.0237	1.47429	0.303149	4.86325	1.15474e-06	8.89888e-05	UFSP1
ENSG00000143319	286.301	0.744378	0.153212	4.85848	1.18291e-06	9.06331e-05	ISG20L2
ENSG00000198677	346.096	-1.02177	0.210633	-4.85097	1.22861e-06	9.35936e-05	SKIC3
ENSG00000186666	146.321	1.02625	0.211675	4.84823	1.2457e-06	9.43532e-05	BCDIN3D
ENSG00000169951	81.981	1.80103	0.371611	4.84654	1.25633e-06	9.4617e-05	ZNF764
ENSG00000122644	295.458	1.5159	0.313324	4.83814	1.31062e-06	9.81486e-05	ARL4A
ENSG00000249471	66.6914	1.1144	0.230421	4.83638	1.32223e-06	9.84614e-05	ZNF324B
ENSG00000204977	236.384	1.16788	0.242043	4.82511	1.39925e-06	0.000103615	TRIM13
ENSG00000074590	198.137	0.810517	0.168041	4.82332	1.41185e-06	0.000103967	NUAK1
ENSG00000140406	151.033	1.95074	0.405043	4.81612	1.46375e-06	0.000107193	TLNRD1
ENSG00000112242	207.454	0.803307	0.167038	4.80911	1.51602e-06	0.000110411	E2F3
ENSG00000168615	2825.96	-0.732497	0.15263	-4.79917	1.59323e-06	0.0001154	ADAM9
ENSG00000136327	41.1333	1.50967	0.314894	4.7942	1.63326e-06	0.000117657	NKX2-8
ENSG00000120738	2745.71	4.46781	0.932842	4.78946	1.67231e-06	0.000119818	EGR1
ENSG00000162510	35.4599	3.76041	0.786083	4.78373	1.72072e-06	0.000121968	MATN1
ENSG00000186130	204.193	1.094	0.228664	4.7843	1.71587e-06	0.000121968	ZBTB6
ENSG00000181751	349.13	0.948581	0.198546	4.77763	1.77375e-06	0.000125059	MACIR
ENSG00000184857	172.669	0.981296	0.205619	4.77241	1.82038e-06	0.000126996	TMEM186
ENSG00000197037	168.754	1.20627	0.252756	4.77247	1.81976e-06	0.000126996	ZSCAN25
ENSG00000103044	487.929	1.10849	0.23243	4.76911	1.85043e-06	0.000128416	HAS3
ENSG00000278129	182.669	1.2309	0.258293	4.7655	1.88385e-06	0.000130055	ZNF8
ENSG00000108691	1311.38	1.91135	0.402076	4.75371	1.99719e-06	0.000137164	CCL2
ENSG00000124688	381.69	1.00969	0.212598	4.74929	2.04133e-06	0.000139473	MAD2L1BP
ENSG00000196793	29.8859	1.41611	0.298843	4.73866	2.15135e-06	0.000146237	ZNF239
ENSG00000221916	29.655	1.99748	0.421938	4.73406	2.20069e-06	0.000148828	C19orf73
ENSG00000179456	135.081	1.74568	0.369258	4.72754	2.27258e-06	0.000151743	ZBTB18
ENSG00000105085	66.1046	1.83398	0.387924	4.72768	2.27103e-06	0.000151743	MED26
ENSG00000125798	550.08	0.93154	0.197066	4.72704	2.27814e-06	0.000151743	FOXA2
ENSG00000132661	832.649	1.42365	0.301695	4.71884	2.37198e-06	0.000156534	NXT1
ENSG00000253251	42.441	1.26802	0.268722	4.71869	2.3737e-06	0.000156534	SHLD3
ENSG00000166189	507.179	0.878071	0.186347	4.71203	2.45265e-06	0.00016094	HPS6
ENSG00000102172	657.825	-0.672689	0.142798	-4.71079	2.46761e-06	0.000161124	SMS
ENSG00000180035	151.551	0.989195	0.210319	4.7033	2.55989e-06	0.00016633	ZNF48
ENSG00000148840	1008.45	1.16853	0.248549	4.70143	2.5835e-06	0.000167045	PPRC1
ENSG00000172059	73.9832	1.30659	0.278534	4.69096	2.71927e-06	0.000174199	KLF11
ENSG00000112365	168.626	0.961309	0.204932	4.69087	2.72042e-06	0.000174199	ZBTB24
ENSG00000224420	18.5496	4.18834	0.894527	4.68218	2.8384e-06	0.00018088	ADM5
ENSG00000188895	234.564	0.905302	0.193465	4.67941	2.87703e-06	0.000182464	MSL1
ENSG00000164920	70.9776	1.28261	0.274758	4.66815	3.03921e-06	0.000191832	OSR2
ENSG00000168826	36.7963	1.27112	0.272394	4.66647	3.06422e-06	0.000192494	ZBTB49
ENSG00000176845	94.1303	1.95894	0.42028	4.66102	3.14646e-06	0.000196728	METRNL
ENSG00000176809	34.9682	2.43884	0.523582	4.65798	3.19322e-06	0.000198714	LRRC37A3
ENSG00000126778	177.347	1.11797	0.240143	4.65541	3.23332e-06	0.000199338	SIX1
ENSG00000105679	40.5472	2.29636	0.493256	4.65551	3.23174e-06	0.000199338	GAPDHS
ENSG00000196456	73.1758	1.46229	0.314376	4.65142	3.29662e-06	0.000202299	ZNF775
ENSG00000163739	849.386	3.07249	0.660765	4.6499	3.32103e-06	0.000202858	CXCL1
ENSG00000196083	167.441	0.91313	0.196563	4.64548	3.3928e-06	0.000206292	IL1RAP
ENSG00000116906	334.207	-0.776898	0.167313	-4.64337	3.42774e-06	0.000207464	GNPAT
ENSG00000218891	294.101	1.3191	0.284146	4.64233	3.44495e-06	0.000207558	ZNF579
ENSG00000215695	12.0626	3.63717	0.784727	4.63494	3.57036e-06	0.000214141	RSC1A1
ENSG00000187624	100.215	1.31982	0.285316	4.62581	3.73132e-06	0.000217879	LIAT1
ENSG00000160888	2670.15	1.838	0.397162	4.62782	3.69528e-06	0.000217879	IER2
ENSG00000119574	260.46	1.09371	0.236294	4.6286	3.68141e-06	0.000217879	ZBTB45
ENSG00000164949	161.914	1.6274	0.351761	4.62645	3.71988e-06	0.000217879	GEM
ENSG00000183665	165.237	0.990212	0.21401	4.62695	3.71089e-06	0.000217879	TRMT12
ENSG00000165684	249.816	1.6248	0.351088	4.62791	3.69372e-06	0.000217879	SNAPC4
ENSG00000183309	185.538	0.98914	0.214334	4.61495	3.93196e-06	0.000228588	ZNF623
ENSG00000167384	146.928	0.986355	0.213835	4.61269	3.975e-06	0.000230081	ZNF180
ENSG00000144120	291.11	0.998491	0.216826	4.60504	4.12379e-06	0.000237656	TMEM177
ENSG00000213762	140.58	1.18367	0.257186	4.60237	4.17713e-06	0.000239688	ZNF134
ENSG00000130921	190.661	0.831342	0.180699	4.60069	4.21095e-06	0.000239808	MTRFR
ENSG00000182318	73.4134	1.06698	0.231953	4.6	4.22491e-06	0.000239808	ZSCAN22
ENSG00000198205	121.164	1.17388	0.255215	4.59958	4.2335e-06	0.000239808	ZXDA
ENSG00000105617	221.836	0.963149	0.209507	4.59722	4.28161e-06	0.000241501	LENG1
ENSG00000198799	150.665	1.14969	0.25025	4.59419	4.34438e-06	0.000244003	LRIG2
ENSG00000175906	178.271	1.00424	0.219152	4.5824	4.5966e-06	0.00025708	ARL4D
ENSG00000168795	179.608	1.31128	0.28634	4.57946	4.66188e-06	0.000259635	ZBTB5
ENSG00000162227	226.956	0.714357	0.156789	4.55617	5.20939e-06	0.000286517	TAF6L
ENSG00000083817	65.146	1.19356	0.261933	4.55673	5.19565e-06	0.000286517	ZNF416
ENSG00000118515	797.891	1.18722	0.260541	4.55676	5.19489e-06	0.000286517	SGK1
ENSG00000137709	15.6682	5.20179	1.14268	4.55226	5.30735e-06	0.000289502	POU2F3
ENSG00000164284	386.159	1.19298	0.262026	4.55289	5.29145e-06	0.000289502	GRPEL2
ENSG00000213398	38.6515	3.53415	0.777098	4.54789	5.41873e-06	0.000294366	LCAT
ENSG00000175087	63.1373	1.33146	0.292984	4.54449	5.50694e-06	0.000297937	PDIK1L
ENSG00000166225	198.421	1.25896	0.277399	4.53845	5.66694e-06	0.000305347	FRS2
ENSG00000151332	295.94	0.74371	0.164023	4.53417	5.78296e-06	0.000309867	MBIP
ENSG00000197808	66.2701	1.44396	0.318617	4.53194	5.84434e-06	0.000309867	ZNF461
ENSG00000125740	286.975	3.82139	0.843172	4.53216	5.83835e-06	0.000309867	FOSB
ENSG00000119431	209.672	1.02222	0.225489	4.53337	5.80508e-06	0.000309867	HDHD3
ENSG00000148339	171.978	1.495	0.330224	4.52722	5.97654e-06	0.000315613	SLC25A25
ENSG00000171970	26.7509	1.52829	0.338573	4.51392	6.36417e-06	0.00033475	ZNF57
ENSG00000167981	46.0014	1.43505	0.318096	4.51139	6.44057e-06	0.00033743	ZNF597
ENSG00000124171	314.138	0.933827	0.207202	4.50685	6.57979e-06	0.000343367	PARD6B
ENSG00000139182	32.5227	2.82972	0.629451	4.49553	6.93958e-06	0.000360722	CLSTN3
ENSG00000118518	99.678	0.942841	0.209828	4.49341	7.00916e-06	0.000362916	RNF146
ENSG00000131374	266.073	-1.04596	0.23288	-4.49143	7.07466e-06	0.000364882	TBC1D5
ENSG00000138623	58.6022	2.16885	0.48374	4.4835	7.34298e-06	0.000377253	SEMA7A
ENSG00000169504	436.067	-0.911642	0.203602	-4.47756	7.55015e-06	0.000384912	CLIC4
ENSG00000185798	69.0782	0.967398	0.216041	4.47784	7.54006e-06	0.000384912	WDR53
ENSG00000166261	112.161	1.26729	0.283221	4.47455	7.65717e-06	0.000387582	ZNF202
ENSG00000198355	613.911	1.56794	0.350422	4.47445	7.66099e-06	0.000387582	PIM3
ENSG00000146826	138.425	1.30327	0.291344	4.47329	7.70269e-06	0.00038821	TRAPPC14
ENSG00000196449	545.746	0.936709	0.209454	4.47215	7.74387e-06	0.000388807	YRDC
ENSG00000177606	2048.47	1.79023	0.400824	4.46637	7.95577e-06	0.000397939	JUN
ENSG00000185252	72.1703	1.23736	0.277298	4.46219	8.11254e-06	0.000404254	ZNF74
ENSG00000206203	4.38893	5.38052	1.20645	4.4598	8.20375e-06	0.000407269	TSSK2
ENSG00000197019	1221.17	1.55784	0.349436	4.45816	8.26671e-06	0.000408863	SERTAD1
ENSG00000189266	291.939	1.63641	0.367139	4.45719	8.30429e-06	0.000409195	PNRC2
ENSG00000176842	69.1334	1.34496	0.302348	4.44839	8.65163e-06	0.000424731	IRX5
ENSG00000178919	129.797	1.24172	0.279371	4.44469	8.80172e-06	0.000430505	FOXE1
ENSG00000213903	4.24321	4.51827	1.01727	4.44157	8.93034e-06	0.000433117	LTB4R
ENSG00000108984	89.7621	-1.10948	0.249808	-4.44132	8.9409e-06	0.000433117	MAP2K6
ENSG00000088876	49.2519	1.2128	0.27309	4.44102	8.95315e-06	0.000433117	ZNF343
ENSG00000168779	26.163	2.11272	0.476068	4.43785	9.08604e-06	0.00043737	SHOX2
ENSG00000221869	1149.71	1.48605	0.334896	4.43736	9.10707e-06	0.00043737	CEBPD
ENSG00000173349	242.062	1.15142	0.259901	4.43023	9.41343e-06	0.000450451	SFT2D3
ENSG00000166579	287.19	0.795942	0.17995	4.42313	9.72803e-06	0.000462816	NDEL1
ENSG00000187605	158.479	1.32498	0.299578	4.42283	9.74166e-06	0.000462816	TET3
ENSG00000007944	95.951	1.47713	0.334626	4.41428	1.01347e-05	0.000479771	MYLIP
ENSG00000189120	42.1715	1.2296	0.278602	4.41348	1.01724e-05	0.00047984	SP6
ENSG00000163545	1792.63	1.81717	0.412593	4.40428	1.06138e-05	0.000497303	NUAK2
ENSG00000152669	68.1588	1.32488	0.300853	4.40374	1.06402e-05	0.000497303	CCNO
ENSG00000251493	118.97	1.31381	0.298361	4.40343	1.06552e-05	0.000497303	FOXD1
ENSG00000100625	86.2454	0.880575	0.20011	4.40045	1.08025e-05	0.00050241	SIX4
ENSG00000196470	224.624	1.08922	0.247627	4.39864	1.08931e-05	0.000503427	SIAH1
ENSG00000130513	1585.08	1.92761	0.438242	4.3985	1.09003e-05	0.000503427	GDF15
ENSG00000170677	496.912	0.808234	0.183884	4.39535	1.10595e-05	0.000507244	SOCS6
ENSG00000198455	164.114	1.02392	0.232921	4.39599	1.1027e-05	0.000507244	ZXDB
ENSG00000067082	1076.81	1.46749	0.334338	4.38923	1.13751e-05	0.000519921	KLF6
ENSG00000143333	15.2603	2.84529	0.648494	4.38754	1.14638e-05	0.000521809	RGS16
ENSG00000181274	44.5337	1.66642	0.379859	4.38695	1.14951e-05	0.000521809	FRAT2
ENSG00000022976	75.4995	1.09348	0.249458	4.38342	1.16832e-05	0.000528306	ZNF839
ENSG00000176401	152.631	1.5655	0.357194	4.38277	1.1718e-05	0.000528306	EID2B
ENSG00000131759	418.5	0.947594	0.216355	4.3798	1.18788e-05	0.00053374	RARA
ENSG00000142409	423.221	0.933846	0.213386	4.37633	1.20697e-05	0.000540484	ZNF787
ENSG00000141026	288.989	1.33994	0.306502	4.3717	1.23283e-05	0.000550206	MED9
ENSG00000169297	948.914	1.08967	0.249426	4.36872	1.24979e-05	0.000555903	NR0B1
ENSG00000152439	56.9009	1.27418	0.291738	4.36755	1.25646e-05	0.000557001	ZNF773
ENSG00000148200	27.686	2.09034	0.478856	4.36528	1.26959e-05	0.000560949	NR6A1
ENSG00000164236	260.492	2.00425	0.459215	4.36452	1.27401e-05	0.00056103	ANKRD33B
ENSG00000111671	229.717	1.16668	0.267512	4.36124	1.2933e-05	0.000567638	SPSB2
ENSG00000204859	90.2644	0.984758	0.22585	4.36024	1.2992e-05	0.000568344	ZBTB48
ENSG00000068745	422.237	0.860019	0.197862	4.34656	1.38288e-05	0.000602964	IP6K2
ENSG00000055163	230.434	-0.956645	0.220527	-4.33799	1.43792e-05	0.000624904	CYFIP2
ENSG00000155287	226.679	1.02962	0.237497	4.33528	1.45572e-05	0.000630575	SLC25A28
ENSG00000115998	84.1616	1.11581	0.257802	4.32815	1.50364e-05	0.000649209	C2orf42
ENSG00000128016	2938.6	2.21522	0.512385	4.32335	1.53677e-05	0.000661358	ZFP36
ENSG00000196408	12.2086	4.76301	1.10285	4.31882	1.56868e-05	0.000670739	NOXO1
ENSG00000235034	110.026	2.09294	0.484568	4.31918	1.5661e-05	0.000670739	C19orf81
ENSG00000103126	224.611	0.848672	0.196685	4.31488	1.59689e-05	0.000680605	AXIN1
ENSG00000117318	9765.89	1.28263	0.297448	4.31213	1.61691e-05	0.000686927	ID3
ENSG00000164086	140.689	1.37965	0.320808	4.30056	1.70364e-05	0.000721463	DUSP7
ENSG00000110987	162.543	0.989658	0.231123	4.28196	1.85258e-05	0.000782035	BCL7A
ENSG00000167395	126.084	1.64475	0.384219	4.28076	1.86258e-05	0.000783761	ZNF646
ENSG00000154358	46.2353	2.01017	0.469724	4.27948	1.87328e-05	0.000785394	OBSCN
ENSG00000139263	188.628	0.95338	0.22281	4.27889	1.87831e-05	0.000785394	LRIG3
ENSG00000171453	489.804	0.756376	0.176891	4.27594	1.90328e-05	0.000793333	POLR1C
ENSG00000142627	2246.22	0.917908	0.214875	4.27182	1.93885e-05	0.000805626	EPHA2
ENSG00000101079	339.672	-0.853965	0.200035	-4.26908	1.96284e-05	0.000813046	NDRG3
ENSG00000162650	33.7049	1.38169	0.32381	4.26698	1.98137e-05	0.000818165	ATXN7L2
ENSG00000181744	301.959	0.889971	0.208953	4.25919	2.05173e-05	0.000844587	DIPK2A
ENSG00000102893	343.624	-0.865445	0.203345	-4.25605	2.08074e-05	0.00085124	PHKB
ENSG00000168301	155.046	1.07288	0.252051	4.25662	2.0754e-05	0.00085124	KCTD6
ENSG00000179588	244.377	1.62847	0.382764	4.25449	2.09522e-05	0.000854526	ZFPM1
ENSG00000116731	161.048	0.934095	0.219817	4.24942	2.14321e-05	0.00087142	PRDM2
ENSG00000163684	160.24	1.14321	0.269111	4.24808	2.15611e-05	0.000873984	RPP14
ENSG00000020577	119.552	1.3013	0.306443	4.24645	2.17182e-05	0.000874998	SAMD4A
ENSG00000177426	1386.19	0.888687	0.209264	4.24672	2.16922e-05	0.000874998	TGIF1
ENSG00000268279	4.95728	4.57385	1.07876	4.2399	2.23621e-05	0.000898209	ENSG00000268279
ENSG00000051009	160.125	0.904743	0.213623	4.23523	2.28321e-05	0.000914318	FHIP1B
ENSG00000109787	253.633	0.854264	0.201809	4.23304	2.30557e-05	0.000920491	KLF3
ENSG00000181135	96.0521	1.20753	0.285786	4.2253	2.38622e-05	0.00094983	ZNF707
ENSG00000166886	159.103	1.03975	0.246182	4.22351	2.40525e-05	0.000951688	NAB2
ENSG00000106404	20.3601	3.38578	0.80153	4.22415	2.39846e-05	0.000951688	CLDN15
ENSG00000090470	287.821	0.819024	0.194064	4.22038	2.43886e-05	0.000962117	PDCD7
ENSG00000043355	220.008	0.990816	0.235034	4.21563	2.49083e-05	0.000979702	ZIC2
ENSG00000171161	117.35	1.24605	0.295685	4.21412	2.50755e-05	0.00098069	ZNF672
ENSG00000170468	354.438	0.848267	0.201294	4.21407	2.50814e-05	0.00098069	RIOX1
ENSG00000126562	32.6977	3.07198	0.729293	4.21227	2.52818e-05	0.000985617	WNK4
ENSG00000148154	399.851	1.01006	0.240192	4.20523	2.60812e-05	0.0010138	UGCG
ENSG00000135334	484.057	0.597114	0.142038	4.2039	2.6236e-05	0.00101684	AKIRIN2
ENSG00000118523	1230.19	1.67833	0.399363	4.20253	2.63948e-05	0.00102001	CCN2
ENSG00000091490	267.189	-0.76478	0.182164	-4.19832	2.68905e-05	0.00103614	SEL1L3
ENSG00000273604	167.091	1.73975	0.414479	4.19744	2.69944e-05	0.00103713	EPOP
ENSG00000179431	689.669	1.69368	0.404929	4.18267	2.88105e-05	0.00109422	FJX1
ENSG00000225973	161.723	1.33408	0.318886	4.18357	2.86967e-05	0.00109422	PIGBOS1
ENSG00000064666	985.317	-0.844197	0.201823	-4.18286	2.87871e-05	0.00109422	CNN2
ENSG00000183864	268.559	0.86953	0.207816	4.18414	2.86251e-05	0.00109422	TOB2
ENSG00000143373	286.465	0.794393	0.189993	4.18117	2.90015e-05	0.00109718	ZNF687
ENSG00000160685	171.796	0.801612	0.191739	4.18076	2.90539e-05	0.00109718	ZBTB7B
ENSG00000197363	36.7115	1.2413	0.297148	4.17737	2.94902e-05	0.00111049	ZNF517
ENSG00000166716	316.335	0.742219	0.17773	4.17611	2.96538e-05	0.00111349	ZNF592
ENSG00000114019	1379.47	1.53042	0.366557	4.17513	2.97821e-05	0.00111515	AMOTL2
ENSG00000254470	285.935	1.04774	0.251079	4.17296	3.00668e-05	0.00111635	AP5B1
ENSG00000135482	64.7302	1.00675	0.241211	4.17374	2.9964e-05	0.00111635	ZC3H10
ENSG00000196357	41.2103	1.31103	0.314128	4.17354	2.99899e-05	0.00111635	ZNF565
ENSG00000176994	277.129	0.869035	0.208374	4.17056	3.03857e-05	0.00112504	SMCR8
ENSG00000176396	609.685	0.616681	0.147899	4.16961	3.05128e-05	0.00112659	EID2
ENSG00000187391	31.3183	2.88836	0.694204	4.16068	3.17296e-05	0.00116827	MAGI2
ENSG00000006432	111.824	1.46106	0.351639	4.155	3.25289e-05	0.00119438	MAP3K9
ENSG00000158480	255.779	1.26841	0.305428	4.15289	3.28309e-05	0.00120214	SPATA2
ENSG00000158246	30.2984	2.00178	0.482497	4.1488	3.3422e-05	0.00122041	TENT5B
ENSG00000082258	224.676	1.2024	0.290497	4.13913	3.48628e-05	0.00126952	CCNT2
ENSG00000179454	151.465	0.899322	0.217617	4.13259	3.58702e-05	0.00130263	KLHL28
ENSG00000184281	474.306	0.774687	0.187499	4.13169	3.60103e-05	0.00130414	TSSC4
ENSG00000119965	156.179	0.724389	0.175456	4.1286	3.64973e-05	0.00131818	C10orf88
ENSG00000150347	75.9727	1.96227	0.475431	4.12736	3.66949e-05	0.00132172	ARID5B
ENSG00000188522	385.953	1.03272	0.250492	4.12278	3.74332e-05	0.00134465	FAM83G
ENSG00000167874	15.3452	4.88656	1.18855	4.11137	3.93321e-05	0.00140905	TMEM88
ENSG00000120616	263.854	1.1154	0.27145	4.10904	3.97306e-05	0.00141948	EPC1
ENSG00000178726	893.802	1.199	0.292041	4.1056	4.03263e-05	0.00143304	THBD
ENSG00000137185	81.2577	0.9878	0.240584	4.10585	4.02828e-05	0.00143304	ZSCAN9
ENSG00000171223	2613.38	1.41822	0.345766	4.10166	4.10197e-05	0.00145379	JUNB
ENSG00000179943	230.581	1.2742	0.311478	4.09082	4.2985e-05	0.00151938	FIZ1
ENSG00000172840	116.728	0.945844	0.231322	4.08887	4.3348e-05	0.00152813	PDP2
ENSG00000173281	115.996	1.48654	0.363975	4.08419	4.42303e-05	0.0015551	PPP1R3B
ENSG00000116273	117.221	0.797428	0.195376	4.08151	4.47441e-05	0.001569	PHF13
ENSG00000137834	218.942	1.18191	0.290123	4.07383	4.62466e-05	0.00161741	SMAD6
ENSG00000170260	126.849	1.06227	0.261001	4.06999	4.70149e-05	0.00163995	ZNF212
ENSG00000183891	301.46	1.2897	0.317198	4.06591	4.78445e-05	0.00166451	TTC32
ENSG00000063169	319.456	1.10799	0.27287	4.0605	4.89678e-05	0.00169913	BICRA
ENSG00000137857	23.7588	3.20596	0.790164	4.05733	4.96362e-05	0.00171686	DUOX1
ENSG00000176692	35.4489	1.31254	0.323535	4.05686	4.97378e-05	0.00171686	FOXC2
ENSG00000213638	80.4867	1.36977	0.33799	4.0527	5.06294e-05	0.00174067	ADAT3
ENSG00000106049	387.658	-0.807309	0.199216	-4.05242	5.06901e-05	0.00174067	HIBADH
ENSG00000143549	1367.5	-0.740375	0.182994	-4.0459	5.21231e-05	0.00178525	TPM3
ENSG00000185338	113.944	3.28466	0.812338	4.04346	5.2667e-05	0.00179923	SOCS1
ENSG00000177508	51.2471	1.41894	0.351101	4.04141	5.31301e-05	0.00180876	IRX3
ENSG00000119326	434.134	-0.822536	0.203546	-4.04102	5.32189e-05	0.00180876	CTNNAL1
ENSG00000167967	264.732	1.03773	0.257607	4.02836	5.61674e-05	0.00190409	E4F1
ENSG00000105323	2170.51	-0.530784	0.131886	-4.02457	5.70792e-05	0.00193006	HNRNPUL1
ENSG00000177283	669.625	1.08136	0.268772	4.02335	5.73762e-05	0.00193517	FZD8
ENSG00000141391	37.3144	1.29943	0.323456	4.01733	5.88601e-05	0.00198018	PRELID3A
ENSG00000055483	682.555	0.997951	0.24864	4.01364	5.97894e-05	0.00200128	USP36
ENSG00000144655	710.545	1.84518	0.459698	4.0139	5.97225e-05	0.00200128	CSRNP1
ENSG00000205268	85.6258	1.04735	0.261006	4.01274	6.00176e-05	0.00200386	PDE7A
ENSG00000172508	5.23206	3.55455	0.887154	4.00669	6.15765e-05	0.00204049	CARNS1
ENSG00000171150	413.436	0.947791	0.236531	4.00705	6.1483e-05	0.00204049	SOCS5
ENSG00000204315	73.6656	0.965909	0.241057	4.00698	6.14997e-05	0.00204049	FKBPL
ENSG00000183072	119.851	1.39328	0.347818	4.00577	6.18152e-05	0.00204329	NKX2-5
ENSG00000126368	89.3131	1.11862	0.279412	4.00349	6.24147e-05	0.00205798	NR1D1
ENSG00000127452	161.172	1.15008	0.28774	3.99693	6.41703e-05	0.00210958	FBXL12
ENSG00000137449	336.51	0.996031	0.249229	3.99646	6.42979e-05	0.00210958	CPEB2
ENSG00000129474	711.291	0.801079	0.200676	3.9919	6.55454e-05	0.0021452	AJUBA
ENSG00000141965	240.367	0.861566	0.216197	3.9851	6.74508e-05	0.00220212	FEM1A
ENSG00000186352	21.994	1.57423	0.3952	3.98337	6.79449e-05	0.0022128	ANKRD37
ENSG00000160161	5.5901	4.67251	1.17384	3.98053	6.8762e-05	0.00223392	CILP2
ENSG00000197879	1577.95	-0.658695	0.165609	-3.97741	6.96689e-05	0.00225785	MYO1C
ENSG00000160959	310.503	0.963071	0.242417	3.97279	7.10352e-05	0.00229652	LRRC14
ENSG00000155330	157.767	1.0756	0.271056	3.96821	7.24159e-05	0.00233546	C16orf87
ENSG00000140379	185.182	1.09457	0.276346	3.96088	7.46735e-05	0.00240242	BCL2A1
ENSG00000162086	67.7368	1.00746	0.25447	3.95904	7.52518e-05	0.00241516	ZNF75A
ENSG00000204839	66.0922	2.66077	0.672174	3.95846	7.54352e-05	0.0024152	MROH6
ENSG00000073584	601.586	-0.58234	0.147254	-3.95466	7.66426e-05	0.00244206	SMARCE1
ENSG00000112763	190.152	0.799132	0.202057	3.95498	7.65417e-05	0.00244206	BTN2A1
ENSG00000163795	171.655	1.563	0.395289	3.95406	7.68352e-05	0.00244233	ZNF513
ENSG00000162601	89.3594	1.40619	0.35581	3.95209	7.74726e-05	0.0024567	MYSM1
ENSG00000132823	538.556	0.763581	0.193782	3.9404	8.13444e-05	0.00257332	OSER1
ENSG00000104765	367.859	-0.79559	0.202356	-3.93163	8.43732e-05	0.00266278	BNIP3L
ENSG00000054598	184.07	1.18106	0.3011	3.92248	8.76415e-05	0.00275935	FOXC1
ENSG00000227268	23.0059	3.53279	0.901192	3.92012	8.85035e-05	0.00277989	KLLN
ENSG00000172315	299.198	0.845375	0.215707	3.91909	8.88828e-05	0.0027852	TP53RK
ENSG00000135677	970.412	-0.690758	0.17628	-3.91852	8.9094e-05	0.00278524	GNS
ENSG00000174206	194.638	0.908008	0.231882	3.91583	9.0095e-05	0.0028099	KICS2
ENSG00000185551	321.445	0.658988	0.16836	3.91417	9.07151e-05	0.0028226	NR2F2
ENSG00000173276	213.54	0.874843	0.223568	3.91309	9.11217e-05	0.00282861	ZBTB21
ENSG00000125285	60.2242	1.14516	0.292724	3.91208	9.15035e-05	0.00283383	SOX21
ENSG00000092010	1284.15	-0.676767	0.173605	-3.89832	9.68615e-05	0.0029923	PSME1
ENSG00000198722	112.396	-0.73916	0.189635	-3.8978	9.70718e-05	0.0029923	UNC13B
ENSG00000185864	19.0163	2.40131	0.616618	3.89432	9.84727e-05	0.00302294	NPIPB4
ENSG00000203896	7.3703	3.10923	0.798426	3.8942	9.8522e-05	0.00302294	LIME1
ENSG00000159216	136.028	1.23896	0.31825	3.89304	9.89975e-05	0.00303051	RUNX1
ENSG00000060982	104.116	-1.26408	0.32482	-3.89164	9.95694e-05	0.003041	BCAT1
ENSG00000068137	144.631	1.01369	0.260566	3.89034	0.000100103	0.00305027	PLEKHH3
ENSG00000121671	57.5881	1.08053	0.277877	3.88853	0.000100853	0.00306607	CRY2
ENSG00000167792	645.093	-0.765201	0.196841	-3.8874	0.000101325	0.00307338	NDUFV1
ENSG00000146067	87.8235	1.57723	0.405816	3.88656	0.000101674	0.0030769	FAM193B
ENSG00000162419	144.691	0.580102	0.149724	3.87448	0.000106854	0.0032263	GMEB1
ENSG00000181894	27.6556	1.15773	0.298898	3.87334	0.000107356	0.00322676	ZNF329
ENSG00000179674	20.6218	2.82653	0.729708	3.87351	0.00010728	0.00322676	ARL14
ENSG00000150457	283.409	1.32572	0.342637	3.86916	0.00010921	0.00327508	LATS2
ENSG00000168040	750.669	0.777442	0.201022	3.86745	0.000109978	0.00327585	FADD
ENSG00000179455	43.3972	1.30189	0.336602	3.86774	0.000109848	0.00327585	MKRN3
ENSG00000184277	683.57	1.0454	0.270305	3.86749	0.000109962	0.00327585	TM2D3
ENSG00000108733	110.179	0.798277	0.206571	3.86441	0.000111357	0.00330951	PEX12
ENSG00000109065	255.7	0.841696	0.218113	3.85899	0.000113856	0.0033722	NAT9
ENSG00000048162	902.478	0.668977	0.173375	3.85857	0.000114054	0.0033722	NOP16
ENSG00000164379	55.2748	1.7009	0.440855	3.85819	0.00011423	0.0033722	FOXQ1
ENSG00000179833	335.619	1.39909	0.362875	3.85556	0.000115467	0.00340114	SERTAD2
ENSG00000149716	205.835	1.48958	0.386752	3.85151	0.000117394	0.00345024	LTO1
ENSG00000205560	30.5138	2.42741	0.63053	3.84978	0.000118222	0.00346688	CPT1B
ENSG00000168806	125.361	1.10877	0.288109	3.84844	0.00011887	0.0034782	LCMT2
ENSG00000183161	252.299	0.927083	0.241002	3.8468	0.000119673	0.00349397	FANCF
ENSG00000196911	30.0052	1.4809	0.385159	3.84489	0.000120606	0.00351349	KPNA5
ENSG00000176022	297.113	1.16753	0.303772	3.84344	0.000121322	0.00352659	B3GALT6
ENSG00000131480	8.69168	3.25181	0.846415	3.84187	0.000122101	0.00354104	AOC2
ENSG00000147679	246.137	0.829886	0.21604	3.84136	0.000122354	0.00354104	UTP23
ENSG00000145990	36.87	1.4749	0.384112	3.83976	0.000123156	0.0035565	GFOD1
ENSG00000155816	78.2251	0.877019	0.228578	3.83685	0.000124624	0.00359105	FMN2
ENSG00000254402	172.068	1.5929	0.415553	3.8332	0.000126485	0.00363679	LRRC24
ENSG00000158792	127.603	0.867733	0.226443	3.83202	0.000127095	0.00363854	SPATA2L
ENSG00000196152	59.9102	1.25064	0.326354	3.83217	0.000127017	0.00363854	ZNF79
ENSG00000169957	353.956	0.972504	0.254018	3.82848	0.000128937	0.00368333	ZNF768
ENSG00000134779	314.511	-0.839579	0.219562	-3.82388	0.000131368	0.00373823	TPGS2
ENSG00000267680	61.3378	1.06689	0.279015	3.82378	0.000131423	0.00373823	ZNF224
ENSG00000139722	280.15	0.88485	0.231454	3.823	0.000131836	0.00374194	VPS37B
ENSG00000178878	12.2936	2.8393	0.742878	3.82202	0.00013236	0.00374879	APOLD1
ENSG00000136158	212.572	1.81149	0.474184	3.82023	0.00013333	0.0037682	SPRY2
ENSG00000122386	127.733	0.996081	0.260961	3.81698	0.000135098	0.00380999	ZNF205
ENSG00000105072	42.9715	0.852486	0.223402	3.81593	0.000135671	0.00380999	C19orf44
ENSG00000214078	912.02	-0.748757	0.196203	-3.81623	0.000135505	0.00380999	CPNE1
ENSG00000265972	19.0617	2.38414	0.626561	3.80512	0.000141736	0.00397192	TXNIP
ENSG00000198853	409.613	0.947325	0.249104	3.80293	0.000142995	0.00399872	RUSC2
ENSG00000111266	439.84	1.13059	0.297552	3.79963	0.00014491	0.00404374	DUSP16
ENSG00000140743	343.408	0.613487	0.161609	3.79611	0.000146985	0.00409304	CDR2
ENSG00000107819	171.457	-0.73971	0.194981	-3.79376	0.000148382	0.00412328	SFXN3
ENSG00000146733	214.124	-0.776134	0.204781	-3.79007	0.000150606	0.00417633	PSPH
ENSG00000182810	267.594	1.02857	0.271484	3.78869	0.000151446	0.00419085	DDX28
ENSG00000169926	303.053	0.641375	0.169433	3.78543	0.000153442	0.00423725	KLF13
ENSG00000164362	34.8862	1.89889	0.501866	3.78366	0.00015454	0.0042587	TERT
ENSG00000174529	3.98864	5.38627	1.42501	3.77981	0.00015695	0.00431614	TMEM81
ENSG00000187678	101.601	1.42899	0.378322	3.77718	0.000158616	0.00434391	SPRY4
ENSG00000120149	123.572	0.893381	0.236507	3.7774	0.000158472	0.00434391	MSX2
ENSG00000204356	401.543	-0.525797	0.13929	-3.77483	0.000160115	0.00437592	NELFE
ENSG00000163376	14.0212	1.67587	0.444426	3.77087	0.000162682	0.00441874	KBTBD8
ENSG00000114315	835.384	1.34848	0.357544	3.77151	0.000162262	0.00441874	HES1
ENSG00000196670	54.905	1.31907	0.349791	3.77101	0.000162589	0.00441874	ZFP62
ENSG00000065534	109.392	-0.961712	0.255166	-3.76896	0.000163927	0.00444347	MYLK
ENSG00000213906	7.96675	3.81839	1.01401	3.76565	0.000166117	0.00449364	LTB4R2
ENSG00000168679	414.148	-0.892328	0.237204	-3.76185	0.000168659	0.00455311	SLC16A4
ENSG00000197181	10.8407	4.26545	1.1346	3.75944	0.000170291	0.00458783	PIWIL2
ENSG00000188786	90.6932	0.911021	0.242455	3.75748	0.00017163	0.00461452	MTF1
ENSG00000108551	54.9869	2.16789	0.577097	3.75655	0.000172275	0.00462248	RASD1
ENSG00000007545	128.521	1.17912	0.313971	3.75552	0.000172985	0.00463214	CRAMP1
ENSG00000162377	381.826	0.786677	0.209553	3.75408	0.00017398	0.0046494	COA7
ENSG00000182326	476.335	-0.945648	0.251999	-3.75259	0.000175018	0.00466774	C1S
ENSG00000119711	100.821	-1.13357	0.302653	-3.74546	0.000180066	0.00478997	ALDH6A1
ENSG00000178229	102.119	0.828904	0.221358	3.74463	0.000180657	0.00478997	ZNF543
ENSG00000163171	403.851	0.935489	0.249824	3.74459	0.000180686	0.00478997	CDC42EP3
ENSG00000117632	1600.51	-0.672156	0.179598	-3.74255	0.000182161	0.00481946	STMN1
ENSG00000054793	186.94	-0.608819	0.162791	-3.73988	0.000184108	0.00486126	ATP9A
ENSG00000105997	157.249	0.918714	0.24572	3.73886	0.000184858	0.00487136	HOXA3
ENSG00000261915	5.66379	4.51462	1.20835	3.73618	0.000186836	0.00491372	ENSG00000261915
ENSG00000204237	422.494	1.24225	0.33261	3.73487	0.000187816	0.00491832	OXLD1
ENSG00000117877	456.369	0.634306	0.169816	3.73526	0.000187521	0.00491832	POLR1G
ENSG00000183421	258.2	0.790069	0.211562	3.73445	0.000188124	0.00491832	RIPK4
ENSG00000129749	15.3758	3.1501	0.844134	3.73176	0.000190146	0.00493227	CHRNA10
ENSG00000156853	106.43	1.38626	0.371458	3.73195	0.000190007	0.00493227	ZNF689
ENSG00000101544	365.881	0.602959	0.161565	3.73199	0.000189974	0.00493227	ADNP2
ENSG00000067992	126.624	-0.760025	0.203664	-3.73177	0.000190143	0.00493227	PDK3
ENSG00000116489	1086.04	-0.639689	0.171519	-3.72955	0.000191819	0.00496594	CAPZA1
ENSG00000155846	50.5703	0.958424	0.257632	3.72013	0.000199122	0.00514495	PPARGC1B
ENSG00000118263	210.035	1.31534	0.35387	3.71701	0.000201591	0.00518853	KLF7
ENSG00000125970	756.323	-0.521231	0.140212	-3.71745	0.000201247	0.00518853	RALY
ENSG00000136114	103.943	1.00714	0.271071	3.71542	0.000202863	0.0051975	THSD1
ENSG00000158805	114.127	1.53419	0.412936	3.71532	0.000202948	0.0051975	ZNF276
ENSG00000135974	322.953	0.85281	0.229552	3.71511	0.000203116	0.0051975	C2orf49
ENSG00000107815	309.842	0.820194	0.220886	3.7132	0.000204655	0.00521673	TWNK
ENSG00000188215	112.552	1.09121	0.293861	3.71336	0.000204526	0.00521673	DCUN1D3
ENSG00000134259	11.6415	2.06282	0.55606	3.7097	0.000207504	0.00527299	NGF
ENSG00000198435	63.1005	1.96741	0.53037	3.70951	0.000207657	0.00527299	NRARP
ENSG00000138080	11.176	2.95901	0.799749	3.69993	0.00021566	0.00546573	EMILIN1
ENSG00000188352	322.826	-0.793923	0.214635	-3.69894	0.000216499	0.00547651	FOCAD
ENSG00000112941	136.695	0.722362	0.195373	3.69735	0.00021786	0.0054929	TENT4A
ENSG00000187866	146.879	0.904207	0.244564	3.69722	0.000217976	0.0054929	PABIR1
ENSG00000130758	33.8978	1.89604	0.513016	3.69587	0.000219136	0.00550124	MAP3K10
ENSG00000154734	21.1802	2.32612	0.629302	3.69635	0.000218725	0.00550124	ADAMTS1
ENSG00000175224	231.371	-0.644457	0.174491	-3.69336	0.000221311	0.00554531	ATG13
ENSG00000157429	20.1655	1.34228	0.363539	3.69225	0.000222281	0.00554865	ZNF19
ENSG00000134020	17.9985	1.77224	0.47993	3.6927	0.000221882	0.00554865	PEBP4
ENSG00000130844	78.7185	1.16113	0.314533	3.69159	0.000222856	0.00555255	ZNF331
ENSG00000188997	69.6556	0.822239	0.222769	3.691	0.000223378	0.00555512	KCTD21
ENSG00000141098	118.774	0.923124	0.250146	3.69034	0.000223957	0.00555908	GFOD2
ENSG00000174574	563.507	0.781334	0.2119	3.68727	0.000226673	0.00560551	AKIRIN1
ENSG00000243716	21.7213	2.20755	0.598633	3.68765	0.000226334	0.00560551	NPIPB5
ENSG00000161203	1394.74	-0.653622	0.177329	-3.68592	0.000227874	0.00562472	AP2M1
ENSG00000267216	16.3563	2.37192	0.643658	3.68506	0.000228651	0.00563339	ZNF8-ERVK3-1
ENSG00000159388	254.596	1.48662	0.403495	3.68437	0.000229272	0.00563823	BTG2
ENSG00000134243	213.035	-0.754497	0.204925	-3.68182	0.000231573	0.00567798	SORT1
ENSG00000156110	330.72	-0.854563	0.232127	-3.68145	0.000231913	0.00567798	ADK
ENSG00000117868	839.45	-0.541924	0.147216	-3.68116	0.000232174	0.00567798	ESYT2
ENSG00000102890	29.9886	2.25306	0.61229	3.67973	0.000233485	0.00569385	ELMO3
ENSG00000108786	168.019	1.54112	0.418956	3.67847	0.000234639	0.00569385	HSD17B1
ENSG00000163064	39.3933	2.20474	0.599428	3.67807	0.000235002	0.00569385	EN1
ENSG00000100290	18.5985	1.3576	0.369149	3.67764	0.0002354	0.00569385	BIK
ENSG00000118564	328.122	0.600118	0.163144	3.67846	0.000234649	0.00569385	FBXL5
ENSG00000118503	301.231	1.72637	0.46937	3.67806	0.000235018	0.00569385	TNFAIP3
ENSG00000161010	152.687	1.06285	0.289126	3.67608	0.000236846	0.00571838	MRNIP
ENSG00000171017	148.028	0.993718	0.270761	3.67009	0.000242465	0.0058434	LRRC8E
ENSG00000145632	2544.15	1.26132	0.343838	3.66836	0.000244108	0.00587233	PLK2
ENSG00000108468	385.716	-0.683848	0.186502	-3.66671	0.000245689	0.00589965	CBX1
ENSG00000167842	242.864	0.795099	0.216903	3.66569	0.000246674	0.0059126	MIS12
ENSG00000114853	39.1626	1.44329	0.393816	3.66489	0.000247444	0.00592033	ZBTB47
ENSG00000256683	50.3054	1.14214	0.311707	3.66413	0.000248178	0.0059272	ZNF350
ENSG00000183691	41.6098	1.85707	0.506966	3.6631	0.000249183	0.0059405	NOG
ENSG00000166529	100.002	0.758626	0.207484	3.6563	0.000255878	0.00608916	ZSCAN21
ENSG00000158019	395.25	-0.86108	0.235551	-3.65561	0.000256576	0.00609482	BABAM2
ENSG00000181915	407.239	0.951339	0.260377	3.6537	0.000258492	0.0061271	ADO
ENSG00000183354	74.3269	1.20003	0.328475	3.65333	0.000258859	0.0061271	KIAA2026
ENSG00000169246	17.6266	2.20612	0.604081	3.65203	0.000260175	0.00614728	NPIPB3
ENSG00000172340	359.569	-1.039	0.284542	-3.65147	0.000260745	0.00614978	SUCLG2
ENSG00000175691	20.2058	1.22151	0.334672	3.64988	0.000262359	0.00617686	ZNF77
ENSG00000169018	500.546	0.730927	0.200367	3.64795	0.000264343	0.00619097	FEM1B
ENSG00000168385	1779.8	-0.787636	0.215913	-3.64793	0.00026436	0.00619097	SEPTIN2
ENSG00000068354	91.0757	0.86484	0.237044	3.64843	0.000263845	0.00619097	TBC1D25
ENSG00000188283	73.0842	1.00687	0.276106	3.64668	0.00026565	0.00621021	ZNF383
ENSG00000188636	262.901	0.786073	0.215705	3.64421	0.000268214	0.00624811	RTL6
ENSG00000188582	67.5234	1.04416	0.286504	3.64448	0.000267936	0.00624811	PAQR9
ENSG00000105722	1224.04	0.752265	0.206486	3.64318	0.00026929	0.00626217	ERF
ENSG00000137075	116.436	0.84534	0.232222	3.64023	0.000272396	0.00632332	RNF38
ENSG00000204946	58.8497	1.41501	0.389595	3.63201	0.000281222	0.00651679	ZNF783
ENSG00000103404	151.673	1.07278	0.295673	3.62828	0.000285315	0.00660009	USP31
ENSG00000169203	18.877	2.3252	0.641418	3.62509	0.000288863	0.00667052	NPIPB12
ENSG00000139718	491.301	1.08063	0.298273	3.62297	0.000291242	0.00671095	SETD1B
ENSG00000178607	154.829	0.905672	0.250004	3.62263	0.000291626	0.00671095	ERN1
ENSG00000123240	272.85	-0.599123	0.165516	-3.61973	0.000294908	0.0067747	OPTN
ENSG00000171522	67.1995	1.72775	0.477373	3.61928	0.00029542	0.00677472	PTGER4
ENSG00000151093	201.328	0.760644	0.210199	3.61869	0.000296094	0.00677845	OXSM
ENSG00000166822	80.4449	1.26735	0.35032	3.61768	0.000297251	0.00679322	TMEM170A
ENSG00000150760	379.356	-0.744112	0.205745	-3.61667	0.000298418	0.00680815	DOCK1
ENSG00000067191	33.0231	1.85235	0.512612	3.61355	0.000302038	0.00687889	CACNB1
ENSG00000119986	897.42	0.757077	0.209572	3.61249	0.000303273	0.00689517	AVPI1
ENSG00000153487	209.978	1.41683	0.392286	3.61172	0.000304177	0.00690388	ING1
ENSG00000173013	30.7233	1.10421	0.305826	3.61057	0.000305519	0.00692249	CCDC96
ENSG00000083838	128.139	0.725812	0.201196	3.60749	0.000309169	0.00699323	ZNF446
ENSG00000130522	2429.44	1.48449	0.412092	3.60232	0.000315387	0.00712174	JUND
ENSG00000152684	478	0.701504	0.194852	3.60018	0.000317996	0.00716842	PELO
ENSG00000100311	40.956	1.1958	0.332305	3.59851	0.000320047	0.0072024	PDGFB
ENSG00000132952	231.882	0.781987	0.217347	3.59787	0.000320829	0.00720778	USPL1
ENSG00000135801	224.985	0.923337	0.2567	3.59695	0.000321967	0.00720973	TAF5L
ENSG00000179979	4.50085	4.69875	1.30633	3.59692	0.000322004	0.00720973	ENSG00000179979
ENSG00000105656	79.7649	1.05983	0.29469	3.59642	0.000322632	0.00721161	ELL
ENSG00000116288	2296.08	-0.648657	0.180431	-3.59504	0.000324345	0.00723769	PARK7
ENSG00000142556	53.7645	1.04945	0.29201	3.59389	0.000325778	0.00725052	ZNF614
ENSG00000138685	592.644	0.881444	0.245275	3.5937	0.000326014	0.00725052	FGF2
ENSG00000229809	49.6444	1.2125	0.337513	3.59244	0.000327596	0.00727352	ZNF688
ENSG00000198746	74.6782	0.763027	0.212497	3.59077	0.000329702	0.00730804	GPATCH3
ENSG00000145349	271.195	-0.802932	0.223847	-3.58697	0.000334538	0.00740283	CAMK2D
ENSG00000121064	334.856	-0.719212	0.200553	-3.58614	0.000335609	0.00741416	SCPEP1
ENSG00000154370	262.356	0.80537	0.224683	3.58447	0.000337769	0.00744946	TRIM11
ENSG00000168813	444.639	0.730141	0.203803	3.58258	0.000340221	0.00749108	ZNF507
ENSG00000151014	551.416	0.964201	0.269235	3.58127	0.00034193	0.00751622	NOCT
ENSG00000180901	189.736	0.687891	0.192156	3.57986	0.000343774	0.00752762	KCTD2
ENSG00000134308	5320.62	-0.676028	0.188877	-3.57919	0.000344658	0.00752762	YWHAQ
ENSG00000255154	64.5203	0.976563	0.272852	3.57909	0.000344788	0.00752762	HTD2
ENSG00000164056	19.6311	1.96987	0.550177	3.58043	0.000343025	0.00752762	SPRY1
ENSG00000122687	470.354	0.717206	0.200409	3.57871	0.000345288	0.00752762	MRM2
ENSG00000127837	782.848	-0.532338	0.148796	-3.57765	0.000346702	0.00754175	AAMP
ENSG00000145780	200.801	0.903316	0.252509	3.57737	0.000347074	0.00754175	FEM1C
ENSG00000164736	35.122	1.30007	0.363854	3.57306	0.000352835	0.00765437	SOX17
ENSG00000163374	355.618	0.657701	0.184285	3.56893	0.000358443	0.00776333	YY1AP1
ENSG00000165655	356.206	1.15681	0.324182	3.56838	0.000359197	0.00776697	ZNF503
ENSG00000124782	144.67	0.797808	0.22375	3.56563	0.000362986	0.00783612	RREB1
ENSG00000137575	803.009	-0.847069	0.237991	-3.55924	0.000371924	0.00801603	SDCBP
ENSG00000120709	371.031	1.37522	0.386789	3.55549	0.000377277	0.00811819	FAM53C
ENSG00000120937	13.9652	2.57626	0.724747	3.5547	0.000378411	0.00812676	NPPB
ENSG00000196150	52.1163	0.931637	0.262111	3.55436	0.000378901	0.00812676	ZNF250
ENSG00000144802	800.86	2.49046	0.701388	3.55075	0.000384129	0.00821231	NFKBIZ
ENSG00000170961	67.4292	1.15477	0.325208	3.55087	0.000383961	0.00821231	HAS2
ENSG00000142444	171.759	0.643779	0.181339	3.55014	0.00038503	0.00821832	TIMM29
ENSG00000180611	295.941	0.900348	0.253758	3.54805	0.000388089	0.00827028	MB21D2
ENSG00000176597	67.3204	1.07312	0.302799	3.54401	0.000394093	0.00838476	B3GNT5
ENSG00000171806	72.252	0.911978	0.257531	3.54123	0.000398259	0.00843328	METTL18
ENSG00000175573	350.14	0.924554	0.261135	3.54052	0.000399343	0.00843328	C11orf68
ENSG00000166012	693.131	1.63994	0.463038	3.54169	0.000397578	0.00843328	TAF1D
ENSG00000163635	109.048	0.914299	0.258249	3.54038	0.000399555	0.00843328	ATXN7
ENSG00000236104	24.2442	1.65081	0.46618	3.54115	0.000398392	0.00843328	ZBTB22
ENSG00000140006	171.15	0.871257	0.246284	3.53761	0.000403768	0.00849515	WDR89
ENSG00000140718	225.797	-0.982814	0.277802	-3.53783	0.000403437	0.00849515	FTO
ENSG00000185278	53.4036	1.1018	0.311603	3.5359	0.000406381	0.00852307	ZBTB37
ENSG00000171540	4.64417	3.2451	0.917717	3.53606	0.00040615	0.00852307	OTP
ENSG00000163659	605.081	1.01367	0.28694	3.53268	0.000411365	0.00861397	TIPARP
ENSG00000008710	311.109	1.67271	0.473951	3.52929	0.000416684	0.00871159	PKD1
ENSG00000134758	125.477	0.811267	0.229896	3.52885	0.000417375	0.00871228	RNF138
ENSG00000121417	58.4229	1.16455	0.330248	3.5263	0.000421408	0.00878266	ZNF211
ENSG00000173530	666.542	0.946152	0.268449	3.52451	0.000424263	0.00882827	TNFRSF10D
ENSG00000160439	160.906	0.673832	0.191289	3.52259	0.000427347	0.00885076	RDH13
ENSG00000228716	310.349	-0.853679	0.242316	-3.52301	0.000426682	0.00885076	DHFR
ENSG00000101843	588.113	-0.652544	0.18524	-3.5227	0.000427174	0.00885076	PSMD10
ENSG00000148426	211.45	0.845743	0.240334	3.51903	0.000433126	0.00895645	PROSER2
ENSG00000120833	61.104	1.06634	0.303155	3.51748	0.00043566	0.00899482	SOCS2
ENSG00000124659	187.566	0.790033	0.224634	3.51698	0.000436481	0.00899776	TBCC
ENSG00000175376	312.685	0.64224	0.182796	3.51341	0.000442387	0.00909169	EIF1AD
ENSG00000171466	99.307	0.729621	0.207668	3.5134	0.00044241	0.00909169	ZNF562
ENSG00000132294	512.446	-0.6991	0.19905	-3.51219	0.000444437	0.00911921	EFR3A
ENSG00000197915	4.16771	4.12091	1.17408	3.50991	0.000448258	0.00918341	HRNR
ENSG00000142235	75.5906	1.1942	0.340533	3.50686	0.000453425	0.00924661	LMTK3
ENSG00000124767	1063.71	-0.697309	0.198842	-3.50685	0.000453436	0.00924661	GLO1
ENSG00000250571	106.111	0.670421	0.191146	3.50737	0.000452567	0.00924661	GLI4
ENSG00000185800	219.493	0.804211	0.229478	3.50452	0.000457431	0.00929946	DMWD
ENSG00000022277	636.424	-0.659359	0.188137	-3.50466	0.000457183	0.00929946	RTF2
ENSG00000108406	357.703	-0.740763	0.211404	-3.50402	0.000458298	0.00930283	DHX40
ENSG00000164961	572.351	-0.795205	0.22705	-3.50233	0.000461209	0.00934759	WASHC5
ENSG00000148677	630.816	2.31251	0.660578	3.50073	0.000463985	0.00938949	ANKRD1
ENSG00000168389	76.751	0.910147	0.260123	3.49891	0.000467167	0.00943949	MFSD2A
ENSG00000085662	5413.56	-0.794921	0.227281	-3.49753	0.000469597	0.00947413	AKR1B1
ENSG00000171448	34.5889	1.14552	0.327593	3.49678	0.00047091	0.00948619	ZBTB26
ENSG00000272886	188.984	0.645817	0.18532	3.48488	0.000492353	0.0099031	DCP1A
ENSG00000135245	327.672	0.994895	0.285632	3.48313	0.000495583	0.00995295	HILPDA
ENSG00000115526	246.753	0.567992	0.163104	3.48239	0.000496957	0.00996545	CHST10
ENSG00000168672	85.8218	0.818842	0.235394	3.47861	0.000504029	0.010092	LRATD2
ENSG00000071539	608.527	-0.585152	0.168256	-3.47774	0.000505661	0.0101094	TRIP13
ENSG00000183260	12.6918	3.20936	0.923667	3.47458	0.000511645	0.0102136	ABHD16B
ENSG00000088356	488.104	0.964138	0.277529	3.47401	0.000512739	0.0102201	PDRG1
ENSG00000162909	1593.24	-0.75382	0.217253	-3.46978	0.000520883	0.0103538	CAPN2
ENSG00000169220	39.3839	1.83051	0.527568	3.46972	0.00052101	0.0103538	RGS14
ENSG00000164062	357.411	-0.891321	0.25702	-3.46791	0.000524519	0.0104079	APEH
ENSG00000140961	1099.63	0.711695	0.205271	3.46709	0.000526119	0.010413	OSGIN1
ENSG00000164111	1623.05	-0.936562	0.270138	-3.46698	0.000526346	0.010413	ANXA5
ENSG00000196981	49.4386	0.924104	0.26685	3.46301	0.000534166	0.010552	WDR5B
ENSG00000143322	392.488	1.22905	0.354967	3.46245	0.000535282	0.0105581	ABL2
ENSG00000143776	227.061	-0.671739	0.194051	-3.46166	0.000536864	0.0105581	CDC42BPA
ENSG00000174652	29.2669	1.17317	0.338876	3.46193	0.000536322	0.0105581	ZNF266
ENSG00000185716	53.2153	1.26758	0.366492	3.45869	0.000542812	0.0106592	MOSMO
ENSG00000179295	350.029	-0.634073	0.183391	-3.45749	0.000545237	0.010691	PTPN11
ENSG00000185818	195.243	0.767293	0.221989	3.45645	0.000547349	0.0107166	NAT8L
ENSG00000068028	196.789	0.773439	0.223842	3.45529	0.000549699	0.0107467	RASSF1
ENSG00000131558	342.882	-1.11798	0.32363	-3.45451	0.000551297	0.0107621	EXOC4
ENSG00000135945	151.004	0.678316	0.196558	3.45098	0.000558561	0.0108878	REV1
ENSG00000110955	7200.33	-0.896929	0.260084	-3.44861	0.000563485	0.0109396	ATP5F1B
ENSG00000144233	175.624	0.859526	0.249246	3.44851	0.000563691	0.0109396	AMMECR1L
ENSG00000106004	45.2488	1.10003	0.318959	3.44883	0.000563029	0.0109396	HOXA5
ENSG00000176055	72.6136	0.844624	0.244957	3.44805	0.000564641	0.010942	MBLAC2
ENSG00000196843	76.4437	1.20751	0.350287	3.44719	0.000566457	0.0109523	ARID5A
ENSG00000146729	531.361	-0.776747	0.225339	-3.44701	0.000566826	0.0109523	NIPSNAP2
ENSG00000196141	620.722	-0.770932	0.223693	-3.44638	0.000568148	0.0109619	SPATS2L
ENSG00000127080	214.744	0.597672	0.173489	3.44501	0.000571033	0.0109855	IPPK
ENSG00000095321	255.247	-0.646403	0.18762	-3.44529	0.000570455	0.0109855	CRAT
ENSG00000043591	22.2488	2.16606	0.629102	3.4431	0.00057509	0.0110115	ADRB1
ENSG00000173065	226.361	0.938934	0.272723	3.44281	0.000575707	0.0110115	FAM222B
ENSG00000133740	252.604	0.571727	0.166021	3.44371	0.000573782	0.0110115	E2F5
ENSG00000104518	159.533	-0.694736	0.20179	-3.44286	0.000575591	0.0110115	GSDMD
ENSG00000133773	333.188	0.694386	0.201788	3.44117	0.000579205	0.0110206	CCDC59
ENSG00000159556	73.7562	1.304	0.378905	3.44151	0.000578482	0.0110206	ISL2
ENSG00000141448	97.6563	1.10699	0.32174	3.44064	0.000580335	0.0110206	GATA6
ENSG00000183579	221.094	0.674263	0.195969	3.44065	0.000580308	0.0110206	ZNRF3
ENSG00000125354	78.3825	-1.17513	0.341518	-3.44089	0.000579802	0.0110206	SEPTIN6
ENSG00000141664	174.867	0.725113	0.210796	3.43988	0.000581974	0.0110359	ZCCHC2
ENSG00000170265	321.697	0.727734	0.211589	3.43938	0.000583045	0.0110404	ZNF282
ENSG00000158615	881.378	0.776306	0.225796	3.43808	0.000585845	0.0110776	PPP1R15B
ENSG00000137502	62.7438	0.906157	0.26369	3.43644	0.000589405	0.011129	RAB30
ENSG00000121068	86.364	1.56937	0.456769	3.4358	0.000590807	0.0111396	TBX2
ENSG00000091039	226.871	-0.791647	0.230718	-3.43123	0.000600851	0.0113129	OSBPL8
ENSG00000115507	47.7876	0.887451	0.258858	3.42833	0.000607305	0.0114182	OTX1
ENSG00000160683	7.4508	4.61586	1.34666	3.42764	0.000608852	0.0114311	CXCR5
ENSG00000087111	569.881	-0.516213	0.150625	-3.42715	0.000609956	0.0114356	PIGS
ENSG00000164442	366.671	1.56955	0.458128	3.42602	0.000612506	0.0114672	CITED2
ENSG00000006327	6370.9	1.09712	0.320272	3.4256	0.000613439	0.0114685	TNFRSF12A
ENSG00000187796	11.6407	2.9965	0.875825	3.42135	0.000623122	0.0116331	CARD9
ENSG00000171823	175.761	1.17486	0.343599	3.41928	0.000627863	0.0116887	FBXL14
ENSG00000221944	26.3193	1.31086	0.383372	3.4193	0.000627835	0.0116887	TIGD1
ENSG00000180758	75.1477	1.06625	0.311921	3.41832	0.000630093	0.0117137	GPR157
ENSG00000274211	106.092	0.826521	0.241849	3.41751	0.000631973	0.0117322	SOCS7
ENSG00000171163	131.292	1.50755	0.441642	3.41351	0.000641316	0.011889	ZNF692
ENSG00000140104	84.8885	1.49271	0.437645	3.41077	0.000647795	0.0119795	CLBA1
ENSG00000146094	12.3927	3.32563	0.975062	3.41068	0.000648007	0.0119795	DOK3
ENSG00000196544	57.3332	0.986203	0.289224	3.40982	0.000650052	0.0120006	BORCS6
ENSG00000116035	31.9545	1.07598	0.315772	3.40747	0.000655671	0.0120875	VAX2
ENSG00000118369	34.7507	1.06969	0.314028	3.40635	0.000658383	0.0121195	USP35
ENSG00000152518	1431.78	1.1514	0.338052	3.40599	0.000659235	0.0121195	ZFP36L2
ENSG00000152642	129.561	-0.714552	0.209848	-3.4051	0.000661399	0.0121424	GPD1L
ENSG00000072062	318.314	-0.786519	0.231108	-3.40325	0.000665883	0.012191	PRKACA
ENSG00000172748	21.4498	2.06345	0.606309	3.4033	0.000665762	0.012191	ZNF596
ENSG00000127528	380.58	1.53554	0.451366	3.40198	0.000668993	0.0122142	KLF2
ENSG00000032389	276.712	-0.663476	0.19502	-3.40209	0.000668731	0.0122142	EIPR1
ENSG00000120071	413.074	0.769534	0.226404	3.39894	0.000676471	0.0123105	KANSL1
ENSG00000155868	258.928	0.723566	0.212895	3.39871	0.000677054	0.0123105	MED7
ENSG00000146376	124.003	-0.765132	0.22511	-3.39892	0.000676532	0.0123105	ARHGAP18
ENSG00000138758	353.349	-0.94241	0.277505	-3.39602	0.000683743	0.0124151	SEPTIN11
ENSG00000104689	510.148	0.671308	0.197823	3.39348	0.000690111	0.0125136	TNFRSF10A
ENSG00000137312	529.456	-0.435201	0.128266	-3.39296	0.000691408	0.01252	FLOT1
ENSG00000170191	185.76	0.692191	0.204426	3.38602	0.000709154	0.0128238	NANP
ENSG00000101181	200.639	0.710152	0.20982	3.38457	0.000712888	0.0128737	MTG2
ENSG00000107874	345.318	-0.646291	0.191015	-3.38345	0.000715814	0.012905	CUEDC2
ENSG00000174456	103.891	1.72141	0.508949	3.38229	0.000718847	0.012905	C12orf76
ENSG00000121989	130.003	0.714675	0.211315	3.38204	0.000719488	0.012905	ACVR2A
ENSG00000124216	257.834	0.905339	0.267677	3.38221	0.000719042	0.012905	SNAI1
ENSG00000253276	155.011	1.27507	0.376913	3.38294	0.000717136	0.012905	CCDC71L
ENSG00000140450	18.2134	1.6604	0.491275	3.37978	0.000725441	0.0129942	ARRDC4
ENSG00000174080	195.392	-0.8697	0.257448	-3.37816	0.000729726	0.0130182	CTSF
ENSG00000054967	115.111	0.987835	0.292381	3.37859	0.000728583	0.0130182	RELT
ENSG00000099381	371.274	0.952573	0.281962	3.37837	0.000729177	0.0130182	SETD1A
ENSG00000162396	74.253	0.873389	0.258586	3.37756	0.000731333	0.0130293	PARS2
ENSG00000182054	342.419	-0.944588	0.279857	-3.37525	0.000737481	0.0131212	IDH2
ENSG00000115568	223.075	0.802994	0.237994	3.37401	0.000740828	0.0131631	ZNF142
ENSG00000124214	488.495	-0.78842	0.23371	-3.3735	0.000742195	0.0131697	STAU1
ENSG00000176371	94.8063	0.62913	0.186655	3.37055	0.000750177	0.0132936	ZSCAN2
ENSG00000139180	647.956	-0.775291	0.230092	-3.36948	0.000753098	0.0133275	NDUFA9
ENSG00000131471	6.36629	3.22238	0.956692	3.36825	0.000756458	0.0133691	AOC3
ENSG00000177352	165.236	0.756624	0.224797	3.36581	0.000763197	0.0134703	CCDC71
ENSG00000164508	9.86795	2.46013	0.731081	3.36506	0.000765271	0.0134889	H2AC1
ENSG00000134684	886.982	-0.954054	0.283595	-3.36414	0.00076782	0.0135159	YARS1
ENSG00000111276	445.479	0.75977	0.226024	3.36146	0.000775303	0.0136295	CDKN1B
ENSG00000198064	18.1791	2.125	0.63252	3.35959	0.000780589	0.0137043	NPIPB13
ENSG00000240857	393.001	0.893333	0.266181	3.35611	0.000790482	0.0138596	RDH14
ENSG00000139318	160.46	1.27003	0.378515	3.3553	0.000792802	0.0138819	DUSP6
ENSG00000094916	594.666	-0.873283	0.260444	-3.35305	0.000799261	0.0139765	CBX5
ENSG00000107796	139.137	-0.771175	0.23017	-3.35046	0.000806789	0.0140896	ACTA2
ENSG00000166484	261.296	0.917235	0.273891	3.34891	0.000811312	0.0141499	MAPK7
ENSG00000101265	123.981	-0.724552	0.216559	-3.34575	0.000820593	0.014293	RASSF2
ENSG00000123545	641.495	0.727687	0.217573	3.34457	0.000824104	0.0143353	NDUFAF4
ENSG00000172456	14.5017	-1.18835	0.355544	-3.34234	0.000830754	0.014432	FGGY
ENSG00000083814	9.81566	1.60258	0.479598	3.3415	0.000833274	0.0144569	ZNF671
ENSG00000164610	182.54	0.696664	0.208546	3.34057	0.000836065	0.0144863	RP9
ENSG00000078114	77.9671	-0.769067	0.230442	-3.33735	0.000845805	0.0145978	NEBL
ENSG00000196850	252.291	1.02362	0.306651	3.33804	0.000843708	0.0145978	PPTC7
ENSG00000182963	350.357	0.540594	0.161967	3.33767	0.000844837	0.0145978	GJC1
ENSG00000174013	95.5181	0.822387	0.246455	3.33687	0.000847287	0.0146044	FBXO45
ENSG00000256525	161.614	0.913649	0.273881	3.33594	0.000850116	0.0146341	POLG2
ENSG00000189319	66.5739	0.813403	0.243891	3.33511	0.000852653	0.0146588	FAM53B
ENSG00000160999	25.1722	1.22146	0.366763	3.33037	0.000867302	0.0148913	SH2B2
ENSG00000177192	647.579	0.623053	0.187104	3.32999	0.000868494	0.0148925	PUS1
ENSG00000267796	233.705	1.00269	0.301364	3.32719	0.000877278	0.0150237	LIN37
ENSG00000171621	226.773	0.763627	0.229741	3.32387	0.000887781	0.0151839	SPSB1
ENSG00000241852	35.2747	1.07759	0.324351	3.32231	0.00089276	0.0152494	C8orf58
ENSG00000181873	94.9226	0.724791	0.218197	3.32173	0.000894604	0.0152599	IBA57
ENSG00000171469	87.6759	0.874774	0.263375	3.3214	0.000895679	0.0152599	ZNF561
ENSG00000100554	351.123	-0.679584	0.204642	-3.32084	0.00089747	0.0152708	ATP6V1D
ENSG00000188641	63.5202	-1.22134	0.367977	-3.31908	0.000903143	0.0153476	DPYD
ENSG00000167460	2599.06	-0.618802	0.186544	-3.31718	0.0009093	0.0154325	TPM4
ENSG00000188199	5.14148	4.35072	1.31212	3.3158	0.000913817	0.0154893	NUTM2B
ENSG00000166483	354.447	0.847402	0.255831	3.31235	0.000925142	0.0156612	WEE1
ENSG00000163251	376.121	0.858348	0.259318	3.31002	0.000932891	0.0157723	FZD5
ENSG00000109381	182.016	0.615232	0.185944	3.3087	0.000937306	0.0158267	ELF2
ENSG00000132824	1001.6	-0.564789	0.170748	-3.30773	0.00094055	0.0158613	SERINC3
ENSG00000162825	21.3625	1.74619	0.528102	3.30653	0.000944591	0.0159092	NBPF20
ENSG00000177030	146.057	1.11732	0.338002	3.30566	0.000947547	0.0159387	DEAF1
ENSG00000196371	58.1437	1.36759	0.413814	3.30485	0.000950285	0.0159646	FUT4
ENSG00000116809	93.7325	0.763775	0.231165	3.30403	0.000953072	0.0159911	ZBTB17
ENSG00000135116	5.12687	3.22502	0.976632	3.30218	0.00095936	0.0160763	HRK
ENSG00000102804	2123.08	0.848625	0.257098	3.30079	0.000964142	0.016136	TSC22D1
ENSG00000010539	110.016	0.86614	0.262513	3.29942	0.000968846	0.0161535	ZNF200
ENSG00000159842	556.714	-0.565111	0.171274	-3.29946	0.000968695	0.0161535	ABR
ENSG00000232838	128.573	0.972732	0.294765	3.30002	0.000966772	0.0161535	PET117
ENSG00000177842	55.617	0.833486	0.252651	3.29896	0.000970433	0.0161597	ZNF620
ENSG00000181026	741.187	0.6259	0.189907	3.29583	0.000981329	0.0163001	AEN
ENSG00000224470	132.742	0.956315	0.290159	3.29583	0.00098131	0.0163001	ATXN1L
ENSG00000181472	91.9789	0.823246	0.249817	3.2954	0.000982812	0.0163043	ZBTB2
ENSG00000121903	37.5679	1.12213	0.340552	3.29502	0.00098414	0.016306	ZSCAN20
ENSG00000185115	583.563	0.607009	0.184408	3.29166	0.000995993	0.0164555	NSMCE3
ENSG00000008300	160.082	1.30668	0.396988	3.29148	0.000996612	0.0164555	CELSR3
ENSG00000137193	227.729	0.846402	0.257155	3.2914	0.000996887	0.0164555	PIM1
ENSG00000146918	496.196	-0.804382	0.244504	-3.28986	0.00100239	0.0165257	NCAPG2
ENSG00000275714	3489.54	0.741134	0.225314	3.28934	0.00100424	0.0165356	H3C1
ENSG00000146109	253.487	0.709266	0.215699	3.28822	0.00100822	0.0165806	ABT1
ENSG00000114353	440.555	-0.700462	0.213208	-3.28535	0.00101855	0.0167296	GNAI2
ENSG00000126353	23.9292	1.28434	0.391051	3.28433	0.00102226	0.0167699	CCR7
ENSG00000279576	7.07749	2.97125	0.904806	3.28386	0.00102397	0.0167772	ENSG00000279576
ENSG00000160113	752.074	0.952556	0.290117	3.28335	0.00102582	0.0167842	NR2F6
ENSG00000228253	1198.08	3.44808	1.05027	3.28304	0.00102694	0.0167842	ATP8
ENSG00000176092	21.6447	1.06062	0.323134	3.28231	0.00102961	0.0167936	CRYBG2
ENSG00000184588	406.608	0.821767	0.250371	3.28219	0.00103004	0.0167936	PDE4B
ENSG00000232810	20.9496	3.88665	1.1845	3.28127	0.00103341	0.0168279	TNF
ENSG00000104325	291.174	-1.05236	0.320917	-3.27924	0.00104086	0.0169284	DECR1
ENSG00000178307	516.064	0.69264	0.211296	3.27806	0.00104523	0.0169763	TMEM11
ENSG00000083123	69.7189	-0.972112	0.296579	-3.27775	0.00104637	0.0169763	BCKDHB
ENSG00000139289	1262.05	1.05408	0.321741	3.27617	0.00105224	0.0170507	PHLDA1
ENSG00000084710	154.304	-0.703702	0.214901	-3.27453	0.00105837	0.0171109	EFR3B
ENSG00000147400	443.683	-0.758253	0.231564	-3.27449	0.00105854	0.0171109	CETN2
ENSG00000123364	80.0378	1.05084	0.321048	3.27316	0.00106353	0.0171707	HOXC13
ENSG00000102870	242.518	0.849805	0.259718	3.27203	0.00106777	0.0172018	ZNF629
ENSG00000223496	593.512	0.714945	0.218523	3.27172	0.00106897	0.0172018	EXOSC6
ENSG00000171126	31.9998	1.44776	0.442522	3.27161	0.00106935	0.0172018	KCNG3
ENSG00000087074	3835.48	2.76225	0.844426	3.27115	0.0010711	0.017209	PPP1R15A
ENSG00000078618	712.526	-0.903708	0.276368	-3.26995	0.00107567	0.0172198	NRDC
ENSG00000186230	97.419	0.698008	0.213427	3.27047	0.00107367	0.0172198	ZNF749
ENSG00000125885	240.495	-0.704341	0.215396	-3.26998	0.00107556	0.0172198	MCM8
ENSG00000197702	378.322	-0.881711	0.269752	-3.2686	0.00108079	0.017281	PARVA
ENSG00000170385	1386.7	0.712111	0.218092	3.26518	0.00109393	0.0173862	SLC30A1
ENSG00000133704	411.286	-0.719098	0.22021	-3.26551	0.00109268	0.0173862	IPO8
ENSG00000087253	93.2225	-0.789785	0.241835	-3.2658	0.00109155	0.0173862	LPCAT2
ENSG00000217236	157.657	0.689367	0.211103	3.26555	0.00109253	0.0173862	SP9
ENSG00000196739	79.0778	1.60028	0.489917	3.26644	0.00108908	0.0173862	COL27A1
ENSG00000127616	145.135	1.57084	0.481279	3.26389	0.00109893	0.0174237	SMARCA4
ENSG00000223638	12.3439	4.11812	1.2616	3.2642	0.00109772	0.0174237	RFPL4A
ENSG00000178896	778.92	0.612116	0.187598	3.26292	0.00110271	0.0174629	EXOSC4
ENSG00000147010	434.946	-0.747716	0.229323	-3.26053	0.00111203	0.0175895	SH3KBP1
ENSG00000164823	745.148	0.670754	0.205988	3.25628	0.00112883	0.0178339	OSGIN2
ENSG00000177873	54.905	0.896822	0.275464	3.25567	0.00113124	0.0178507	ZNF619
ENSG00000142687	167.661	-0.524009	0.160991	-3.2549	0.00113432	0.0178781	KIAA0319L
ENSG00000166224	667.959	-0.511585	0.157233	-3.25367	0.00113923	0.0179341	SGPL1
ENSG00000177732	464.257	0.659556	0.202751	3.25303	0.00114181	0.0179534	SOX12
ENSG00000153443	757.672	1.164	0.358052	3.25092	0.00115032	0.0180657	UBALD1
ENSG00000164778	16.8905	1.68805	0.519391	3.25005	0.00115385	0.0180998	EN2
ENSG00000162714	213.48	0.886483	0.272814	3.2494	0.00115648	0.0181195	ZNF496
ENSG00000173465	505.679	0.647551	0.199511	3.24569	0.00117167	0.0183359	ZNRD2
ENSG00000198625	166.876	0.822774	0.253754	3.24241	0.00118524	0.0185158	MDM4
ENSG00000135407	3.50408	5.12863	1.58182	3.24224	0.00118596	0.0185158	AVIL
ENSG00000170802	252.399	0.675735	0.208438	3.24189	0.00118739	0.0185163	FOXN2
ENSG00000088826	1306.32	0.653284	0.201535	3.24155	0.00118881	0.0185167	SMOX
ENSG00000132692	143.173	1.26676	0.390931	3.24035	0.00119382	0.0185728	BCAN
ENSG00000128564	195.857	1.59636	0.492758	3.23964	0.00119682	0.0185977	VGF
ENSG00000100280	408.043	-0.783468	0.241899	-3.23883	0.00120022	0.0186286	AP1B1
ENSG00000198576	38.0264	2.28005	0.704122	3.23814	0.00120311	0.0186517	ARC
ENSG00000198680	53.8853	1.65919	0.512489	3.23751	0.00120577	0.0186711	TUSC1
ENSG00000115415	1531.01	-0.980502	0.302919	-3.23684	0.00120859	0.018693	STAT1
ENSG00000271601	216.91	-0.6339	0.195967	-3.23473	0.0012176	0.0188103	LIX1L
ENSG00000151233	394.639	0.704077	0.217851	3.23192	0.00122961	0.0189518	GXYLT1
ENSG00000153714	168.883	1.36209	0.421417	3.23217	0.00122854	0.0189518	LURAP1L
ENSG00000101350	155.865	-0.535609	0.165856	-3.22937	0.00124064	0.0190552	KIF3B
ENSG00000197409	469.045	0.735384	0.227713	3.22943	0.00124039	0.0190552	H3C4
ENSG00000160993	126.484	0.776363	0.240403	3.22942	0.0012404	0.0190552	ALKBH4
ENSG00000171314	1092.51	-0.709641	0.219823	-3.22824	0.00124555	0.0190963	PGAM1
ENSG00000196214	151.084	0.952238	0.294985	3.22809	0.00124619	0.0190963	ZNF766
ENSG00000104221	124	0.621033	0.192413	3.22761	0.00124829	0.0191063	BRF2
ENSG00000137877	13.1713	3.54282	1.09806	3.22643	0.00125347	0.0191142	SPTBN5
ENSG00000050820	827.552	0.550405	0.170601	3.22626	0.00125418	0.0191142	BCAR1
ENSG00000130544	66.0257	0.9986	0.309507	3.22642	0.00125348	0.0191142	ZNF557
ENSG00000120875	1360.93	0.613596	0.190193	3.22617	0.00125457	0.0191142	DUSP4
ENSG00000179021	337.122	0.741017	0.229868	3.22367	0.00126561	0.0192602	C3orf38
ENSG00000085832	258.918	-0.604513	0.187569	-3.22288	0.0012691	0.0192862	EPS15
ENSG00000166450	218.055	0.690097	0.214142	3.22262	0.00127023	0.0192862	PRTG
ENSG00000139620	328.39	0.603983	0.187458	3.22196	0.00127315	0.0193085	KANSL2
ENSG00000186017	128.578	0.793615	0.24638	3.22111	0.00127697	0.0193221	ZNF566
ENSG00000240230	226.496	0.846715	0.262849	3.2213	0.00127611	0.0193221	COX19
ENSG00000005889	560.697	0.806799	0.25057	3.21985	0.00128255	0.0193846	ZFX
ENSG00000267508	14.2791	1.22981	0.382198	3.21773	0.00129212	0.0195068	ZNF285
ENSG00000152767	90.2279	-0.794554	0.247001	-3.21681	0.00129624	0.0195247	FARP1
ENSG00000254206	14.9582	2.03993	0.634098	3.21706	0.0012951	0.0195247	NPIPB11
ENSG00000122641	10.1612	2.20659	0.68616	3.21586	0.00130053	0.0195604	INHBA
ENSG00000056998	59.113	-0.787419	0.244872	-3.21563	0.00130157	0.0195604	GYG2
ENSG00000213614	572.55	-0.682669	0.212349	-3.21484	0.00130518	0.0195703	HEXA
ENSG00000141376	156.975	-0.752136	0.233946	-3.21499	0.00130449	0.0195703	BCAS3
ENSG00000144395	25.2173	1.46999	0.457412	3.21372	0.0013103	0.0196027	CCDC150
ENSG00000275004	43.3993	0.841381	0.261798	3.21385	0.00130966	0.0196027	ZNF280B
ENSG00000154781	156.602	0.7958	0.247694	3.21283	0.00131432	0.0196407	CCDC174
ENSG00000141034	156.511	0.721656	0.224645	3.21242	0.0013162	0.0196466	GID4
ENSG00000165527	1571.61	0.755693	0.23527	3.21202	0.00131803	0.0196518	ARF6
ENSG00000169016	226.633	0.99723	0.310704	3.20958	0.00132928	0.0197751	E2F6
ENSG00000158050	9.08782	2.01889	0.628997	3.20969	0.00132877	0.0197751	DUSP2
ENSG00000140105	799.176	-0.818274	0.255136	-3.20721	0.00134031	0.0199169	WARS1
ENSG00000142528	121.31	0.89911	0.280456	3.20588	0.00134649	0.0199863	ZNF473
ENSG00000163362	384.504	0.629174	0.196303	3.20511	0.0013501	0.019991	INAVA
ENSG00000183889	8.03256	2.32519	0.725669	3.20421	0.00135435	0.019991	NPIPA5
ENSG00000167371	6.77573	2.23322	0.69682	3.20487	0.00135123	0.019991	PRRT2
ENSG00000256087	23.3726	1.25451	0.391495	3.2044	0.00135342	0.019991	ZNF432
ENSG00000163697	69.8546	-0.755495	0.235751	-3.20463	0.00135239	0.019991	APBB2
ENSG00000113369	357.404	0.755283	0.235972	3.20074	0.00137076	0.0202107	ARRDC3
ENSG00000181789	753.545	-0.896153	0.280145	-3.19888	0.00137961	0.0203186	COPG1
ENSG00000182327	25.1119	1.44615	0.452236	3.19777	0.00138492	0.0203742	GLTPD2
ENSG00000175536	62.071	1.3291	0.415783	3.19662	0.00139048	0.0204163	LIPT2
ENSG00000142279	127.032	0.823223	0.257535	3.19654	0.00139086	0.0204163	WTIP
ENSG00000171316	168.248	1.19625	0.374401	3.19511	0.00139777	0.0204949	CHD7
ENSG00000241973	236.206	-0.642828	0.201233	-3.19445	0.00140099	0.0205195	PI4KA
ENSG00000100906	3791.5	1.32315	0.414341	3.19337	0.00140622	0.0205733	NFKBIA
ENSG00000113648	918.735	-0.745496	0.233497	-3.19274	0.00140932	0.0205959	MACROH2A1
ENSG00000006125	1837.3	-1.02845	0.322195	-3.19202	0.00141282	0.0206244	AP2B1
ENSG00000186272	41.1233	0.990331	0.310376	3.19075	0.00141904	0.0206779	ZNF17
ENSG00000106976	799.502	-0.727735	0.228085	-3.19063	0.00141961	0.0206779	DNM1
ENSG00000092531	220.367	-0.648678	0.203357	-3.18984	0.00142352	0.0207121	SNAP23
ENSG00000197961	251.203	0.78515	0.246206	3.189	0.00142766	0.0207268	ZNF121
ENSG00000151725	235.079	-0.560162	0.175651	-3.18906	0.00142735	0.0207268	CENPU
ENSG00000174501	45.1227	1.23135	0.386367	3.187	0.00143755	0.0208248	ANKRD36C
ENSG00000135318	301.066	-0.678822	0.21298	-3.18725	0.00143631	0.0208248	NT5E
ENSG00000228570	5.06134	4.20905	1.32141	3.18527	0.00144621	0.0209046	NUTM2E
ENSG00000077147	2157.86	-0.629522	0.197622	-3.18548	0.00144512	0.0209046	TM9SF3
ENSG00000115677	1228.67	-0.946619	0.297327	-3.18376	0.00145375	0.0209908	HDLBP
ENSG00000137767	183.93	-0.963319	0.302671	-3.18272	0.00145896	0.0210431	SQOR
ENSG00000138772	741.198	-0.910829	0.286362	-3.18069	0.00146926	0.0211685	ANXA3
ENSG00000145012	408.87	-0.887234	0.279263	-3.17706	0.00148776	0.0214117	LPP
ENSG00000171503	50.1743	-1.0887	0.342753	-3.17635	0.00149141	0.021441	ETFDH
ENSG00000169047	444.081	0.727698	0.229149	3.17566	0.00149496	0.0214688	IRS1
ENSG00000102317	3184	-0.603042	0.190122	-3.17186	0.00151463	0.0217278	RBM3
ENSG00000186567	19.087	2.23377	0.7044	3.17117	0.00151827	0.0217564	CEACAM19
ENSG00000127884	1145.47	-0.61003	0.19246	-3.16965	0.00152622	0.0218318	ECHS1
ENSG00000159224	104.735	1.69197	0.533823	3.16954	0.00152683	0.0218318	GIP
ENSG00000111684	576.903	-0.707262	0.22318	-3.16902	0.00152953	0.0218469	LPCAT3
ENSG00000163660	971.508	1.54377	0.48728	3.16813	0.00153424	0.0218906	CCNL1
ENSG00000169914	39.8389	1.09163	0.344627	3.16757	0.0015372	0.0219087	OTUD3
ENSG00000179562	223.268	0.504474	0.159278	3.16726	0.00153882	0.0219087	GCC1
ENSG00000170852	275.83	0.583879	0.184368	3.16693	0.0015406	0.0219105	KBTBD2
ENSG00000119938	121.846	0.88879	0.281035	3.16256	0.00156389	0.0221565	PPP1R3C
ENSG00000139977	234.531	0.523441	0.165551	3.16181	0.00156792	0.0221565	NAA30
ENSG00000198783	240.834	0.950893	0.300635	3.16294	0.00156182	0.0221565	ZNF830
ENSG00000188766	29.6252	2.13928	0.676542	3.16208	0.00156645	0.0221565	SPRED3
ENSG00000138777	560.956	-0.754773	0.238673	-3.16237	0.00156492	0.0221565	PPA2
ENSG00000185920	91.9327	0.919616	0.29085	3.16182	0.00156787	0.0221565	PTCH1
ENSG00000117859	303.986	-0.541812	0.171447	-3.16024	0.00157639	0.0222052	OSBPL9
ENSG00000100739	15.8437	1.48668	0.470419	3.16033	0.00157589	0.0222052	BDKRB1
ENSG00000140577	230.694	0.600912	0.19013	3.16054	0.00157478	0.0222052	CRTC3
ENSG00000137563	1029.16	-0.784037	0.248231	-3.15849	0.00158589	0.0223152	GGH
ENSG00000151116	220.097	-0.792665	0.251116	-3.15657	0.00159634	0.0224385	UEVLD
ENSG00000000457	61.5965	0.803816	0.254742	3.15542	0.0016027	0.0224564	SCYL3
ENSG00000100335	188.506	0.670423	0.212446	3.15574	0.00160092	0.0224564	MIEF1
ENSG00000145016	113.74	0.706395	0.223854	3.1556	0.00160169	0.0224564	RUBCN
ENSG00000196712	846.655	-0.416677	0.132101	-3.15423	0.00160924	0.0225243	NF1
ENSG00000173567	20.814	1.57401	0.499075	3.15385	0.0016113	0.0225293	ADGRF3
ENSG00000103264	119.408	0.686702	0.217866	3.15195	0.00162184	0.0226289	FBXO31
ENSG00000102158	675.889	-0.712244	0.225965	-3.15201	0.00162148	0.0226289	MAGT1
ENSG00000103479	255.755	-0.594992	0.188935	-3.14918	0.0016373	0.0228206	RBL2
ENSG00000175166	1511.98	-0.884337	0.280874	-3.14852	0.00164099	0.022848	PSMD2
ENSG00000141510	1128.16	-0.722053	0.229434	-3.1471	0.00164896	0.0229349	TP53
ENSG00000166333	562.262	-0.741523	0.235703	-3.14601	0.00165514	0.0229674	ILK
ENSG00000204387	71.4491	1.96022	0.623129	3.14577	0.0016565	0.0229674	SNHG32
ENSG00000164631	262.619	0.854075	0.271485	3.14593	0.00165559	0.0229674	ZNF12
ENSG00000116209	705.605	-0.740967	0.235622	-3.14472	0.00166246	0.0230019	TMEM59
ENSG00000178150	53.2686	0.87613	0.278585	3.14493	0.00166125	0.0230019	ZNF114
ENSG00000172216	3991.11	1.04802	0.333326	3.14414	0.00166577	0.0230237	CEBPB
ENSG00000182831	817.976	0.676479	0.215194	3.14357	0.00166899	0.0230442	HAPSTR1
ENSG00000142230	1111.59	-0.785845	0.250025	-3.14307	0.00167188	0.0230601	SAE1
ENSG00000160752	697.761	-0.636855	0.20273	-3.14139	0.00168146	0.0231441	FDPS
ENSG00000138180	549.511	-0.686443	0.218511	-3.14146	0.00168111	0.0231441	CEP55
ENSG00000028528	607.888	-0.440685	0.14031	-3.1408	0.00168484	0.0231666	SNX1
ENSG00000205730	352.076	1.18531	0.377511	3.13981	0.00169057	0.0231972	ITPRIPL2
ENSG00000229292	11.2479	4.03834	1.28611	3.13996	0.00168973	0.0231972	RFPL4AL1
ENSG00000172382	5.73418	4.22798	1.34704	3.13873	0.00169684	0.0232592	PRSS27
ENSG00000018236	2463.82	-0.874162	0.278628	-3.13738	0.00170467	0.0232943	CNTN1
ENSG00000131873	300.89	0.632464	0.201583	3.13748	0.00170405	0.0232943	CHSY1
ENSG00000069011	257.429	0.850631	0.271118	3.13749	0.00170401	0.0232943	PITX1
ENSG00000100612	689.871	-0.490384	0.156328	-3.13689	0.00170751	0.0233091	DHRS7
ENSG00000186395	356.957	1.4444	0.460546	3.13628	0.00171107	0.0233162	KRT10
ENSG00000198911	535.195	-0.563545	0.179691	-3.13619	0.00171156	0.0233162	SREBF2
ENSG00000173011	171.979	0.65138	0.207773	3.13505	0.00171824	0.0233832	TADA2B
ENSG00000169981	63.0441	0.773331	0.246775	3.13376	0.00172584	0.0234626	ZNF35
ENSG00000171729	297.85	0.610344	0.194856	3.13228	0.00173454	0.0235366	TMEM51
ENSG00000211448	261.389	1.28559	0.410439	3.13223	0.00173483	0.0235366	DIO2
ENSG00000221883	76.9224	1.33781	0.427225	3.1314	0.00173977	0.0235795	ENSG00000221883
ENSG00000144278	85.1279	-0.671624	0.214525	-3.13075	0.00174361	0.0236073	GALNT13
ENSG00000233024	7.93281	2.32947	0.744548	3.12871	0.00175578	0.0237462	NPIPA5
ENSG00000181722	124.512	0.702963	0.224702	3.12843	0.00175745	0.0237462	ZBTB20
ENSG00000132589	658.979	-0.676011	0.216194	-3.12688	0.00176673	0.0238473	FLOT2
ENSG00000214967	11.573	2.46782	0.789707	3.12498	0.0017782	0.0239447	NPIPA7
ENSG00000214940	11.573	2.46782	0.789707	3.12498	0.0017782	0.0239447	NPIPA8
ENSG00000076604	770.111	1.10758	0.354483	3.12448	0.00178117	0.0239447	TRAF4
ENSG00000166913	2319.3	-0.766775	0.245408	-3.12449	0.00178115	0.0239447	YWHAB
ENSG00000107968	298.645	1.02938	0.329597	3.12313	0.00178937	0.0240305	MAP3K8
ENSG00000055332	407.175	-0.977116	0.313183	-3.11995	0.00180884	0.0242674	EIF2AK2
ENSG00000038002	226.45	-0.568929	0.182401	-3.11911	0.00181399	0.0243119	AGA
ENSG00000146676	277.724	0.716925	0.230004	3.11702	0.00182692	0.0244604	PURB
ENSG00000255150	48.904	1.00049	0.321046	3.11635	0.00183106	0.0244911	EID3
ENSG00000135119	116.774	-0.735956	0.236274	-3.11485	0.00184041	0.0245914	RNFT2
ENSG00000006715	229.662	-0.824858	0.264849	-3.11445	0.00184289	0.0245997	VPS41
ENSG00000275379	3365.29	0.641307	0.205991	3.11328	0.00185023	0.0246728	H3C11
ENSG00000185104	246.563	-0.839229	0.269608	-3.11278	0.00185335	0.0246896	FAF1
ENSG00000170561	48.3805	1.32173	0.424666	3.11239	0.00185579	0.0246972	IRX2
ENSG00000175203	801.884	-0.67788	0.217825	-3.11205	0.00185796	0.0247014	DCTN2
ENSG00000182685	15.9109	2.39421	0.769459	3.11155	0.00186108	0.0247181	BRICD5
ENSG00000253719	414.008	0.765557	0.246225	3.10918	0.00187607	0.0248922	ATXN7L3B
ENSG00000077549	1510.38	-0.741075	0.238407	-3.10844	0.00188076	0.0249045	CAPZB
ENSG00000137944	93.3962	-0.950289	0.30569	-3.10867	0.00187931	0.0249045	KYAT3
ENSG00000089692	39.8173	3.47085	1.11678	3.1079	0.00188419	0.0249045	LAG3
ENSG00000135637	109.299	1.31023	0.421605	3.10773	0.00188533	0.0249045	CCDC142
ENSG00000145730	110.927	-0.857442	0.275921	-3.10756	0.00188639	0.0249045	PAM
ENSG00000145911	12.2591	1.48613	0.478427	3.10629	0.00189449	0.0249865	N4BP3
ENSG00000144597	290.408	0.560964	0.180656	3.10516	0.00190178	0.0250578	EAF1
ENSG00000170345	1618.18	2.29541	0.739336	3.10469	0.00190479	0.0250725	FOS
ENSG00000182795	99.0268	0.993314	0.320085	3.10328	0.00191387	0.0250947	C1orf116
ENSG00000103544	381.284	-0.621739	0.200349	-3.10327	0.00191394	0.0250947	VPS35L
ENSG00000244405	212.448	-0.621381	0.200235	-3.10325	0.00191405	0.0250947	ETV5
ENSG00000164294	492.707	-0.508589	0.163856	-3.10389	0.00190997	0.0250947	GPX8
ENSG00000162004	24.4341	2.35012	0.757593	3.10208	0.00192164	0.0251694	CCDC78
ENSG00000143324	422.466	-0.63224	0.203896	-3.1008	0.00192997	0.0252535	XPR1
ENSG00000110060	102.75	0.787663	0.254246	3.09804	0.00194806	0.0254609	PUS3
ENSG00000135999	137.074	0.726156	0.234411	3.09779	0.00194967	0.0254609	EPC2
ENSG00000141429	938.689	-0.696741	0.224993	-3.09673	0.00195671	0.0255114	GALNT1
ENSG00000102048	145.068	-0.694148	0.224163	-3.09662	0.00195738	0.0255114	ASB9
ENSG00000004660	136.372	0.654274	0.21146	3.09408	0.00197427	0.0256816	CAMKK1
ENSG00000138796	247.155	-0.905246	0.29258	-3.09402	0.00197467	0.0256816	HADH
ENSG00000113734	216.765	0.516037	0.166814	3.09349	0.00197819	0.0256816	BNIP1
ENSG00000102024	1995.4	-1.22217	0.395061	-3.09364	0.00197718	0.0256816	PLS3
ENSG00000103811	159.724	-0.879928	0.284517	-3.09271	0.0019834	0.0257241	CTSH
ENSG00000176595	71.9718	0.825111	0.266826	3.09232	0.00198602	0.0257328	KBTBD11
ENSG00000114933	137.147	0.910826	0.294698	3.09071	0.00199681	0.0258474	INO80D
ENSG00000087191	1981.83	-0.578192	0.187134	-3.08972	0.00200344	0.0259079	PSMC5
ENSG00000152601	545.577	-0.679583	0.22012	-3.08732	0.0020197	0.0260926	MBNL1
ENSG00000108379	18.6289	1.64582	0.5332	3.08669	0.00202399	0.0260972	WNT3
ENSG00000120438	1834.9	-0.784599	0.254167	-3.08694	0.00202229	0.0260972	TCP1
ENSG00000132326	261.221	0.730714	0.236766	3.08623	0.00202709	0.0261119	PER2
ENSG00000170222	72.9548	0.807605	0.261749	3.08542	0.00203263	0.0261367	ADPRM
ENSG00000125449	199.014	0.804973	0.2609	3.08537	0.00203296	0.0261367	ARMC7
ENSG00000111602	664.27	-0.584561	0.1896	-3.08313	0.00204834	0.0263088	TIMELESS
ENSG00000099625	43.3634	1.66403	0.540004	3.08152	0.00205949	0.026401	CBARP
ENSG00000131069	87.4687	-0.852163	0.27652	-3.08174	0.00205793	0.026401	ACSS2
ENSG00000009307	827.323	-0.964674	0.313484	-3.07727	0.00208909	0.0267545	CSDE1
ENSG00000132205	25.3199	1.62143	0.526974	3.07687	0.00209188	0.0267643	EMILIN2
ENSG00000130414	654.176	-0.770219	0.250393	-3.07604	0.00209768	0.0268126	NDUFA10
ENSG00000117448	367.6	-0.560825	0.182357	-3.07542	0.00210207	0.026843	AKR1A1
ENSG00000166900	112.163	1.02578	0.333613	3.07478	0.0021066	0.0268749	STX3
ENSG00000173482	416.709	-0.55857	0.181774	-3.07288	0.00212001	0.027004	PTPRM
ENSG00000148296	305.587	0.813508	0.264747	3.07277	0.0021208	0.027004	SURF6
ENSG00000065802	232.664	0.734503	0.239224	3.07035	0.00213806	0.0271976	ASB1
ENSG00000143398	400.557	0.556634	0.181336	3.06963	0.00214324	0.0272375	PIP5K1A
ENSG00000160285	113.7	-1.01046	0.329352	-3.06802	0.00215482	0.0273549	LSS
ENSG00000158321	80.8702	0.972157	0.316894	3.06777	0.00215661	0.0273549	AUTS2
ENSG00000111012	31.2959	2.02888	0.661612	3.06657	0.00216527	0.0274385	CYP27B1
ENSG00000174903	790.046	-0.684522	0.223247	-3.06621	0.0021679	0.0274455	RAB1B
ENSG00000179242	110.167	-0.783558	0.255618	-3.06535	0.00217413	0.0274981	CDH4
ENSG00000130638	957.604	-0.862049	0.281254	-3.06501	0.0021766	0.0275032	ATXN10
ENSG00000158710	5311.76	-0.573219	0.187167	-3.0626	0.00219423	0.0276775	TAGLN2
ENSG00000178974	124.183	0.516737	0.168743	3.06227	0.00219666	0.0276775	FBXO34
ENSG00000127946	281.282	-0.657831	0.214807	-3.06243	0.00219546	0.0276775	HIP1
ENSG00000186564	19.7003	1.12961	0.369085	3.06058	0.00220905	0.0278034	FOXD2
ENSG00000079459	855.423	-0.608613	0.198871	-3.06034	0.00221084	0.0278034	FDFT1
ENSG00000143157	460.626	0.527189	0.172315	3.05946	0.00221739	0.0278329	POGK
ENSG00000196305	2187.05	-0.858957	0.280742	-3.0596	0.00221631	0.0278329	IARS1
ENSG00000130684	86.9895	0.889226	0.290817	3.05768	0.00223057	0.0279718	ZNF337
ENSG00000108256	1116.1	0.742643	0.242983	3.05636	0.0022404	0.0280686	NUFIP2
ENSG00000160799	486.119	0.725126	0.237313	3.05557	0.00224634	0.0281164	CCDC12
ENSG00000124299	562.436	-0.877875	0.28741	-3.05443	0.00225488	0.0281967	PEPD
ENSG00000182551	583.799	-0.650087	0.213048	-3.05137	0.00227799	0.0284248	ADI1
ENSG00000179304	22.0271	1.04514	0.342539	3.05116	0.00227956	0.0284248	FAM156A
ENSG00000268350	22.0271	1.04514	0.342539	3.05116	0.00227956	0.0284248	FAM156A
ENSG00000203883	33.3305	1.03102	0.337964	3.05068	0.00228321	0.0284435	SOX18
ENSG00000136144	75.8144	-0.687267	0.225415	-3.0489	0.00229681	0.0285861	RCBTB1
ENSG00000079739	253.427	-1.04329	0.342451	-3.04654	0.00231495	0.0287712	PGM1
ENSG00000204149	18.2596	2.19293	0.719976	3.04583	0.00232036	0.0287712	AGAP6
ENSG00000068489	446.476	-0.703821	0.231041	-3.04631	0.0023167	0.0287712	PRR11
ENSG00000262484	3.91744	3.86833	1.26995	3.04604	0.00231874	0.0287712	CCER2
ENSG00000100897	100.743	-0.625979	0.205653	-3.04387	0.0023356	0.028933	DCAF11
ENSG00000168505	65.9582	1.14551	0.376387	3.04344	0.00233888	0.0289467	GBX2
ENSG00000017260	395.483	-0.647453	0.21281	-3.0424	0.00234696	0.0290196	ATP2C1
ENSG00000187187	36.9587	0.976433	0.321161	3.04032	0.00236326	0.0291939	ZNF546
ENSG00000166986	1482.35	-0.745638	0.245359	-3.03897	0.00237387	0.0292704	MARS1
ENSG00000112367	56.8995	-0.942497	0.310111	-3.03923	0.00237186	0.0292704	FIG4
ENSG00000179094	221.086	1.39709	0.459877	3.03796	0.00238187	0.0293417	PER1
ENSG00000105427	328.965	1.35603	0.446417	3.03758	0.00238482	0.0293508	CNFN
ENSG00000143067	39.1492	1.0434	0.343694	3.03583	0.00239873	0.0294946	ZNF697
ENSG00000144583	16.6265	1.22196	0.402812	3.03357	0.00241677	0.0296888	MARCHF4
ENSG00000184500	144.587	-0.816222	0.269157	-3.03252	0.00242521	0.029765	PROS1
ENSG00000121892	783.568	-0.606871	0.200141	-3.03222	0.00242764	0.0297673	PDS5A
ENSG00000083828	69.3447	0.694889	0.229199	3.03181	0.0024309	0.0297796	ZNF586
ENSG00000004848	18.3614	1.33982	0.442116	3.03047	0.00244174	0.0298848	ARX
ENSG00000180806	115.603	0.75503	0.249171	3.03016	0.00244422	0.0298876	HOXC9
ENSG00000168710	628.874	-0.908182	0.299855	-3.02874	0.0024558	0.0299789	AHCYL1
ENSG00000148484	500.09	-0.847375	0.279823	-3.02825	0.00245975	0.0299789	RSU1
ENSG00000175564	3.57371	3.65516	1.20718	3.02785	0.002463	0.0299789	UCP3
ENSG00000140545	1090.21	-1.02633	0.338898	-3.02844	0.00245824	0.0299789	MFGE8
ENSG00000123595	262.042	0.553232	0.182703	3.02804	0.00246148	0.0299789	RAB9A
ENSG00000185787	1331.19	-0.685333	0.22654	-3.02522	0.00248453	0.0301998	MORF4L1
ENSG00000198189	464.063	-0.712345	0.23548	-3.02508	0.0024857	0.0301998	HSD17B11
ENSG00000084623	1967.3	-0.643414	0.212924	-3.0218	0.00251275	0.0303144	EIF3I
ENSG00000116678	28.24	-1.00957	0.334131	-3.02148	0.00251543	0.0303144	LEPR
ENSG00000196177	143.611	-0.996162	0.329658	-3.0218	0.00251273	0.0303144	ACADSB
ENSG00000198331	228.282	0.5728	0.189454	3.02343	0.00249928	0.0303144	HYLS1
ENSG00000166206	1221.23	-0.559595	0.185119	-3.02289	0.00250376	0.0303144	GABRB3
ENSG00000257704	40.3596	1.7094	0.56571	3.02168	0.00251373	0.0303144	INAFM1
ENSG00000100380	311.113	-0.85511	0.282988	-3.02172	0.00251341	0.0303144	ST13
ENSG00000114638	269.629	-0.730452	0.241756	-3.02144	0.00251572	0.0303144	UPK1B
ENSG00000112640	234.616	-0.758943	0.251153	-3.02183	0.00251249	0.0303144	PPP2R5D
ENSG00000123908	441.684	0.504683	0.167075	3.0207	0.00252192	0.030334	AGO2
ENSG00000135069	1482.21	-1.01672	0.336584	-3.0207	0.00252192	0.030334	PSAT1
ENSG00000115365	454.868	-0.798334	0.264317	-3.02036	0.00252475	0.0303404	LANCL1
ENSG00000137364	84.4932	-0.699079	0.231503	-3.01974	0.00252993	0.0303752	TPMT
ENSG00000106868	171.144	-0.580253	0.192337	-3.01686	0.00255406	0.0306372	SUSD1
ENSG00000177380	46.0767	1.11268	0.368867	3.01649	0.00255723	0.0306475	PPFIA3
ENSG00000187140	19.9114	1.39659	0.463166	3.01532	0.00256709	0.0306985	FOXD3
ENSG00000185479	191.185	-0.909492	0.301667	-3.01489	0.00257075	0.0306985	KRT6B
ENSG00000077684	333.665	0.682663	0.226415	3.01509	0.00256903	0.0306985	JADE1
ENSG00000172201	161.01	1.24148	0.411784	3.01489	0.00257072	0.0306985	ID4
ENSG00000137409	797.789	-0.581863	0.193044	-3.01415	0.002577	0.0307454	MTCH1
ENSG00000176624	234.184	0.602127	0.19979	3.01381	0.00257993	0.0307526	MEX3C
ENSG00000128595	1714.1	-0.691472	0.229456	-3.01353	0.00258228	0.030753	CALU
ENSG00000112715	391.895	1.29393	0.42956	3.01221	0.00259351	0.030859	VEGFA
ENSG00000183793	12.016	2.10986	0.700537	3.01178	0.0025972	0.0308753	NPIPA5
ENSG00000180917	273.045	0.654845	0.217492	3.01089	0.0026048	0.0309378	CMTR2
ENSG00000179348	30.8052	0.896039	0.297756	3.00931	0.00261843	0.0310718	GATA2
ENSG00000116221	673.334	-0.577406	0.191897	-3.00894	0.00262163	0.031082	MRPL37
ENSG00000277075	87.8521	1.14306	0.380037	3.00775	0.00263188	0.0311756	H2AC8
ENSG00000183598	7794.31	0.648385	0.215685	3.00616	0.0026457	0.0312278	H3C13
ENSG00000067066	314.704	-0.650506	0.216341	-3.00685	0.00263967	0.0312278	SP100
ENSG00000164406	5.86764	2.19669	0.730674	3.00639	0.00264365	0.0312278	LEAP2
ENSG00000155034	404.704	0.557714	0.185512	3.00635	0.00264404	0.0312278	FBXL18
ENSG00000082153	1818.09	-0.549249	0.182767	-3.00518	0.0026542	0.0313002	BZW1
ENSG00000215041	175.079	0.987847	0.328822	3.0042	0.00266279	0.0313102	NEURL4
ENSG00000138698	207.923	-0.860278	0.286369	-3.00409	0.00266373	0.0313102	RAP1GDS1
ENSG00000106105	1319.04	-0.957388	0.318704	-3.00401	0.0026645	0.0313102	GARS1
ENSG00000157212	284.457	0.46923	0.156169	3.00463	0.00265904	0.0313102	PAXIP1
ENSG00000153113	1450.9	-0.848392	0.282585	-3.00225	0.00267993	0.03144	CAST
ENSG00000147649	992.661	-0.536241	0.178631	-3.00194	0.00268266	0.03144	MTDH
ENSG00000165030	177.324	0.83126	0.276888	3.00215	0.00268079	0.03144	NFIL3
ENSG00000165185	105.521	0.809448	0.269671	3.00161	0.00268554	0.031446	KIAA1958
ENSG00000187091	18.5566	-1.07333	0.357665	-3.00093	0.00269156	0.0314886	PLCD1
ENSG00000141447	86.4295	-0.600291	0.20008	-3.00026	0.00269747	0.03153	OSBPL1A
ENSG00000196422	84.862	1.06039	0.353471	2.99993	0.00270043	0.0315367	PPP1R26
ENSG00000271425	33.8179	1.54897	0.516517	2.99887	0.00270981	0.0315906	NBPF10
ENSG00000135912	220.969	0.524971	0.175046	2.99905	0.0027082	0.0315906	TTLL4
ENSG00000239305	342.26	0.512842	0.17107	2.99784	0.00271898	0.0316697	RNF103
ENSG00000184675	44.3066	0.83033	0.277263	2.99474	0.00274681	0.0319657	AMER1
ENSG00000186174	1252	0.611666	0.204298	2.99399	0.00275352	0.0320157	BCL9L
ENSG00000111669	5283.23	-0.666693	0.222779	-2.99262	0.00276596	0.0321322	TPI1
ENSG00000123358	991.178	1.10847	0.37081	2.98931	0.00279609	0.0324537	NR4A1
ENSG00000271567	173.086	-0.659435	0.220774	-2.98693	0.00281797	0.0324577	PPIAL4E
ENSG00000279782	173.086	-0.659435	0.220774	-2.98693	0.00281797	0.0324577	PPIAL4F
ENSG00000256374	173.161	-0.65951	0.220816	-2.9867	0.00282004	0.0324577	ENSG00000256374
ENSG00000182134	58.5076	-0.924656	0.309497	-2.98761	0.00281172	0.0324577	TDRKH
ENSG00000117650	181.138	-0.995974	0.333327	-2.98798	0.00280832	0.0324577	NEK2
ENSG00000148700	143.203	-0.993216	0.332586	-2.98634	0.00282337	0.0324577	ADD3
ENSG00000069966	311.537	-0.545835	0.182773	-2.98641	0.00282271	0.0324577	GNB5
ENSG00000183426	7.41417	2.34856	0.786256	2.98702	0.00281715	0.0324577	NPIPA1
ENSG00000272333	687.449	1.22057	0.408635	2.98695	0.00281777	0.0324577	KMT2B
ENSG00000104537	116.638	-0.802192	0.268395	-2.98885	0.00280028	0.0324577	ANXA13
ENSG00000182890	256.132	-0.923276	0.308967	-2.98826	0.00280568	0.0324577	GLUD2
ENSG00000126464	578.539	0.564497	0.189178	2.98394	0.00284562	0.0326851	PRR12
ENSG00000136631	216.882	-0.775798	0.260034	-2.98345	0.0028502	0.0327094	VPS45
ENSG00000138175	379.227	-0.547761	0.183666	-2.98237	0.00286027	0.032789	ARL3
ENSG00000149646	16.1201	1.88479	0.632018	2.98218	0.00286208	0.032789	CNBD2
ENSG00000116574	118.761	0.754368	0.25307	2.98087	0.00287435	0.0328677	RHOU
ENSG00000197562	177.353	0.872645	0.29277	2.98065	0.00287639	0.0328677	RAB40C
ENSG00000076382	639.903	-0.717693	0.240775	-2.98076	0.00287531	0.0328677	SPAG5
ENSG00000116171	562.712	-0.81682	0.274197	-2.97895	0.00289236	0.032969	SCP2
ENSG00000159377	2590.43	-0.52953	0.177757	-2.97895	0.00289236	0.032969	PSMB4
ENSG00000256294	36.7273	1.19071	0.399713	2.97891	0.00289272	0.032969	ZNF225
ENSG00000241839	33.1178	0.899217	0.301913	2.9784	0.00289759	0.0329962	PLEKHO2
ENSG00000117054	197.145	-0.863579	0.290148	-2.97634	0.00291712	0.0330482	ACADM
ENSG00000050165	57.5391	-0.870225	0.292285	-2.97732	0.00290782	0.0330482	DKK3
ENSG00000115091	1590.08	-0.900035	0.302334	-2.97696	0.00291126	0.0330482	ACTR3
ENSG00000100983	569.916	-0.742796	0.249537	-2.9767	0.00291372	0.0330482	GSS
ENSG00000114739	37.8338	1.23632	0.415351	2.97657	0.00291488	0.0330482	ACVR2B
ENSG00000070476	126.806	0.757252	0.254352	2.97718	0.0029091	0.0330482	ZXDC
ENSG00000166289	52.3119	0.92468	0.310815	2.97502	0.00292973	0.0330922	PLEKHF1
ENSG00000105327	468.635	1.46092	0.491061	2.97503	0.00292962	0.0330922	BBC3
ENSG00000171055	315.221	-0.547201	0.18394	-2.97488	0.00293099	0.0330922	FEZ2
ENSG00000132669	645.437	0.433647	0.145742	2.97545	0.00292557	0.0330922	RIN2
ENSG00000129028	133.512	0.607173	0.204119	2.9746	0.00293373	0.033095	THAP10
ENSG00000184260	9122.3	0.672912	0.226343	2.97298	0.00294925	0.0332417	H2AC20
ENSG00000162819	338.03	-0.631597	0.212498	-2.97225	0.00295626	0.0332642	BROX
ENSG00000169131	61.8005	0.676541	0.227611	2.97235	0.00295526	0.0332642	ZNF354A
ENSG00000166352	89.542	-0.57942	0.195001	-2.97137	0.00296474	0.0333073	IFTAP
ENSG00000129315	461.245	0.834828	0.280972	2.97121	0.00296629	0.0333073	CCNT1
ENSG00000187676	130.99	-0.496887	0.167242	-2.97107	0.00296763	0.0333073	B3GLCT
ENSG00000114054	260.039	-0.877798	0.295491	-2.97064	0.00297175	0.0333254	PCCB
ENSG00000136143	217.987	-0.92253	0.310577	-2.97038	0.00297436	0.0333264	SUCLA2
ENSG00000157456	705.638	-0.870721	0.293309	-2.96861	0.00299149	0.03349	CCNB2
ENSG00000185420	101.725	-0.700833	0.236123	-2.96808	0.00299667	0.0335197	SMYD3
ENSG00000196387	99.598	0.760314	0.256392	2.96543	0.00302255	0.0337523	ZNF140
ENSG00000126522	109.189	-0.640827	0.216088	-2.96558	0.00302111	0.0337523	ASL
ENSG00000130489	351.395	0.603955	0.203692	2.96504	0.00302639	0.0337667	ENSG00000130489
ENSG00000149179	280.792	-0.607742	0.205021	-2.96429	0.00303385	0.0338215	CSTPP1
ENSG00000104885	256.76	0.822315	0.277475	2.96356	0.00304103	0.033873	DOT1L
ENSG00000119471	322.377	-0.910742	0.307449	-2.96225	0.00305398	0.0339887	HSDL2
ENSG00000125991	1746.63	-0.611208	0.206366	-2.96176	0.00305885	0.0339938	ERGIC3
ENSG00000101347	101.75	-1.23577	0.417252	-2.96169	0.00305957	0.0339938	SAMHD1
ENSG00000203852	13605.1	0.586667	0.198189	2.96014	0.00307504	0.0340115	H3C15
ENSG00000143416	84.6615	-0.823053	0.27799	-2.96072	0.00306917	0.0340115	SELENBP1
ENSG00000131899	234.92	-0.727516	0.245698	-2.96102	0.00306623	0.0340115	LLGL1
ENSG00000159882	42.2454	0.885315	0.299079	2.96014	0.003075	0.0340115	ZNF230
ENSG00000131115	106.143	0.628164	0.212219	2.95998	0.00307656	0.0340115	ZNF227
ENSG00000163762	457.145	-0.632135	0.213548	-2.96016	0.00307481	0.0340115	TM4SF18
ENSG00000203811	13604.7	0.586521	0.198181	2.95953	0.00308113	0.0340337	H3C14
ENSG00000130856	48.9115	0.842232	0.284617	2.95918	0.00308458	0.0340434	ZNF236
ENSG00000155545	257.457	0.636283	0.215101	2.95807	0.00309574	0.0341381	MIER3
ENSG00000140519	292.619	1.12308	0.379787	2.95713	0.00310514	0.0342046	RHCG
ENSG00000204438	56.2721	0.714425	0.241608	2.95696	0.00310693	0.0342046	GPANK1
ENSG00000155329	282.593	0.758868	0.256678	2.95649	0.0031116	0.0342276	ZCCHC10
ENSG00000163466	1633.46	-0.581852	0.196907	-2.95497	0.00312701	0.0343686	ARPC2
ENSG00000180287	51.694	-0.761159	0.257656	-2.95416	0.00313521	0.0344206	PLD5
ENSG00000165916	1182.29	-0.75577	0.255864	-2.95379	0.00313894	0.0344206	PSMC3
ENSG00000213859	73.2367	1.08458	0.367189	2.95374	0.00313953	0.0344206	KCTD11
ENSG00000165724	321.177	0.835875	0.283062	2.95297	0.00314731	0.0344774	ZMYND19
ENSG00000110881	60.4525	-0.784946	0.266035	-2.95053	0.00317225	0.0347219	ASIC1
ENSG00000166887	153.225	-0.600157	0.203454	-2.94985	0.00317929	0.0347702	VPS39
ENSG00000140374	2004.2	-0.720351	0.244231	-2.94946	0.00318327	0.0347851	ETFA
ENSG00000136010	56.4931	-1.21682	0.412659	-2.94872	0.00319089	0.0348395	ALDH1L2
ENSG00000107537	238.711	-0.682	0.23133	-2.94818	0.00319655	0.034844	PHYH
ENSG00000173237	130.935	0.849736	0.288204	2.94839	0.00319434	0.034844	C11orf86
ENSG00000119669	423.317	0.74597	0.253097	2.94737	0.00320492	0.0348778	IRF2BPL
ENSG00000197043	214.874	-1.24653	0.42291	-2.94751	0.00320348	0.0348778	ANXA6
ENSG00000160271	86.4119	1.15468	0.391822	2.94696	0.00320917	0.0348954	RALGDS
ENSG00000023697	467.091	-0.613939	0.208415	-2.94576	0.00322162	0.0350021	DERA
ENSG00000165209	181.956	-0.817238	0.277525	-2.94474	0.00323228	0.0350892	STRBP
ENSG00000204519	111.259	0.933498	0.317242	2.94254	0.00325528	0.03531	ZNF551
ENSG00000130772	242.704	0.61046	0.207625	2.9402	0.00328002	0.0355201	MED18
ENSG00000118689	100.783	0.728671	0.24781	2.94044	0.00327743	0.0355201	FOXO3
ENSG00000162521	580.408	-0.811307	0.276034	-2.93915	0.00329109	0.0355529	RBBP4
ENSG00000166946	199.223	-0.472438	0.160719	-2.93953	0.00328705	0.0355529	CCNDBP1
ENSG00000100426	164.921	0.631633	0.214894	2.93928	0.00328976	0.0355529	ZBED4
ENSG00000158864	905.632	-0.714141	0.243029	-2.9385	0.00329803	0.0355989	NDUFS2
ENSG00000160410	790.953	-0.542312	0.184611	-2.93759	0.00330776	0.0356748	SHKBP1
ENSG00000182218	9.74421	2.06482	0.703145	2.93654	0.00331892	0.0357661	HHIPL1
ENSG00000186522	313.576	-0.72028	0.245362	-2.93558	0.00332925	0.0358483	SEPTIN10
ENSG00000116604	502.947	0.682965	0.232735	2.93452	0.00334068	0.0358863	MEF2D
ENSG00000167604	50.1858	1.48437	0.505836	2.9345	0.0033409	0.0358863	NFKBID
ENSG00000241127	264.327	0.754822	0.257181	2.93498	0.00333569	0.0358863	YAE1
ENSG00000124198	393.761	-0.393112	0.133995	-2.93378	0.00334856	0.0359395	ARFGEF2
ENSG00000155629	25.256	-1.55302	0.5295	-2.933	0.00335707	0.0360016	PIK3AP1
ENSG00000167315	305.825	-0.809736	0.276168	-2.93204	0.00336746	0.0360838	ACAA2
ENSG00000106682	1200.23	-0.510006	0.173968	-2.93161	0.00337209	0.0361043	EIF4H
ENSG00000263464	225.992	-0.638877	0.217959	-2.93117	0.00337683	0.0361259	ENSG00000263464
ENSG00000177721	53.1532	1.80282	0.615235	2.93029	0.00338642	0.0361991	ANXA2R
ENSG00000175470	280.666	0.642233	0.219201	2.92988	0.00339091	0.036206	PPP2R2D
ENSG00000164985	350.209	-0.990547	0.338101	-2.92973	0.00339252	0.036206	PSIP1
ENSG00000121691	333.366	-1.00331	0.342611	-2.92843	0.00340674	0.0362993	CAT
ENSG00000157540	242.635	0.56143	0.191702	2.92866	0.00340422	0.0362993	DYRK1A
ENSG00000115325	32.3161	0.985392	0.336742	2.92625	0.00343074	0.0365257	DOK1
ENSG00000175115	466.561	-0.754448	0.257902	-2.92532	0.00344098	0.0366053	PACS1
ENSG00000078369	1537.79	-0.656088	0.224405	-2.92368	0.00345919	0.0366304	GNB1
ENSG00000143622	160.669	0.589963	0.201723	2.92461	0.00344883	0.0366304	RIT1
ENSG00000140265	79.3761	0.768111	0.262678	2.92415	0.00345396	0.0366304	ZSCAN29
ENSG00000154914	85.3697	1.06904	0.3656	2.92408	0.0034548	0.0366304	USP43
ENSG00000154803	241.704	0.812069	0.277786	2.92337	0.00346269	0.0366304	FLCN
ENSG00000101367	1044.22	-0.698909	0.239025	-2.924	0.00345562	0.0366304	MAPRE1
ENSG00000188763	32.4384	1.20177	0.411062	2.92357	0.0034604	0.0366304	FZD9
ENSG00000103275	1960.53	-0.499466	0.170912	-2.92236	0.00347385	0.0367192	UBE2I
ENSG00000156671	230.678	0.518753	0.177568	2.92143	0.00348427	0.0368	SAMD8
ENSG00000149084	944.101	-0.649387	0.222344	-2.92064	0.00349316	0.0368645	HSD17B12
ENSG00000187735	534.034	-0.681571	0.233393	-2.92028	0.0034972	0.0368778	TCEA1
ENSG00000237765	31.5817	1.06923	0.366272	2.91921	0.00350915	0.0369744	FAM200B
ENSG00000169604	1649.47	-0.773994	0.265171	-2.91884	0.00351333	0.0369833	ANTXR1
ENSG00000158623	246.616	-0.867377	0.297185	-2.91864	0.00351558	0.0369833	COPG2
ENSG00000188234	10.9138	2.04858	0.702093	2.91782	0.0035249	0.0370058	AGAP4
ENSG00000115738	3584.41	1.02546	0.351461	2.91771	0.00352609	0.0370058	ID2
ENSG00000146457	755.708	0.572877	0.196338	2.91781	0.00352496	0.0370058	WTAP
ENSG00000107443	109.274	0.883589	0.303058	2.91557	0.00355034	0.0370185	CCNJ
ENSG00000133121	41.7758	1.24828	0.42817	2.91539	0.00355244	0.0370185	STARD13
ENSG00000189227	415.458	1.15638	0.396441	2.9169	0.00353531	0.0370185	C15orf61
ENSG00000168502	469.156	0.893146	0.306288	2.91604	0.00354509	0.0370185	MTCL1
ENSG00000181788	165.704	0.878628	0.301322	2.91591	0.00354658	0.0370185	SIAH2
ENSG00000155275	59.0759	0.883024	0.302749	2.91669	0.00353769	0.0370185	TRMT44
ENSG00000168546	12.2683	1.3652	0.468214	2.91576	0.00354824	0.0370185	GFRA2
ENSG00000179041	1320.95	0.596108	0.204374	2.91675	0.00353696	0.0370185	RRS1
ENSG00000102178	412.414	0.806177	0.276438	2.9163	0.00354212	0.0370185	UBL4A
ENSG00000140548	85.7706	0.867729	0.29771	2.91468	0.00356056	0.0370287	ZNF710
ENSG00000266967	22.3812	1.85286	0.635706	2.91465	0.00356089	0.0370287	AARSD1
ENSG00000101052	171.812	-0.616257	0.21144	-2.91457	0.00356179	0.0370287	IFT52
ENSG00000203818	4850.39	0.714298	0.245147	2.91375	0.0035711	0.0370964	ENSG00000203818
ENSG00000101608	2225.11	-0.472881	0.162307	-2.9135	0.00357399	0.0370972	MYL12A
ENSG00000162852	201.903	0.516889	0.177444	2.91297	0.0035801	0.0371317	CNST
ENSG00000115234	921.671	-0.548152	0.188232	-2.9121	0.00359004	0.0371475	SNX17
ENSG00000156983	154.718	0.781857	0.268476	2.91221	0.00358887	0.0371475	BRPF1
ENSG00000133131	823.463	-1.07733	0.369903	-2.91245	0.003586	0.0371475	MORC4
ENSG00000177119	490.78	-0.675502	0.232042	-2.91111	0.00360142	0.0372362	ANO6
ENSG00000172650	9.07746	1.91936	0.659477	2.91043	0.00360931	0.0372699	AGAP5
ENSG00000014641	1383.56	-0.959339	0.329631	-2.91034	0.0036103	0.0372699	MDH1
ENSG00000185347	317.975	0.689941	0.237118	2.9097	0.0036178	0.0373183	TEDC1
ENSG00000143545	407.567	-0.5623	0.193297	-2.909	0.0036259	0.0373276	RAB13
ENSG00000132196	66.1068	-0.628603	0.216121	-2.90856	0.00363093	0.0373276	HSD17B7
ENSG00000129515	840.8	-0.669509	0.230198	-2.9084	0.00363279	0.0373276	SNX6
ENSG00000103876	256.304	-0.763687	0.262566	-2.90856	0.00363102	0.0373276	FAH
ENSG00000198721	260.102	-0.761794	0.261893	-2.9088	0.00362824	0.0373276	ECI2
ENSG00000187772	50.8375	1.11632	0.383926	2.90763	0.00364179	0.0373912	LIN28B
ENSG00000175104	131.455	0.796894	0.274093	2.90738	0.00364468	0.0373918	TRAF6
ENSG00000108439	527.237	-0.508641	0.175134	-2.9043	0.00368071	0.0377322	PNPO
ENSG00000037637	165.143	0.55658	0.191697	2.90344	0.00369092	0.0378021	FBXO42
ENSG00000125814	40.6359	1.00481	0.346099	2.90324	0.00369323	0.0378021	NAPB
ENSG00000279058	7.21259	2.17583	0.749629	2.90253	0.00370157	0.0378582	ENSG00000279058
ENSG00000226784	588.726	-0.746597	0.25739	-2.90064	0.00372399	0.0380582	PGAM4
ENSG00000117525	76.1008	0.947068	0.326621	2.89959	0.00373654	0.0381391	F3
ENSG00000076043	502.733	-0.583059	0.201107	-2.89925	0.00374054	0.0381391	REXO2
ENSG00000167632	246.367	-0.635554	0.219196	-2.89947	0.00373789	0.0381391	TRAPPC9
ENSG00000144659	282.019	0.760757	0.262478	2.89836	0.00375114	0.0382178	SLC25A38
ENSG00000141568	591.576	0.53501	0.184645	2.89751	0.00376137	0.0382926	FOXK2
ENSG00000186919	3.85696	3.45923	1.19432	2.89641	0.00377463	0.0383981	ZACN
ENSG00000173846	194.044	1.40834	0.486404	2.89541	0.00378664	0.0384699	PLK3
ENSG00000276368	7752.45	0.688351	0.237744	2.89534	0.00378749	0.0384699	H2AC14
ENSG00000137273	159.738	1.06229	0.36693	2.89508	0.00379061	0.0384721	FOXF2
ENSG00000140691	194.143	1.07076	0.369917	2.89459	0.00379655	0.0385029	ARMC5
ENSG00000197837	7086.68	0.947795	0.327615	2.89301	0.00381564	0.0386078	H4C16
ENSG00000169856	5.00385	2.11079	0.729572	2.89318	0.00381357	0.0386078	ONECUT1
ENSG00000128283	382.295	0.7413	0.256221	2.89321	0.00381331	0.0386078	CDC42EP1
ENSG00000164548	714.673	-0.582091	0.201237	-2.89257	0.00382105	0.0386331	TRA2A
ENSG00000198356	472.071	-0.497241	0.171993	-2.89105	0.00383951	0.0387169	GET3
ENSG00000125845	14.4379	1.83743	0.635561	2.89103	0.0038398	0.0387169	BMP2
ENSG00000189367	9.77915	2.85486	0.987524	2.89093	0.00384102	0.0387169	KIAA0408
ENSG00000176896	19.4196	1.35526	0.468778	2.89104	0.00383966	0.0387169	TCEANC
ENSG00000143367	422.307	1.07841	0.37311	2.89033	0.00384832	0.038761	TUFT1
ENSG00000140395	623.058	-0.613701	0.212446	-2.88874	0.00386783	0.0389279	SKIC8
ENSG00000163788	74.1393	0.649821	0.225055	2.88739	0.0038845	0.0390661	SNRK
ENSG00000165494	545.642	1.27661	0.442439	2.88539	0.00390933	0.0392238	PCF11
ENSG00000254852	8.78017	2.29351	0.794994	2.88494	0.00391493	0.0392238	NPIPA2
ENSG00000212123	15.5541	2.23787	0.775512	2.88566	0.00390591	0.0392238	PRR22
ENSG00000153064	16.9317	-1.12845	0.391152	-2.88493	0.00391498	0.0392238	BANK1
ENSG00000158079	40.8715	0.817777	0.283459	2.88499	0.00391425	0.0392238	PTPDC1
ENSG00000007376	265.815	0.866479	0.300424	2.88419	0.00392427	0.0392872	RPUSD1
ENSG00000116791	548.644	-0.880441	0.30529	-2.88395	0.00392725	0.0392874	CRYZ
ENSG00000116977	170.243	-0.621911	0.215678	-2.88352	0.00393257	0.0393109	LGALS8
ENSG00000147394	56.4062	-0.850632	0.295156	-2.88197	0.00395194	0.0394747	ZNF185
ENSG00000162434	925.993	-0.917527	0.318438	-2.88134	0.00395994	0.0395153	JAK1
ENSG00000170465	170.999	-0.871844	0.3026	-2.88117	0.00396197	0.0395153	KRT6C
ENSG00000141959	366.141	-0.804366	0.279206	-2.88091	0.00396532	0.039519	PFKL
ENSG00000132005	180.334	0.849002	0.294762	2.88029	0.00397307	0.0395666	RFX1
ENSG00000132676	557.436	-0.597865	0.207622	-2.87958	0.00398204	0.0395718	DAP3
ENSG00000151892	56.8435	-0.810018	0.281273	-2.87983	0.00397887	0.0395718	GFRA1
ENSG00000105426	835.847	-0.614704	0.213473	-2.87954	0.00398256	0.0395718	PTPRS
ENSG00000179862	634.515	1.16621	0.405176	2.87829	0.00399835	0.03961	CITED4
ENSG00000152443	61.7371	0.876877	0.304645	2.87835	0.00399755	0.03961	ZNF776
ENSG00000151687	22.4915	1.57581	0.547348	2.87899	0.00398946	0.03961	ANKAR
ENSG00000120437	384.104	-0.845792	0.293808	-2.87872	0.00399295	0.03961	ACAT2
ENSG00000182405	26.5681	1.127	0.391669	2.87742	0.00400942	0.0396766	PGBD4
ENSG00000104312	456.116	0.509009	0.176906	2.87729	0.00401107	0.0396766	RIPK2
ENSG00000165672	2451.72	-0.61944	0.215317	-2.87688	0.00401628	0.0396895	PRDX3
ENSG00000114529	150.841	0.944577	0.328352	2.87672	0.00401836	0.0396895	C3orf52
ENSG00000198700	820.039	-0.699874	0.243316	-2.8764	0.00402245	0.0397003	IPO9
ENSG00000111860	39.1533	0.809792	0.281604	2.87565	0.00403201	0.0397651	CEP85L
ENSG00000002834	2298.65	-0.568656	0.197792	-2.87502	0.00404005	0.0398148	LASP1
ENSG00000169252	11.0647	2.25563	0.784786	2.87419	0.00405061	0.0398891	ADRB2
ENSG00000065833	1010.1	-0.931972	0.324376	-2.87312	0.00406436	0.0399948	ME1
ENSG00000160469	29.1786	1.45746	0.507414	2.87233	0.00407461	0.040066	BRSK1
ENSG00000125484	602.002	0.41976	0.146191	2.87131	0.0040877	0.0401351	GTF3C4
ENSG00000012211	160.455	0.462027	0.160901	2.8715	0.00408529	0.0401351	PRICKLE3
ENSG00000184436	223.869	0.955319	0.332745	2.87103	0.00409139	0.0401417	THAP7
ENSG00000171612	95.1594	0.872847	0.304079	2.87046	0.00409872	0.0401838	SLC25A33
ENSG00000169764	656.239	-0.913968	0.31845	-2.87005	0.00410402	0.0402061	UGP2
ENSG00000175198	88.6218	-1.06365	0.370695	-2.86935	0.0041132	0.0402662	PCCA
ENSG00000170604	559.741	0.636742	0.222024	2.8679	0.00413212	0.0403825	IRF2BP1
ENSG00000163541	727.885	-0.860246	0.299974	-2.86774	0.00413422	0.0403825	SUCLG1
ENSG00000168994	73.2491	1.18876	0.414465	2.86817	0.00412847	0.0403825	PXDC1
ENSG00000175764	16.9519	1.26446	0.441323	2.86517	0.0041679	0.0406815	TTLL11
ENSG00000197852	29.196	0.936043	0.326859	2.86375	0.00418656	0.0408202	INKA2
ENSG00000011422	1998.06	1.01083	0.352992	2.86362	0.00418826	0.0408202	PLAUR
ENSG00000254726	33.4506	1.0133	0.35394	2.8629	0.00419782	0.0408833	MEX3A
ENSG00000170486	45.267	-0.93723	0.327455	-2.86217	0.00420755	0.0409479	KRT72
ENSG00000169432	170.812	-0.713149	0.249197	-2.86179	0.00421257	0.0409667	SCN9A
ENSG00000149136	1749.59	-0.833283	0.291413	-2.85945	0.0042437	0.0412209	SSRP1
ENSG00000179477	35.7736	1.38968	0.48601	2.85936	0.00424493	0.0412209	ALOX12B
ENSG00000181649	1554.9	1.01605	0.355444	2.85855	0.00425587	0.0412969	PHLDA2
ENSG00000162775	265.786	0.882247	0.308733	2.85764	0.00426808	0.0413027	RBM15
ENSG00000129460	597.898	0.471588	0.165005	2.85803	0.00426287	0.0413027	NGDN
ENSG00000244509	195.106	-0.798277	0.279361	-2.85751	0.00426982	0.0413027	APOBEC3C
ENSG00000188677	196.674	-0.632313	0.221294	-2.85734	0.00427205	0.0413027	PARVB
ENSG00000164904	391.776	-0.944798	0.330639	-2.8575	0.00426999	0.0413027	ALDH7A1
ENSG00000143321	1612.52	-0.521954	0.182716	-2.85664	0.00428146	0.0413636	HDGF
ENSG00000160200	72.8119	-0.951507	0.333276	-2.85502	0.00430345	0.0415388	CBS
ENSG00000109680	43.0421	-0.651022	0.228042	-2.85484	0.00430587	0.0415388	TBC1D19
ENSG00000145425	1052.94	-0.652014	0.228411	-2.85457	0.00430953	0.0415439	RPS3A
ENSG00000081760	176.636	-0.60558	0.212197	-2.85386	0.00431921	0.0415466	AACS
ENSG00000127993	74.8437	0.678024	0.237572	2.85397	0.00431768	0.0415466	RBM48
ENSG00000131931	178.323	0.575785	0.201751	2.85393	0.00431815	0.0415466	THAP1
ENSG00000260027	194.833	0.823297	0.28853	2.85342	0.00432517	0.0415737	HOXB7
ENSG00000120053	312.779	-0.754067	0.264345	-2.85259	0.00433647	0.0416193	GOT1
ENSG00000212719	139.388	0.701535	0.245947	2.85238	0.00433934	0.0416193	LINC02693
ENSG00000168090	1286.77	-0.644272	0.22586	-2.85253	0.00433728	0.0416193	COPS6
ENSG00000108946	1476.56	-0.710043	0.249036	-2.85117	0.0043559	0.041748	PRKAR1A
ENSG00000106628	696.673	-0.553536	0.194179	-2.85064	0.0043631	0.0417868	POLD2
ENSG00000064115	606.149	-0.684192	0.240067	-2.85001	0.00437177	0.0417887	TM7SF3
ENSG00000011332	46.6016	1.08885	0.382103	2.84963	0.00437699	0.0417887	DPF1
ENSG00000143971	169.534	0.705781	0.247688	2.84948	0.00437906	0.0417887	ETAA1
ENSG00000239900	778.667	-0.466377	0.16367	-2.84949	0.00437894	0.0417887	ADSL
ENSG00000153956	483.864	-0.64269	0.225534	-2.84963	0.00437698	0.0417887	CACNA2D1
ENSG00000137509	568.798	-0.696386	0.244481	-2.84843	0.00439353	0.0418607	PRCP
ENSG00000131849	4.54633	1.91824	0.673399	2.84859	0.00439135	0.0418607	ZNF132
ENSG00000277157	7985.48	0.57007	0.200148	2.84825	0.00439609	0.0418607	H4C4
ENSG00000167840	77.5149	0.63692	0.223706	2.84713	0.00441159	0.0419697	ZNF232
ENSG00000198898	1045.77	-0.576303	0.202427	-2.84696	0.00441386	0.0419697	CAPZA2
ENSG00000274897	11.9968	1.72822	0.607169	2.84635	0.00442232	0.0419871	ENSG00000274897
ENSG00000101191	533.325	1.01391	0.356224	2.84628	0.00442335	0.0419871	DIDO1
ENSG00000278677	7863.81	0.555662	0.195233	2.84615	0.0044252	0.0419871	H2AC17
ENSG00000115685	507.463	-0.512256	0.180023	-2.8455	0.0044342	0.0420204	PPP1R7
ENSG00000234602	15.7514	1.08183	0.380199	2.84544	0.00443505	0.0420204	MCIDAS
ENSG00000179163	122.626	-0.635794	0.223519	-2.84448	0.00444845	0.0420428	FUCA1
ENSG00000084234	1700.15	-0.809818	0.28471	-2.84436	0.0044501	0.0420428	APLP2
ENSG00000170310	328.39	-0.607957	0.213704	-2.84486	0.0044431	0.0420428	STX8
ENSG00000168612	164.148	0.647252	0.227521	2.8448	0.00444388	0.0420428	ZSWIM1
ENSG00000048028	168.036	-0.486508	0.171074	-2.84384	0.00445729	0.0420808	USP28
ENSG00000129194	4.70035	3.25314	1.14406	2.84351	0.00446198	0.042095	SOX15
ENSG00000181773	13.6483	1.36653	0.480719	2.84268	0.00447366	0.0421752	GPR3
ENSG00000107872	137.737	1.0282	0.361896	2.84115	0.00449517	0.0423179	FBXL15
ENSG00000278619	238.469	0.530945	0.186873	2.8412	0.00449434	0.0423179	MRM1
ENSG00000213639	1798.27	-0.684981	0.241204	-2.83984	0.00451364	0.0424313	PPP1CB
ENSG00000232040	33.2932	1.15789	0.407749	2.8397	0.00451553	0.0424313	SCAND3
ENSG00000119383	740.084	-0.570538	0.200921	-2.83961	0.00451683	0.0424313	PTPA
ENSG00000159176	2465.45	-0.60044	0.211512	-2.83881	0.00452826	0.0425085	CSRP1
ENSG00000049860	1209.37	-0.523702	0.184501	-2.83848	0.00453291	0.0425221	HEXB
ENSG00000158691	61.3045	1.09867	0.387246	2.83715	0.00455187	0.0426596	ZSCAN12
ENSG00000164758	136.145	0.672442	0.237026	2.837	0.00455401	0.0426596	MED30
ENSG00000197535	284.462	-0.620008	0.218657	-2.83553	0.00457498	0.0428258	MYO5A
ENSG00000154642	59.0625	0.813195	0.286846	2.83495	0.00458324	0.0428729	C21orf91
ENSG00000023608	460.304	0.804508	0.283952	2.83325	0.00460772	0.0430513	SNAPC1
ENSG00000173917	43.9127	1.77111	0.625178	2.83297	0.00461175	0.0430513	HOXB2
ENSG00000176720	95.0553	0.889975	0.314151	2.83295	0.00461206	0.0430513	BOK
ENSG00000108671	1990.39	-0.705744	0.24916	-2.83249	0.00461871	0.0430527	PSMD11
ENSG00000181409	26.1166	3.67081	1.29594	2.83255	0.00461784	0.0430527	AATK
ENSG00000151176	798.999	-0.595101	0.210146	-2.83184	0.00462804	0.0431094	PLBD2
ENSG00000148019	249.26	-0.643038	0.22712	-2.83127	0.0046364	0.0431569	CEP78
ENSG00000179532	30.183	1.81786	0.64272	2.82839	0.00467832	0.0434556	DNHD1
ENSG00000134574	371.484	-0.621305	0.219653	-2.82857	0.00467563	0.0434556	DDB2
ENSG00000151148	173.449	-0.489617	0.173093	-2.82864	0.00467465	0.0434556	UBE3B
ENSG00000116819	4.19784	2.65859	0.940078	2.82805	0.00468322	0.0434707	TFAP2E
ENSG00000170950	26.3131	-1.32556	0.468788	-2.82763	0.00468938	0.0434973	PGK2
ENSG00000107745	430.395	-0.853937	0.30208	-2.82685	0.00470077	0.0435726	MICU1
ENSG00000063587	78.999	0.786678	0.278373	2.82598	0.00471363	0.0436612	ZNF275
ENSG00000149476	220.923	-0.854235	0.302379	-2.82505	0.00472737	0.0437291	TKFC
ENSG00000059145	348.698	0.735569	0.260416	2.82459	0.00473415	0.0437291	UNKL
ENSG00000099364	82.2954	0.720088	0.254908	2.82489	0.00472972	0.0437291	FBXL19
ENSG00000114784	555.595	0.680775	0.241005	2.82473	0.00473206	0.0437291	EIF1B
ENSG00000170962	203.277	-0.696883	0.246776	-2.82395	0.00474357	0.0437855	PDGFD
ENSG00000166170	416.527	0.607605	0.215236	2.82297	0.00475811	0.0438854	BAG5
ENSG00000120217	88.4058	1.3253	0.469501	2.82277	0.00476101	0.0438854	CD274
ENSG00000000971	312.456	-0.987036	0.349799	-2.82172	0.00477663	0.0439682	CFH
ENSG00000101444	2241.33	-0.813043	0.288119	-2.8219	0.004774	0.0439682	AHCY
ENSG00000160712	85.8622	1.20454	0.426952	2.82125	0.00478366	0.0439859	IL6R
ENSG00000129636	631.641	-0.583001	0.206668	-2.82095	0.00478813	0.0439859	ITFG1
ENSG00000163781	380.634	-0.513851	0.182157	-2.82093	0.0047885	0.0439859	TOPBP1
ENSG00000148834	1224.79	-0.739397	0.26214	-2.82062	0.00479314	0.043998	GSTO1
ENSG00000148358	570.376	-0.450535	0.15979	-2.81955	0.00480909	0.0441138	GPR107
ENSG00000173621	165.688	1.20147	0.426192	2.81909	0.00481605	0.0441471	LRFN4
ENSG00000140092	72.8575	-2.19234	0.778279	-2.81691	0.00484885	0.0442361	FBLN5
ENSG00000167962	390.652	0.499739	0.177408	2.81689	0.00484912	0.0442361	ZNF598
ENSG00000079435	66.7216	1.1595	0.411467	2.81797	0.00483283	0.0442361	LIPE
ENSG00000138430	635.435	-0.84499	0.299835	-2.81818	0.00482965	0.0442361	OLA1
ENSG00000149658	658.092	0.371406	0.131843	2.81704	0.00484689	0.0442361	YTHDF1
ENSG00000197283	20.4497	1.24116	0.440481	2.81773	0.00483646	0.0442361	SYNGAP1
ENSG00000148331	267.755	0.613531	0.217754	2.81754	0.00483935	0.0442361	ASB6
ENSG00000113249	1111.98	-0.439789	0.156164	-2.8162	0.00485954	0.0443007	HAVCR1
ENSG00000139687	240.763	-0.879155	0.312251	-2.81554	0.00486959	0.0443618	RB1
ENSG00000092036	142.323	-0.524372	0.186276	-2.81502	0.00487743	0.0443722	HAUS4
ENSG00000124333	226.781	-0.588618	0.209093	-2.8151	0.00487621	0.0443722	VAMP7
ENSG00000114302	265.048	-0.498008	0.177081	-2.81231	0.00491865	0.0447134	PRKAR2A
ENSG00000136930	1927.42	-0.578228	0.20562	-2.81212	0.00492168	0.0447134	PSMB7
ENSG00000142961	22.6672	1.14348	0.406704	2.81158	0.00492988	0.0447572	MOB3C
ENSG00000002016	89.5351	0.887278	0.315633	2.81111	0.00493713	0.0447924	RAD52
ENSG00000156026	546.682	-0.634399	0.225696	-2.81086	0.00494098	0.0447967	MCU
ENSG00000170779	747.476	0.742353	0.264251	2.80927	0.00496536	0.0448216	CDCA4
ENSG00000168140	206.526	0.860883	0.306521	2.80856	0.0049763	0.0448216	VASN
ENSG00000174837	69.1843	-0.685327	0.24402	-2.80848	0.00497755	0.0448216	ADGRE1
ENSG00000196975	2756.48	-1.02818	0.366011	-2.80916	0.00496702	0.0448216	ANXA4
ENSG00000155903	104.472	0.781802	0.278224	2.80998	0.00495449	0.0448216	RASA2
ENSG00000273983	98.9213	1.08216	0.385209	2.80927	0.00496533	0.0448216	H3C8
ENSG00000180233	105.588	0.707199	0.251757	2.80905	0.00496877	0.0448216	ZNRF2
ENSG00000164924	2485.08	-0.654288	0.232821	-2.81026	0.0049501	0.0448216	YWHAZ
ENSG00000184368	52.0437	-0.93197	0.331811	-2.80874	0.00497362	0.0448216	MAP7D2
ENSG00000126970	9.10684	-1.25628	0.447097	-2.80985	0.00495648	0.0448216	ZC4H2
ENSG00000131844	434.678	-0.836791	0.29811	-2.80698	0.00500076	0.0450001	MCCC2
ENSG00000168883	513.682	-0.496892	0.177059	-2.80637	0.00501037	0.0450559	USP39
ENSG00000083093	138.089	0.622629	0.221921	2.80563	0.0050218	0.0450812	PALB2
ENSG00000153006	82.3467	0.689349	0.245711	2.80553	0.00502339	0.0450812	SREK1IP1
ENSG00000102054	1357.57	-0.967457	0.344825	-2.80565	0.00502159	0.0450812	RBBP7
ENSG00000142675	17.8293	3.76293	1.34162	2.80478	0.00503512	0.0451255	CNKSR1
ENSG00000108828	907.05	-0.594097	0.211807	-2.8049	0.00503325	0.0451255	VAT1
ENSG00000070831	863.295	-0.608944	0.217144	-2.80433	0.00504215	0.0451579	CDC42
ENSG00000165660	212.016	0.593685	0.211887	2.8019	0.00508032	0.0454077	ABRAXAS2
ENSG00000071127	1921.03	-0.79823	0.284866	-2.80213	0.0050767	0.0454077	WDR1
ENSG00000155090	1379.81	0.746913	0.266554	2.80211	0.00507703	0.0454077	KLF10
ENSG00000204060	13.1656	1.52634	0.544838	2.80145	0.00508731	0.045409	FOXO6
ENSG00000124486	1270.77	-0.761542	0.271835	-2.80148	0.00508686	0.045409	USP9X
ENSG00000141428	262.61	0.602691	0.215174	2.80095	0.00509518	0.0454486	C18orf21
ENSG00000270339	127.473	-0.615627	0.219835	-2.80041	0.00510374	0.0454637	PPIAL4H
ENSG00000186153	99.607	-0.574025	0.204969	-2.80055	0.00510156	0.0454637	WWOX
ENSG00000169727	1544.16	-0.487235	0.174071	-2.79905	0.00512525	0.0456247	GPS1
ENSG00000143499	138.474	-0.605792	0.216444	-2.79884	0.00512873	0.0456251	SMYD2
ENSG00000166377	161.703	-0.531502	0.190028	-2.79697	0.00515844	0.0458586	ATP9B
ENSG00000118363	624.106	-0.524872	0.187704	-2.79628	0.00516946	0.0459257	SPCS2
ENSG00000160961	50.7999	1.11458	0.398896	2.79416	0.0052035	0.0461971	ZNF333
ENSG00000142684	603.484	0.702184	0.25133	2.79388	0.00520805	0.0462066	ZNF593
ENSG00000198682	187.375	-0.89639	0.320913	-2.79325	0.00521811	0.0462649	PAPSS2
ENSG00000150093	14292	-0.701077	0.251028	-2.79283	0.00522496	0.0462947	ITGB1
ENSG00000140416	5058.55	-0.69869	0.250238	-2.7921	0.00523667	0.0463365	TPM1
ENSG00000126003	115.167	0.868212	0.310938	2.79224	0.00523445	0.0463365	PLAGL2
ENSG00000172531	2616.85	-0.588747	0.210886	-2.79177	0.00524203	0.046353	PPP1CA
ENSG00000163909	50.0627	0.880811	0.315609	2.79083	0.00525733	0.0464573	HEYL
ENSG00000231274	13.352	1.25119	0.448383	2.79045	0.00526347	0.0464806	SBK3
ENSG00000161996	109.838	1.22384	0.438743	2.78943	0.00528014	0.0465967	WDR90
ENSG00000086232	1047.79	-0.584117	0.209562	-2.78733	0.00531445	0.0468683	EIF2AK1
ENSG00000141252	337.923	-0.764159	0.274402	-2.78481	0.00535585	0.0471798	VPS53
ENSG00000183779	331.05	0.762597	0.273847	2.78475	0.00535689	0.0471798	ZNF703
ENSG00000106853	2498.61	-0.774245	0.278053	-2.78452	0.00536074	0.0471823	PTGR1
ENSG00000141556	667.636	-0.655628	0.235597	-2.78283	0.00538872	0.0473971	TBCD
ENSG00000168876	57.0709	0.881861	0.317005	2.78185	0.00540494	0.0475083	ANKRD49
ENSG00000172932	137.449	1.32758	0.477277	2.78158	0.00540954	0.0475172	ANKRD13D
ENSG00000235194	16.7705	1.60958	0.578735	2.7812	0.00541588	0.0475414	PPP1R3E
ENSG00000165629	1804.78	-0.744633	0.267767	-2.7809	0.00542079	0.047553	ATP5F1C
ENSG00000276966	9083.51	0.638697	0.229717	2.78037	0.00542971	0.0475998	H4C5
ENSG00000143442	439.012	0.779768	0.28048	2.78012	0.00543385	0.0476045	POGZ
ENSG00000004455	676.048	-0.47958	0.172563	-2.77915	0.00545013	0.0476527	AK2
ENSG00000105552	544.773	-0.55553	0.199892	-2.77915	0.00545006	0.0476527	BCAT2
ENSG00000093009	232.379	-0.636067	0.228847	-2.77944	0.00544525	0.0476527	CDC45
ENSG00000133835	358.192	-1.00656	0.362247	-2.77865	0.00545846	0.0476941	HSD17B4
ENSG00000114841	9.64904	2.02833	0.730277	2.77748	0.0054783	0.0478359	DNAH1
ENSG00000119699	7.26231	3.33723	1.20171	2.77706	0.00548526	0.0478651	TGFB3
ENSG00000214029	29.4879	1.13495	0.408888	2.77569	0.00550851	0.0480364	ZNF891
ENSG00000080824	9197.38	-1.12084	0.403845	-2.77541	0.00551322	0.0480458	HSP90AA1
ENSG00000152433	12.7379	1.68823	0.608578	2.77405	0.00553628	0.0481835	ZNF547
ENSG00000152377	88.1941	-0.912329	0.328876	-2.77409	0.00553571	0.0481835	SPOCK1
ENSG00000173852	765.286	-0.666399	0.240286	-2.77335	0.00554821	0.0482556	DPY19L1
ENSG00000105568	2339.83	-0.691346	0.24932	-2.77293	0.00555537	0.0482862	PPP2R1A
ENSG00000061676	1099.48	-0.764844	0.275847	-2.77272	0.00555907	0.0482867	NCKAP1
ENSG00000177971	1586.17	0.675596	0.243708	2.77215	0.00556868	0.0483385	IMP3
ENSG00000198553	3.63521	2.6796	0.966948	2.7712	0.00558505	0.0484384	KCNRG
ENSG00000178718	314.7	0.821156	0.296357	2.77083	0.00559134	0.0484384	RPP25
ENSG00000099377	99.5217	-0.643754	0.23235	-2.77063	0.00559481	0.0484384	HSD3B7
ENSG00000146830	174.489	1.24836	0.450511	2.77099	0.00558856	0.0484384	GIGYF1
ENSG00000168264	1150.27	0.453351	0.163665	2.76999	0.00560576	0.0484939	IRF2BP2
ENSG00000184575	859.482	-0.497671	0.179676	-2.76983	0.00560854	0.0484939	XPOT
ENSG00000111144	660.353	-0.943049	0.340539	-2.76928	0.00561806	0.048513	LTA4H
ENSG00000111859	1406.03	0.866531	0.312908	2.76928	0.00561795	0.048513	NEDD9
ENSG00000143862	468.464	0.673473	0.243451	2.76637	0.0056685	0.048865	ARL8A
ENSG00000116962	96.8301	-0.73342	0.265128	-2.76629	0.00566989	0.048865	NID1
ENSG00000070669	612.929	-1.19767	0.432886	-2.7667	0.00566274	0.048865	ASNS
ENSG00000221909	101.417	0.691753	0.250144	2.76542	0.005685	0.0489634	FAM200A
ENSG00000105854	4085.19	-0.620005	0.224219	-2.76517	0.00568925	0.0489681	PON2
ENSG00000197746	9339.76	-0.648248	0.234672	-2.76235	0.00573866	0.0492999	PSAP
ENSG00000213918	6.96307	2.66857	0.966055	2.76234	0.00573895	0.0492999	DNASE1
ENSG00000109743	141.834	-0.616276	0.223068	-2.76272	0.00573212	0.0492999	BST1
ENSG00000140543	97.8726	0.677547	0.245329	2.76179	0.00574847	0.0493497	DET1
ENSG00000177045	232.174	0.603149	0.218407	2.76158	0.00575225	0.0493502	SIX5
ENSG00000165678	2047.07	-0.783543	0.283837	-2.76054	0.00577062	0.0493545	GHITM
ENSG00000139291	275.138	-0.54851	0.1987	-2.7605	0.00577137	0.0493545	TMEM19
ENSG00000278318	28.4243	0.8645	0.313098	2.76111	0.00576048	0.0493545	ZNF229
ENSG00000153246	46.9728	-0.702048	0.254279	-2.76094	0.00576361	0.0493545	PLA2R1
ENSG00000168246	145.35	0.886669	0.321169	2.76076	0.00576676	0.0493545	UBTD2
ENSG00000122786	504.111	-0.945202	0.342476	-2.7599	0.00578186	0.0494123	CALD1
ENSG00000014216	781.21	-0.93557	0.339084	-2.75911	0.00579593	0.0494929	CAPN1
ENSG00000224531	243.732	0.957894	0.347196	2.75895	0.00579881	0.0494929	SMIM13
ENSG00000105928	279.109	-0.842413	0.305362	-2.75874	0.00580249	0.0494929	GSDME
ENSG00000126787	348.056	-1.17006	0.424182	-2.7584	0.00580851	0.0495124	DLGAP5
ENSG00000240184	43.99	-0.634166	0.230083	-2.75624	0.00584695	0.049808	PCDHGC3
ENSG00000129084	696.889	-0.665766	0.241725	-2.75423	0.00588304	0.0500833	PSMA1
ENSG00000133943	61.8791	-0.757862	0.275211	-2.75375	0.0058916	0.050124	DGLUCY
ENSG00000177374	15.2236	2.14119	0.777744	2.75308	0.00590374	0.0501844	HIC1
ENSG00000182240	173.7	-0.761783	0.276716	-2.75294	0.00590628	0.0501844	BACE2
ENSG00000148841	314.023	0.660385	0.239994	2.75167	0.00592927	0.0503435	ITPRIP
ENSG00000140740	1146.35	-0.918479	0.333863	-2.75106	0.00594019	0.0503435	UQCRC2
ENSG00000215012	72.8317	0.848952	0.308567	2.75127	0.00593646	0.0503435	RTL10
ENSG00000133612	172.926	0.544083	0.197747	2.75141	0.00593401	0.0503435	AGAP3
ENSG00000159403	242.444	-0.835063	0.303583	-2.75069	0.00594692	0.0503683	C1R
ENSG00000075303	78.7239	-0.792894	0.288347	-2.74979	0.00596334	0.0504751	SLC25A40
ENSG00000176681	19.3801	1.34645	0.489859	2.74864	0.00598426	0.0505826	LRRC37A
ENSG00000130479	337.168	0.610439	0.222136	2.74805	0.00599511	0.0505826	MAP1S
ENSG00000198042	396.675	0.45072	0.164003	2.74825	0.00599147	0.0505826	MAK16
ENSG00000130711	7.23001	2.10961	0.767668	2.74808	0.0059946	0.0505826	PRDM12
ENSG00000183337	488.662	0.731957	0.26629	2.74872	0.00598277	0.0505826	BCOR
ENSG00000141198	390.92	-0.608384	0.221486	-2.74683	0.00601746	0.0506421	TOM1L1
ENSG00000268750	38.9848	1.52914	0.556737	2.74662	0.00602127	0.0506421	ENSG00000268750
ENSG00000100350	292.985	-0.627965	0.228623	-2.74673	0.00601923	0.0506421	FOXRED2
ENSG00000113924	294.092	-0.910901	0.33161	-2.74691	0.00601604	0.0506421	HGD
ENSG00000275221	3190.78	0.722279	0.26295	2.74683	0.00601746	0.0506421	H2AC15
ENSG00000118655	111.569	0.689018	0.251018	2.7449	0.00605291	0.0508048	DCLRE1B
ENSG00000069275	1666.41	-0.623012	0.226984	-2.74474	0.00605595	0.0508048	NUCKS1
ENSG00000149016	83.6282	0.77052	0.2807	2.74499	0.0060513	0.0508048	TUT1
ENSG00000130201	4.55872	3.49554	1.27344	2.74495	0.00605201	0.0508048	ENSG00000130201
ENSG00000125124	113.681	-0.807419	0.294261	-2.74388	0.00607171	0.0508726	BBS2
ENSG00000113391	94.7041	-0.619656	0.225824	-2.74397	0.00607007	0.0508726	FAM172A
ENSG00000117411	90.5161	0.914919	0.333498	2.7434	0.0060807	0.0508836	B4GALT2
ENSG00000075399	227.179	1.07135	0.390503	2.74352	0.00607835	0.0508836	VPS9D1
ENSG00000162814	21.7032	-0.927924	0.338331	-2.74265	0.0060946	0.0509678	SPATA17
ENSG00000198912	334.499	0.765387	0.279185	2.74151	0.00611579	0.0511127	C1orf174
ENSG00000131236	1045.81	-0.937495	0.342105	-2.74037	0.00613702	0.0512273	CAP1
ENSG00000102181	667.756	-0.608082	0.221899	-2.74036	0.00613723	0.0512273	CD99L2
ENSG00000101365	820.034	-0.626534	0.228762	-2.7388	0.00616632	0.0514377	IDH3B
ENSG00000147459	1200.56	-0.378576	0.138258	-2.73818	0.00617808	0.0515034	DOCK5
ENSG00000179750	105.514	-0.71209	0.26014	-2.73734	0.00619387	0.0515781	APOBEC3B
ENSG00000147454	289.432	0.987443	0.360738	2.73729	0.00619482	0.0515781	SLC25A37
ENSG00000112186	174.902	-0.709145	0.259109	-2.73686	0.00620288	0.0516128	CAP2
ENSG00000066926	430.385	-0.577774	0.211151	-2.73631	0.00621325	0.0516407	FECH
ENSG00000189007	32.2657	0.747034	0.273012	2.73627	0.00621403	0.0516407	ADAT2
ENSG00000085788	193.662	-0.569296	0.20811	-2.73555	0.00622752	0.0517204	DDHD2
ENSG00000143156	131.65	-0.864363	0.316139	-2.73412	0.00625463	0.0519131	NME7
ENSG00000173786	789.864	-0.578044	0.21145	-2.73372	0.00626233	0.0519444	CNP
ENSG00000152253	260.541	-0.721286	0.263912	-2.73306	0.00627491	0.0520162	SPC25
ENSG00000170144	541.556	-0.702103	0.256934	-2.73262	0.00628334	0.0520536	HNRNPA3
ENSG00000232434	13.6687	1.42225	0.520665	2.73161	0.00630252	0.0521799	AJM1
ENSG00000129514	321.038	0.686371	0.251356	2.73067	0.00632049	0.0522308	FOXA1
ENSG00000183475	120.636	0.598439	0.219141	2.73083	0.00631741	0.0522308	ASB7
ENSG00000147804	553.799	1.0092	0.369541	2.73095	0.00631525	0.0522308	SLC39A4
ENSG00000213366	9.69163	-1.47642	0.541088	-2.72862	0.00636005	0.0525249	GSTM2
ENSG00000185813	96.6979	-0.561642	0.205871	-2.72813	0.00636942	0.0525696	PCYT2
ENSG00000236334	214.142	-0.602847	0.221034	-2.72739	0.00638371	0.0526547	PPIAL4G
ENSG00000136021	360.567	-0.604203	0.221576	-2.72684	0.00639431	0.0527093	SCYL2
ENSG00000094975	356.566	0.757109	0.277732	2.72604	0.00640992	0.0527723	SUCO
ENSG00000180574	755.14	-0.830203	0.304542	-2.72607	0.00640928	0.0527723	EIF2S3B
ENSG00000182718	11870.1	-0.90634	0.332534	-2.72556	0.00641933	0.0527972	ANXA2
ENSG00000133872	1274.67	-0.54058	0.198343	-2.72547	0.00642091	0.0527972	SARAF
ENSG00000151413	94.3981	-0.654995	0.240394	-2.72467	0.0064366	0.0528934	NUBPL
ENSG00000106460	999.287	-0.630071	0.231332	-2.72366	0.00645621	0.0530217	TMEM106B
ENSG00000174151	54.0209	0.944414	0.346813	2.72312	0.0064668	0.0530496	CYB561D1
ENSG00000132746	99.2712	-0.755385	0.277401	-2.72308	0.00646761	0.0530496	ALDH3B2
ENSG00000176393	725.229	-0.874125	0.321157	-2.7218	0.00649269	0.0532224	RNPEP
ENSG00000181192	132.005	-0.712404	0.26187	-2.72045	0.00651926	0.0534071	DHTKD1
ENSG00000203995	62.9373	0.611605	0.224889	2.71958	0.00653644	0.0535148	ZYG11A
ENSG00000163900	305.478	0.638434	0.234824	2.71878	0.00655226	0.0536061	TMEM41A
ENSG00000213588	123.721	0.761688	0.280197	2.71841	0.00655972	0.0536061	ZBTB9
ENSG00000242265	787.516	-0.897125	0.329996	-2.7186	0.00655595	0.0536061	PEG10
ENSG00000075234	140.587	-0.476805	0.175414	-2.71817	0.00656438	0.0536111	TTC38
ENSG00000010704	198.266	-0.562501	0.206966	-2.71784	0.00657087	0.0536311	HFE
ENSG00000153879	738.337	0.766216	0.281948	2.71759	0.00657602	0.0536401	CEBPG
ENSG00000148672	576.325	-0.873036	0.321326	-2.71698	0.00658812	0.0537057	GLUD1
ENSG00000173085	287.028	-0.494712	0.182121	-2.71638	0.00659992	0.0537689	COQ2
ENSG00000140044	167.802	0.865239	0.318555	2.71614	0.00660479	0.0537755	JDP2
ENSG00000214435	42.4016	-1.06844	0.393503	-2.71519	0.00662385	0.0538975	AS3MT
ENSG00000100417	120.771	-0.55118	0.203045	-2.71458	0.00663608	0.0539309	PMM1
ENSG00000114268	53.4061	1.69188	0.623244	2.71463	0.00663494	0.0539309	PFKFB4
ENSG00000183569	4.17269	2.21523	0.81632	2.71368	0.00665406	0.0540329	SERHL2
ENSG00000120253	293.451	-0.794962	0.292961	-2.71354	0.00665679	0.0540329	NUP43
ENSG00000141642	51.3384	0.843468	0.310864	2.7133	0.0066616	0.0540389	ELAC1
ENSG00000144199	92.5049	-0.591861	0.218203	-2.71243	0.00667926	0.054149	FAHD2B
ENSG00000168811	42.9973	2.11367	0.779404	2.71191	0.00668961	0.0541666	IL12A
ENSG00000164296	49.5206	0.974184	0.35921	2.71202	0.00668753	0.0541666	TIGD6
ENSG00000180573	7595.49	0.50241	0.185278	2.71165	0.00669489	0.0541763	H2AC6
ENSG00000181467	426.536	0.875695	0.323015	2.711	0.00670801	0.0542494	RAP2B
ENSG00000147642	38.4389	0.772217	0.284988	2.70965	0.00673551	0.0544385	SYBU
ENSG00000185112	25.3089	1.717	0.633766	2.7092	0.00674466	0.0544793	FAM43A
ENSG00000196914	228.497	-0.497528	0.183665	-2.7089	0.00675072	0.054495	ARHGEF12
ENSG00000128833	195.142	-0.631898	0.233285	-2.70869	0.00675494	0.0544959	MYO5C
ENSG00000170881	509.064	0.6489	0.239608	2.70818	0.00676535	0.0545467	RNF139
ENSG00000112992	152.581	-1.03758	0.383202	-2.70766	0.00677599	0.0545992	NNT
ENSG00000100934	904.204	-0.883915	0.326486	-2.70736	0.00678207	0.0546151	SEC23A
ENSG00000082781	2066.71	-0.628517	0.232171	-2.70712	0.00678688	0.0546206	ITGB5
ENSG00000136754	489.722	-0.368428	0.136185	-2.70535	0.00682328	0.0547473	ABI1
ENSG00000165879	20.7367	1.16974	0.432374	2.70539	0.0068225	0.0547473	FRAT1
ENSG00000128739	237.165	-0.724083	0.267573	-2.70611	0.00680758	0.0547473	SNRPN
ENSG00000164733	3248.83	-0.652656	0.241197	-2.7059	0.00681199	0.0547473	CTSB
ENSG00000130741	1786.34	-0.782232	0.289122	-2.70555	0.0068192	0.0547473	EIF2S3
ENSG00000196787	9383.92	0.580256	0.214511	2.70502	0.00683007	0.0547687	H2AC11
ENSG00000155858	47.7383	0.699099	0.258524	2.70419	0.00684701	0.0548713	LSM11
ENSG00000172137	40.1681	-0.789549	0.291997	-2.70397	0.00685171	0.0548758	CALB2
ENSG00000115084	511.084	-0.463072	0.171353	-2.70244	0.0068833	0.0550623	SLC35F5
ENSG00000113448	1509.87	0.515827	0.190862	2.70262	0.00687961	0.0550623	PDE4D
ENSG00000074800	13856.4	-1.01024	0.373882	-2.70203	0.00689179	0.0550969	ENO1
ENSG00000133069	8.68449	1.99431	0.738958	2.69882	0.00695867	0.0554301	TMCC2
ENSG00000134569	149.062	-0.475016	0.176014	-2.69874	0.00696034	0.0554301	LRP4
ENSG00000135439	193.991	0.843485	0.312571	2.69853	0.00696455	0.0554301	AGAP2
ENSG00000134905	267.049	-0.423209	0.156831	-2.6985	0.00696531	0.0554301	CARS2
ENSG00000166823	84.1668	0.99383	0.368216	2.69904	0.00695395	0.0554301	MESP1
ENSG00000103168	234.307	0.900209	0.33361	2.69839	0.00696756	0.0554301	TAF1C
ENSG00000108344	1485.42	-0.581292	0.215351	-2.69928	0.00694893	0.0554301	PSMD3
ENSG00000176623	224.806	-0.640986	0.237559	-2.69822	0.00697111	0.0554301	RMDN1
ENSG00000102144	3247.7	-1.03374	0.383108	-2.6983	0.00696943	0.0554301	PGK1
ENSG00000186815	314.739	-0.502046	0.186243	-2.69565	0.00702504	0.0558255	TPCN1
ENSG00000105290	639.809	-0.545629	0.20251	-2.69433	0.00705303	0.0560143	APLP1
ENSG00000163481	294.798	0.502729	0.186701	2.69269	0.00708772	0.0562562	RNF25
ENSG00000169814	149.853	-0.639366	0.237601	-2.69093	0.00712536	0.0565211	BTD
ENSG00000224712	11.9533	1.99323	0.740834	2.69053	0.00713391	0.0565212	NPIPA3
ENSG00000141569	364.158	0.490029	0.182128	2.69057	0.00713294	0.0565212	TRIM65
ENSG00000267360	46.3124	1.67768	0.623659	2.69006	0.00714398	0.0565503	ENSG00000267360
ENSG00000204248	17.5003	2.49365	0.927021	2.68996	0.00714612	0.0565503	COL11A2
ENSG00000054983	278.597	-0.65479	0.243507	-2.689	0.00716663	0.0566497	GALC
ENSG00000125730	650.502	-0.907024	0.337335	-2.6888	0.00717101	0.0566497	C3
ENSG00000113739	404.759	0.973431	0.362035	2.68877	0.0071715	0.0566497	STC2
ENSG00000143486	210.133	-0.462395	0.172022	-2.68799	0.00718825	0.0567482	EIF2D
ENSG00000174718	240.763	0.591875	0.220274	2.687	0.00720976	0.0568841	RESF1
ENSG00000176236	3.62835	2.84372	1.05853	2.68648	0.00722101	0.056897	RPP38-DT
ENSG00000100889	310.276	-0.750676	0.279454	-2.68622	0.00722648	0.056897	PCK2
ENSG00000113558	963.213	-0.853784	0.317847	-2.68614	0.00722819	0.056897	SKP1
ENSG00000092964	1008.86	-0.975556	0.363183	-2.68613	0.00722856	0.056897	DPYSL2
ENSG00000196747	9601.99	0.676655	0.25194	2.68577	0.00723626	0.0569238	H2AC13
ENSG00000185627	1242.39	-0.562174	0.20939	-2.68482	0.00725697	0.0570529	PSMD13
ENSG00000104763	774.959	-0.57891	0.215644	-2.68456	0.00726253	0.0570628	ASAH1
ENSG00000130227	968.232	-0.475836	0.177304	-2.68373	0.00728056	0.0571705	XPO7
ENSG00000001629	182.541	-0.414723	0.154555	-2.68333	0.0072892	0.0572045	ANKIB1
ENSG00000122870	671.35	-0.786568	0.29329	-2.68188	0.00732099	0.0573521	BICC1
ENSG00000138303	315.227	-0.90018	0.335647	-2.68193	0.00731997	0.0573521	ASCC1
ENSG00000091140	651.147	-1.0185	0.379715	-2.68226	0.00731269	0.0573521	DLD
ENSG00000156042	17.8019	1.57172	0.586112	2.68161	0.00732698	0.0573574	CFAP70
ENSG00000176658	44.3698	-0.979779	0.365391	-2.68145	0.00733032	0.0573574	MYO1D
ENSG00000274276	69.7054	-0.933538	0.34823	-2.68081	0.00734442	0.0573661	LOC102724560
ENSG00000241878	159.405	0.482836	0.180105	2.68086	0.00734334	0.0573661	PISD
ENSG00000100106	230.484	-0.526497	0.196379	-2.68102	0.00733979	0.0573661	TRIOBP
ENSG00000159423	125.141	-0.869433	0.324446	-2.67975	0.00736772	0.0575142	ALDH4A1
ENSG00000141560	431.061	-0.616114	0.229938	-2.67948	0.00737362	0.0575264	FN3KRP
ENSG00000198393	50.3416	0.837565	0.312631	2.67908	0.00738238	0.0575608	ZNF26
ENSG00000011028	664.848	-0.778885	0.29084	-2.67805	0.00740519	0.0577047	MRC2
ENSG00000143653	503.972	-0.72673	0.271449	-2.67723	0.00742346	0.0577792	SCCPDH
ENSG00000137203	474.161	0.876239	0.327274	2.67738	0.00741997	0.0577792	TFAP2A
ENSG00000185624	6102.72	-0.659411	0.246385	-2.67635	0.00744296	0.0578731	P4HB
ENSG00000146701	3032.42	-0.774433	0.289368	-2.67629	0.00744425	0.0578731	MDH2
ENSG00000183153	157.04	1.29739	0.485085	2.67456	0.00748277	0.0581266	GJD3
ENSG00000101474	1613.22	-0.541507	0.202476	-2.67443	0.00748563	0.0581266	APMAP
ENSG00000112335	834.839	-0.607123	0.227136	-2.67295	0.00751878	0.0583497	SNX3
ENSG00000167548	967.981	0.791798	0.296267	2.67258	0.00752694	0.0583789	KMT2D
ENSG00000176974	400.399	-0.744599	0.278687	-2.67182	0.00754421	0.0584786	SHMT1
ENSG00000113328	307.241	-0.627383	0.234839	-2.67154	0.00755032	0.0584918	CCNG1
ENSG00000172530	128.82	0.541161	0.202609	2.67097	0.00756331	0.0585582	BANP
ENSG00000130299	167.087	0.685396	0.256683	2.6702	0.00758052	0.0586572	GTPBP3
ENSG00000117115	40.6162	-0.865822	0.324368	-2.66926	0.00760187	0.0587881	PADI2
ENSG00000002549	321.771	-0.793222	0.297203	-2.66896	0.00760872	0.0588067	LAP3
ENSG00000143401	463.153	-0.81075	0.303817	-2.66855	0.00761797	0.0588275	ANP32E
ENSG00000115042	124.015	-0.556817	0.208667	-2.66845	0.00762029	0.0588275	FAHD2A
ENSG00000111275	319.602	-0.905114	0.339257	-2.66793	0.00763203	0.0588839	ALDH2
ENSG00000166924	11.5529	2.48835	0.932916	2.66728	0.00764675	0.0589631	NYAP1
ENSG00000164077	93.7028	0.844576	0.31677	2.66621	0.00767113	0.0591168	MON1A
ENSG00000152475	15.7501	1.25032	0.469165	2.66498	0.00769922	0.0592776	ZNF837
ENSG00000077097	620.649	-0.910759	0.34176	-2.66491	0.00770094	0.0592776	TOP2B
ENSG00000115425	174.199	-0.623722	0.234092	-2.66443	0.00771194	0.0593049	PECR
ENSG00000106479	29.609	0.914346	0.343176	2.66436	0.00771344	0.0593049	ZNF862
ENSG00000166192	41.3254	0.740298	0.277894	2.66396	0.00772276	0.0593421	SENP8
ENSG00000154277	5115.39	-0.475476	0.178557	-2.66289	0.00774736	0.0594967	UCHL1
ENSG00000114480	398.879	-0.799999	0.300492	-2.6623	0.00776094	0.0595665	GBE1
ENSG00000132773	183.838	0.446564	0.167809	2.66114	0.0077877	0.0597027	TOE1
ENSG00000184220	285.234	-0.544407	0.204565	-2.66129	0.00778409	0.0597027	CMSS1
ENSG00000105953	426.425	-0.692997	0.260466	-2.6606	0.00780011	0.0597632	OGDH
ENSG00000138071	1816.76	-0.842001	0.316698	-2.65869	0.00784455	0.060069	ACTR2
ENSG00000130768	23.329	-0.947261	0.356465	-2.65737	0.00787523	0.0602344	SMPDL3B
ENSG00000010256	1207.51	-0.691381	0.260163	-2.65749	0.00787252	0.0602344	UQCRC1
ENSG00000134996	123.427	-0.689842	0.259651	-2.65681	0.00788842	0.0603005	OSTF1
ENSG00000099326	120.592	0.878591	0.330828	2.65573	0.00791362	0.0604582	MZF1
ENSG00000130640	620.281	-0.46123	0.1737	-2.65533	0.00792308	0.0604608	TUBGCP2
ENSG00000253293	47.5501	1.20442	0.453573	2.6554	0.00792141	0.0604608	HOXA10
ENSG00000225828	4.47699	3.2958	1.24146	2.65478	0.00793607	0.0604903	FAM229A
ENSG00000166439	165.211	0.66408	0.250142	2.65482	0.00793518	0.0604903	RNF169
ENSG00000142002	562.156	-0.411623	0.155089	-2.6541	0.00795209	0.0605775	DPP9
ENSG00000116957	261.807	-0.640532	0.24138	-2.65363	0.00796318	0.0605924	ENSG00000116957
ENSG00000134363	248.803	0.877169	0.330537	2.65377	0.0079598	0.0605924	FST
ENSG00000062485	849.234	-0.805692	0.303649	-2.65337	0.00796934	0.0606045	CS
ENSG00000161914	38.1739	0.821941	0.309864	2.65259	0.00798765	0.0606741	ZNF653
ENSG00000106392	341.497	0.541001	0.203939	2.65277	0.00798352	0.0606741	C1GALT1
ENSG00000185453	83.8406	0.642441	0.24232	2.65121	0.00802033	0.0608874	ZSWIM9
ENSG00000197619	39.7505	0.811528	0.306124	2.65098	0.00802596	0.0608953	ZNF615
ENSG00000164532	67.6908	0.544448	0.2054	2.65067	0.00803334	0.0609164	TBX20
ENSG00000229937	43.4205	-0.74724	0.281927	-2.65047	0.00803796	0.0609166	PRPS1L1
ENSG00000138279	997.209	-0.710068	0.268022	-2.64929	0.00806605	0.0610946	ANXA7
ENSG00000151575	59.2013	-0.548256	0.207047	-2.64797	0.00809757	0.0611665	TEX9
ENSG00000163602	252.673	0.718492	0.271341	2.64793	0.00809871	0.0611665	RYBP
ENSG00000114573	296.989	-0.993907	0.375256	-2.64861	0.00808238	0.0611665	ATP6V1A
ENSG00000114450	177.362	-0.668369	0.25243	-2.64774	0.00810323	0.0611665	GNB4
ENSG00000147174	8.50466	2.22498	0.840184	2.6482	0.00809209	0.0611665	GCNA
ENSG00000131724	880.33	-0.55141	0.208248	-2.64785	0.00810049	0.0611665	IL13RA1
ENSG00000167785	77.8274	0.920472	0.347699	2.64732	0.00811314	0.0612064	ZNF558
ENSG00000136436	392.416	-0.876033	0.330948	-2.64704	0.00811997	0.0612231	CALCOCO2
ENSG00000165312	233.338	1.19987	0.453524	2.64567	0.00815302	0.0613328	OTUD1
ENSG00000005513	23.6292	1.564	0.591154	2.64568	0.00815269	0.0613328	SOX8
ENSG00000155760	348.116	0.637925	0.241097	2.64593	0.00814659	0.0613328	FZD7
ENSG00000189045	5.93997	3.35949	1.26968	2.64595	0.0081463	0.0613328	ANKDD1B
ENSG00000104723	532.375	-0.578273	0.218641	-2.64485	0.00817264	0.0614454	TUSC3
ENSG00000138834	155.229	1.8914	0.715334	2.64408	0.00819126	0.0614461	MAPK8IP3
ENSG00000133247	97.6483	1.11724	0.422532	2.64416	0.00818942	0.0614461	KMT5C
ENSG00000162878	281.067	0.965159	0.365007	2.64422	0.00818787	0.0614461	PKDCC
ENSG00000080503	219.393	-0.673695	0.254793	-2.64409	0.00819103	0.0614461	SMARCA2
ENSG00000001036	757.623	-0.531284	0.201026	-2.64286	0.00822086	0.0616332	FUCA2
ENSG00000119943	35.7938	-0.836415	0.316548	-2.6423	0.00823446	0.0617003	PYROXD2
ENSG00000147509	168.971	0.693526	0.26258	2.6412	0.00826124	0.0618659	RGS20
ENSG00000133818	220.745	0.600042	0.227315	2.63969	0.00829821	0.0619995	RRAS2
ENSG00000133937	11.3657	1.19803	0.453883	2.63952	0.00830246	0.0619995	GSC
ENSG00000167461	556.95	-0.432474	0.163816	-2.64	0.00829054	0.0619995	RAB8A
ENSG00000144355	16.1742	1.20471	0.456294	2.6402	0.00828574	0.0619995	DLX1
ENSG00000197461	308.93	0.808169	0.30617	2.63961	0.0083001	0.0619995	PDGFA
ENSG00000172262	238.599	0.727776	0.275805	2.63874	0.00832157	0.0620723	ZNF131
ENSG00000197279	13.6159	1.11434	0.422284	2.63883	0.00831917	0.0620723	ZNF165
ENSG00000179774	3.59662	2.80751	1.06448	2.63745	0.00835314	0.0622727	ATOH7
ENSG00000197774	50.7526	1.38082	0.523697	2.63668	0.00837219	0.0623796	EME2
ENSG00000104872	323.539	-0.486049	0.184371	-2.63625	0.00838287	0.0624167	PIH1D1
ENSG00000119042	28.0816	0.867732	0.329197	2.63591	0.00839129	0.0624167	SATB2
ENSG00000259956	197.973	0.572163	0.217054	2.63604	0.00838802	0.0624167	RBM15B
ENSG00000205420	159.281	-0.783162	0.297179	-2.63532	0.00840578	0.0624894	KRT6A
ENSG00000185480	261.459	-0.647453	0.245851	-2.63351	0.00845069	0.0627602	PARPBP
ENSG00000114737	43.5338	0.980887	0.372496	2.63328	0.00845641	0.0627602	CISH
ENSG00000196812	39.8029	0.648565	0.246288	2.63336	0.00845436	0.0627602	ZSCAN16
ENSG00000152382	210.157	0.438033	0.166386	2.63263	0.00847272	0.0628461	TADA1
ENSG00000132613	415.494	0.669034	0.254247	2.63143	0.00850269	0.0630064	MTSS2
ENSG00000086061	2578.34	-0.87657	0.333122	-2.63138	0.00850384	0.0630064	DNAJA1
ENSG00000103591	646.296	-0.500126	0.190105	-2.63079	0.00851862	0.0630572	AAGAB
ENSG00000136197	92.0306	0.619852	0.23562	2.63073	0.00852021	0.0630572	C7orf25
ENSG00000127423	131.661	0.592807	0.225422	2.62977	0.00854437	0.0630951	AUNIP
ENSG00000116903	311.673	0.830851	0.315927	2.62988	0.00854142	0.0630951	EXOC8
ENSG00000100105	218.394	0.614569	0.233666	2.63012	0.00853559	0.0630951	PATZ1
ENSG00000214022	516.734	0.722387	0.274669	2.63003	0.00853778	0.0630951	REPIN1
ENSG00000178935	60.2203	0.666868	0.253629	2.62931	0.0085559	0.063145	ZNF552
ENSG00000119514	47.6581	-0.788813	0.300044	-2.62899	0.00856388	0.0631687	GALNT12
ENSG00000187105	17.3284	3.82568	1.45538	2.62865	0.00857244	0.0631967	HEATR4
ENSG00000185069	73.891	-0.862086	0.328056	-2.62786	0.00859242	0.0633088	KRT76
ENSG00000153029	39.6303	-0.751376	0.285972	-2.62745	0.00860281	0.0633149	MR1
ENSG00000181827	314.36	0.31609	0.120296	2.6276	0.00859887	0.0633149	RFX7
ENSG00000184923	5.01096	3.49485	1.33059	2.62654	0.00862569	0.0634129	NUTM2A
ENSG00000085733	1085.83	-0.640277	0.243756	-2.62672	0.00862127	0.0634129	CTTN
ENSG00000164120	744.101	-0.646928	0.246354	-2.62601	0.00863926	0.0634775	HPGD
ENSG00000110619	474.813	-0.749521	0.285563	-2.62471	0.00867224	0.0636845	CARS1
ENSG00000206344	9.15849	2.66542	1.01604	2.62335	0.0087071	0.0639051	HCG27
ENSG00000023228	561.625	-0.923132	0.352	-2.62253	0.00872788	0.0639907	NDUFS1
ENSG00000171456	458.613	0.774371	0.29528	2.6225	0.00872878	0.0639907	ASXL1
ENSG00000131828	801.621	-0.833285	0.317766	-2.62232	0.00873324	0.0639907	PDHA1
ENSG00000146834	333.54	0.617772	0.235636	2.62173	0.00874856	0.0640675	MEPCE
ENSG00000162407	352.777	0.706787	0.269783	2.61983	0.00879737	0.0642637	PLPP3
ENSG00000107485	91.3821	0.925427	0.353214	2.62002	0.00879258	0.0642637	GATA3
ENSG00000177875	29.9746	0.910942	0.347747	2.61956	0.00880445	0.0642637	CCDC184
ENSG00000196227	33.5111	0.880845	0.336237	2.61972	0.00880029	0.0642637	FAM217B
ENSG00000101189	298.892	0.899704	0.343358	2.62031	0.00878499	0.0642637	MRGBP
ENSG00000169398	717.525	-0.337305	0.128752	-2.6198	0.0087982	0.0642637	PTK2
ENSG00000171827	41.2138	1.03444	0.394935	2.61926	0.00881215	0.0642846	ZNF570
ENSG00000134333	7654.89	-1.01952	0.389277	-2.61902	0.00881826	0.0642938	LDHA
ENSG00000114023	410.045	-0.464041	0.177196	-2.61881	0.00882382	0.0642989	FAM162A
ENSG00000135720	567.73	-0.466217	0.178047	-2.61851	0.00883146	0.0643192	DYNC1LI2
ENSG00000133318	1459.81	-0.551039	0.210643	-2.61598	0.00889717	0.0647083	RTN3
ENSG00000172458	18.1654	1.46491	0.559966	2.61607	0.00889478	0.0647083	IL17D
ENSG00000184117	588.665	-0.724375	0.276921	-2.61582	0.00890147	0.0647083	NIPSNAP1
ENSG00000126953	385.649	0.755055	0.288663	2.6157	0.00890442	0.0647083	TIMM8A
ENSG00000184347	366.922	-0.75085	0.287108	-2.61522	0.00891708	0.0647649	SLIT3
ENSG00000005059	138.799	-0.665729	0.254628	-2.61452	0.00893541	0.0648624	MCUB
ENSG00000137804	587.532	-0.824372	0.315361	-2.61406	0.00894734	0.0649135	NUSAP1
ENSG00000148153	171.579	0.643436	0.246242	2.61302	0.00897464	0.065076	INIP
ENSG00000021355	810.436	-0.620408	0.237454	-2.61275	0.00898171	0.0650916	SERPINB1
ENSG00000109220	72.1206	0.736327	0.281881	2.61219	0.00899631	0.0651618	CHIC2
ENSG00000136518	511.266	-0.614298	0.235236	-2.61142	0.0090168	0.0652575	ACTL6A
ENSG00000147419	237.355	-0.565026	0.216376	-2.61132	0.00901937	0.0652575	CCDC25
ENSG00000163026	213.837	0.616184	0.236029	2.61063	0.00903768	0.0653271	WDCP
ENSG00000158290	553.236	-0.668339	0.256012	-2.61058	0.00903885	0.0653271	CUL4B
ENSG00000118804	122.493	0.554646	0.212603	2.60883	0.00908518	0.0656262	STBD1
ENSG00000180346	56.2362	0.719204	0.275742	2.60825	0.00910054	0.0657014	TIGD2
ENSG00000162711	5.90536	3.68398	1.41305	2.60712	0.00913083	0.0658841	NLRP3
ENSG00000166181	507.122	-0.690808	0.26521	-2.60476	0.00919388	0.066303	API5
ENSG00000155849	68.9563	-0.663428	0.254719	-2.60455	0.00919955	0.0663078	ELMO1
ENSG00000005448	471.903	-0.569463	0.218661	-2.60433	0.00920552	0.0663148	WDR54
ENSG00000184640	1564.26	-0.617939	0.23732	-2.60382	0.00921914	0.0663768	SEPTIN9
ENSG00000185085	609.267	0.541142	0.207871	2.60325	0.0092344	0.0664506	INTS5
ENSG00000138378	105.735	-0.694557	0.266936	-2.60196	0.00926925	0.0666652	STAT4
ENSG00000187775	50.3857	1.43839	0.553017	2.60099	0.00929545	0.066725	DNAH17
ENSG00000100425	138.257	0.799962	0.30757	2.60091	0.0092977	0.066725	BRD1
ENSG00000071462	836.578	-0.41874	0.160972	-2.60132	0.00928668	0.066725	BUD23
ENSG00000106993	286.749	0.652365	0.250794	2.6012	0.00928981	0.066725	CDC37L1
ENSG00000187098	139.362	0.570534	0.219381	2.60066	0.00930455	0.066738	MITF
ENSG00000197894	489.345	-0.833612	0.320771	-2.59877	0.00935576	0.067069	ADH5
ENSG00000163558	200.052	-0.685967	0.26406	-2.59777	0.00938313	0.0672289	PRKCI
ENSG00000145194	266.108	0.69879	0.269069	2.59707	0.00940232	0.0673299	ECE2
ENSG00000133111	22.4471	0.882496	0.339887	2.59644	0.00941952	0.067413	RFXAP
ENSG00000070423	536.057	0.755628	0.291064	2.59609	0.00942918	0.067413	RNF126
ENSG00000253958	106.314	0.748211	0.288202	2.59613	0.00942796	0.067413	CLDN23
ENSG00000115484	4103.64	-0.813043	0.313264	-2.5954	0.00944821	0.0675127	CCT4
ENSG00000047056	74.1604	0.678238	0.261393	2.59471	0.00946713	0.0675873	WDR37
ENSG00000120093	48.6648	1.21446	0.468065	2.59465	0.00946885	0.0675873	HOXB3
ENSG00000204681	24.2006	1.65904	0.639462	2.59443	0.00947488	0.0675939	GABBR1
ENSG00000177427	103.706	0.562484	0.216865	2.59371	0.00949477	0.0676994	MIEF2
ENSG00000183496	98.1653	0.801092	0.308891	2.59345	0.00950187	0.0677136	MEX3B
ENSG00000068878	674.514	-0.525787	0.202816	-2.59244	0.00952982	0.0678763	PSME4
ENSG00000125166	1379.83	-0.856283	0.330353	-2.59203	0.00954127	0.0679213	GOT2
ENSG00000143217	17.119	1.50237	0.58022	2.58931	0.00961678	0.0683854	NECTIN4
ENSG00000122691	23.0595	0.988588	0.38177	2.58948	0.00961206	0.0683854	TWIST1
ENSG00000090447	280.786	0.542322	0.209483	2.58886	0.0096294	0.0684384	TFAP4
ENSG00000198315	94.691	0.646693	0.249845	2.58837	0.0096431	0.068499	ZKSCAN8
ENSG00000230124	404.729	-0.489767	0.189266	-2.58772	0.0096613	0.0685916	ACBD6
ENSG00000151348	953.066	-0.613148	0.237029	-2.58681	0.00968685	0.0686627	EXT2
ENSG00000278023	24.9838	-0.796128	0.307752	-2.58691	0.00968411	0.0686627	RDM1
ENSG00000138835	227.322	0.523292	0.202264	2.58717	0.00967679	0.0686627	RGS3
ENSG00000162368	439.929	-0.503171	0.194608	-2.58556	0.00972207	0.0688172	CMPK1
ENSG00000120837	346.935	0.496289	0.19194	2.58565	0.00971961	0.0688172	NFYB
ENSG00000126822	382.265	0.917604	0.354906	2.58548	0.00972422	0.0688172	PLEKHG3
ENSG00000162642	249.822	0.947973	0.366752	2.58478	0.0097441	0.0689093	C1orf52
ENSG00000206530	16.2835	2.11066	0.816611	2.58466	0.00974764	0.0689093	CFAP44
ENSG00000237330	5.40753	2.21522	0.8573	2.58395	0.0097677	0.0689904	RNF223
ENSG00000075826	16.7293	1.95469	0.756506	2.58384	0.00977076	0.0689904	SEC31B
ENSG00000130749	491.03	0.982295	0.380189	2.5837	0.00977472	0.0689904	ZC3H4
ENSG00000160211	12794.6	-0.774452	0.29978	-2.5834	0.0097832	0.0690135	G6PD
ENSG00000277058	70.7465	-0.815212	0.315698	-2.58226	0.00981568	0.0691993	HNRNPCL3
ENSG00000171206	226.802	0.52184	0.202127	2.58174	0.00983042	0.0691993	TRIM8
ENSG00000141582	774.59	0.906657	0.351156	2.58192	0.00982528	0.0691993	CBX4
ENSG00000147604	1474.94	-0.666953	0.258324	-2.58185	0.00982722	0.0691993	RPL7
ENSG00000084072	275.042	-0.531826	0.206067	-2.58085	0.00985579	0.0693042	PPIE
ENSG00000129103	900.036	-0.635221	0.246126	-2.58087	0.00985504	0.0693042	SUMF2
ENSG00000140848	216.182	-0.592197	0.22948	-2.5806	0.0098629	0.0693175	CPNE2
ENSG00000103197	328.066	-0.465122	0.180252	-2.5804	0.00986849	0.06932	TSC2
ENSG00000108239	64.7075	0.551232	0.213643	2.58016	0.00987543	0.069332	TBC1D12
ENSG00000176890	1483.19	-0.746759	0.289446	-2.57996	0.00988111	0.0693352	TYMS
ENSG00000066557	165.789	-0.808661	0.313532	-2.5792	0.00990295	0.0694204	LRRC40
ENSG00000105497	62.2609	0.862348	0.334351	2.57917	0.00990373	0.0694204	ZNF175
ENSG00000116353	114.436	-0.48939	0.189789	-2.5786	0.00992019	0.069499	MECR
ENSG00000179412	70.8619	-0.814001	0.315724	-2.5782	0.0099316	0.0695209	HNRNPCL4
ENSG00000143799	530.312	-0.962955	0.373536	-2.57794	0.00993905	0.0695209	PARP1
ENSG00000123219	301.014	-0.527095	0.204457	-2.57802	0.00993682	0.0695209	CENPK
ENSG00000124564	28.0506	-1.11938	0.434283	-2.57753	0.00995086	0.0695302	SLC17A3
ENSG00000107164	601.248	-0.520174	0.201797	-2.57771	0.00994565	0.0695302	FUBP3
ENSG00000065357	43.994	-0.88452	0.343258	-2.57684	0.00997082	0.0695962	DGKA
ENSG00000150938	3422.31	-0.440127	0.170793	-2.57697	0.0099672	0.0695962	CRIM1
ENSG00000105996	4.26801	1.73997	0.675373	2.57631	0.00998603	0.0696657	HOXA2
ENSG00000156931	119.329	-0.578939	0.22476	-2.5758	0.0100007	0.0697317	VPS8
ENSG00000137817	131.717	1.41596	0.549842	2.57521	0.0100179	0.0698011	PARP6
ENSG00000179361	41.0285	1.1375	0.44173	2.5751	0.0100212	0.0698011	ARID3B
ENSG00000182199	829.467	-0.768285	0.298525	-2.57361	0.0100645	0.0699918	SHMT2
ENSG00000131467	1877.2	-0.424578	0.164961	-2.57381	0.0100584	0.0699918	PSME3
ENSG00000184058	28.8431	0.749544	0.291224	2.57377	0.0100597	0.0699918	TBX1
ENSG00000173153	274.513	0.590888	0.229707	2.57236	0.0101008	0.0701009	ESRRA
ENSG00000182993	49.6027	0.809762	0.314795	2.57234	0.0101013	0.0701009	C12orf60
ENSG00000104957	131.603	1.02097	0.396851	2.57269	0.0100912	0.0701009	YJU2B
ENSG00000085719	367.302	-0.963658	0.374573	-2.57268	0.0100914	0.0701009	CPNE3
ENSG00000198836	365.74	-0.796947	0.309844	-2.57209	0.0101087	0.0701157	OPA1
ENSG00000182704	6617.36	0.842348	0.327577	2.57145	0.0101274	0.0701717	TSKU
ENSG00000136261	732.524	-0.538399	0.209364	-2.5716	0.0101231	0.0701717	BZW2
ENSG00000113845	565.623	-0.375418	0.146047	-2.57053	0.0101543	0.0702844	TIMMDC1
ENSG00000178338	44.6034	0.828893	0.322447	2.57064	0.0101512	0.0702844	ZNF354B
ENSG00000158169	182.847	-0.500753	0.194887	-2.56945	0.010186	0.0704671	FANCC
ENSG00000160051	22.9932	0.967526	0.376577	2.56927	0.0101914	0.0704682	IQCC
ENSG00000277462	59.6243	0.672825	0.261969	2.56834	0.0102187	0.0706197	ZNF670
ENSG00000105221	636.16	-0.536178	0.208831	-2.56753	0.0102427	0.0707486	AKT2
ENSG00000187446	1453.9	-0.655196	0.255206	-2.56733	0.0102486	0.070751	CHP1
ENSG00000122591	126.711	-0.447752	0.174416	-2.56715	0.0102537	0.070751	HYCC1
ENSG00000131747	2530.8	-1.04455	0.40694	-2.56685	0.0102627	0.0707766	TOP2A
ENSG00000139651	146.983	0.663663	0.258581	2.56656	0.0102712	0.0707984	ZNF740
ENSG00000128534	716.044	0.48495	0.189002	2.56584	0.0102926	0.0709086	LSM8
ENSG00000179218	5992.92	-0.674467	0.262902	-2.56547	0.0103038	0.0709487	CALR
ENSG00000213949	59.8167	-0.836286	0.326026	-2.56509	0.010315	0.070989	ITGA1
ENSG00000106031	65.4826	0.649783	0.253358	2.56469	0.0103269	0.0710346	HOXA13
ENSG00000179965	90.5464	0.698501	0.272446	2.56381	0.0103529	0.0711513	ZNF771
ENSG00000179922	75.8513	0.703661	0.274465	2.56376	0.0103547	0.0711513	ZNF784
ENSG00000023902	69.7349	1.09795	0.428338	2.56328	0.0103688	0.0711806	PLEKHO1
ENSG00000072163	10.0125	-1.26391	0.493089	-2.56325	0.0103697	0.0711806	LIMS2
ENSG00000100473	216.412	-0.891373	0.34785	-2.56252	0.0103915	0.0712936	COCH
ENSG00000143252	797.918	-0.606488	0.236778	-2.56142	0.0104244	0.0714456	SDHC
ENSG00000106608	308.786	0.723907	0.282608	2.56152	0.0104215	0.0714456	URGCP
ENSG00000230453	41.8093	0.962256	0.375914	2.55978	0.010474	0.0717479	ANKRD18B
ENSG00000265808	188.121	-0.510271	0.199495	-2.55782	0.0105332	0.0721162	SEC22B
ENSG00000171953	167.134	-0.510809	0.199807	-2.55651	0.0105729	0.0723137	ATPAF2
ENSG00000170619	276.32	0.579503	0.226676	2.55653	0.0105723	0.0723137	COMMD5
ENSG00000113790	38.6713	-0.953314	0.373049	-2.55546	0.0106046	0.0724805	EHHADH
ENSG00000118816	554.956	-0.5329	0.208543	-2.55535	0.0106082	0.0724805	CCNI
ENSG00000141551	1067.25	0.419267	0.164113	2.55475	0.0106265	0.0725675	CSNK1D
ENSG00000153936	91.5825	-0.630615	0.247022	-2.55287	0.0106838	0.0728093	HS2ST1
ENSG00000203812	13443.3	0.58798	0.230302	2.55309	0.0106773	0.0728093	ENSG00000203812
ENSG00000272196	13442.7	0.587888	0.230281	2.55292	0.0106824	0.0728093	ENSG00000272196
ENSG00000102786	254.152	0.738841	0.289354	2.55341	0.0106674	0.0728093	INTS6
ENSG00000117906	1052.81	-0.530909	0.208045	-2.5519	0.0107137	0.0729757	RCN2
ENSG00000085644	115.418	0.912713	0.357757	2.55121	0.0107349	0.0730822	ZNF213
ENSG00000221978	299.116	0.9241	0.362253	2.55098	0.0107421	0.0730939	CCNL2
ENSG00000073737	7.08341	1.51462	0.594258	2.54875	0.010811	0.0735247	DHRS9
ENSG00000117118	926.018	-0.557228	0.218744	-2.5474	0.0108529	0.0735793	SDHB
ENSG00000117862	552.243	-0.557681	0.218914	-2.54749	0.01085	0.0735793	TXNDC12
ENSG00000111087	110.948	0.634399	0.249053	2.54724	0.0108579	0.0735793	GLI1
ENSG00000126790	553.385	0.628299	0.246557	2.54829	0.0108251	0.0735793	L3HYPDH
ENSG00000064787	58.2869	-0.911143	0.357663	-2.54749	0.0108501	0.0735793	BCAS1
ENSG00000128159	95.6774	1.00406	0.394074	2.54789	0.0108376	0.0735793	TUBGCP6
ENSG00000095261	570.855	-0.544129	0.213607	-2.54733	0.010855	0.0735793	PSMD5
ENSG00000116990	17.7397	1.55223	0.609789	2.54552	0.0109116	0.0738042	MYCL
ENSG00000116459	959.493	-0.618718	0.243063	-2.5455	0.0109121	0.0738042	ATP5PB
ENSG00000166455	17.7607	1.25104	0.491477	2.54546	0.0109133	0.0738042	C16orf46
ENSG00000176020	10.4441	1.56798	0.615894	2.54586	0.0109009	0.0738042	AMIGO3
ENSG00000154127	337.64	-0.580869	0.228247	-2.54492	0.0109304	0.0738135	UBASH3B
ENSG00000004897	447.119	-0.69079	0.271416	-2.54514	0.0109235	0.0738135	CDC27
ENSG00000153574	348.532	0.526775	0.206994	2.54488	0.0109314	0.0738135	RPIA
ENSG00000116863	229.002	0.481973	0.18951	2.54327	0.0109822	0.0740806	ADPRS
ENSG00000196419	1243.03	-0.912377	0.358722	-2.54341	0.0109776	0.0740806	XRCC6
ENSG00000197386	405.187	-0.517093	0.203381	-2.54249	0.0110066	0.0742076	HTT
ENSG00000214753	49.2868	-1.00021	0.39346	-2.54208	0.0110196	0.0742575	HNRNPUL2
ENSG00000196418	78.8506	0.639165	0.251524	2.54117	0.0110481	0.0744117	ZNF124
ENSG00000013288	221.031	-0.606821	0.238823	-2.54088	0.0110575	0.0744375	MAN2B2
ENSG00000105852	363.222	-0.600806	0.236552	-2.53984	0.0110902	0.0746198	PON3
ENSG00000101203	7.39533	2.03359	0.801052	2.53865	0.0111281	0.0748368	COL20A1
ENSG00000011590	3.37265	3.68145	1.45037	2.53829	0.0111395	0.0748424	ZBTB32
ENSG00000127989	176.858	0.595087	0.234446	2.53827	0.0111403	0.0748424	MTERF1
ENSG00000143507	60.8993	0.947513	0.373427	2.53734	0.0111698	0.0749724	DUSP10
ENSG00000167968	36.2564	2.92453	1.15267	2.53719	0.0111746	0.0749724	DNASE1L2
ENSG00000170234	179.615	0.458803	0.180836	2.53713	0.0111766	0.0749724	PWWP2A
ENSG00000111445	515.831	-0.596447	0.235111	-2.53688	0.0111847	0.0749889	RFC5
ENSG00000161533	304.741	-0.720741	0.284229	-2.53577	0.0112199	0.0751873	ACOX1
ENSG00000205302	501.665	-0.623406	0.245933	-2.53486	0.0112493	0.0753458	SNX2
ENSG00000125977	714.94	-0.649522	0.256337	-2.53386	0.0112813	0.0755218	EIF2S2
ENSG00000263353	240.319	-0.568348	0.224386	-2.53291	0.0113121	0.0756698	PPIAL4A
ENSG00000100201	1258.44	-0.743518	0.293553	-2.53282	0.0113148	0.0756698	DDX17
ENSG00000172725	401.678	-0.660406	0.260903	-2.53123	0.0113662	0.0759756	CORO1B
ENSG00000107864	14.771	0.98371	0.388669	2.53097	0.0113746	0.0759932	CPEB3
ENSG00000049239	139.208	-0.605321	0.239194	-2.53067	0.0113846	0.0760214	H6PD
ENSG00000110917	875.032	-0.526604	0.208141	-2.53004	0.011405	0.0760813	MLEC
ENSG00000103037	120.038	0.693076	0.273928	2.53014	0.0114016	0.0760813	SETD6
ENSG00000214756	63.0927	1.00995	0.399223	2.52979	0.011413	0.0760964	CSKMT
ENSG00000141030	1595.99	-0.482664	0.190811	-2.52954	0.0114212	0.0761129	COPS3
ENSG00000198837	221.862	0.730491	0.288868	2.52881	0.011445	0.0761501	DENND4B
ENSG00000103043	296.338	-0.617774	0.244266	-2.52911	0.0114353	0.0761501	VAC14
ENSG00000105136	37.4274	0.803591	0.317815	2.52849	0.0114555	0.0761501	ZNF419
ENSG00000125848	316.386	0.649188	0.2567	2.52898	0.0114394	0.0761501	FLRT3
ENSG00000164574	976.618	-0.474589	0.187694	-2.52853	0.0114542	0.0761501	GALNT10
ENSG00000087460	4349.99	-0.590265	0.233532	-2.52755	0.0114861	0.0763146	GNAS
ENSG00000168137	421.033	0.87045	0.34442	2.52729	0.0114945	0.0763326	SETD5
ENSG00000091483	772.314	-0.950769	0.376332	-2.52641	0.0115235	0.0764627	FH
ENSG00000135111	519.625	0.806189	0.319157	2.52599	0.0115372	0.0764627	TBX3
ENSG00000170540	439.466	-0.715053	0.283051	-2.52623	0.0115293	0.0764627	ARL6IP1
[truncated: 12,704 more rows]

## Sheet: WT +polyIC vs -polyIC
	baseMean	log2FoldChange	lfcSE	stat	pvalue	padj	Gene_name
ENSG00000119922	2425.47	9.90159	0.545981	18.1354	1.67483e-73	2.45814e-69	IFIT2
ENSG00000185745	1056.74	8.91669	0.495741	17.9866	2.48203e-72	1.21429e-68	IFIT1
ENSG00000135114	1264.23	9.14035	0.507633	18.0058	1.75425e-72	1.21429e-68	OASL
ENSG00000119917	928.88	7.69341	0.459447	16.7449	6.16585e-63	2.2624e-59	IFIT3
ENSG00000187608	2102.1	7.06966	0.442739	15.968	2.13482e-57	6.26656e-54	ISG15
ENSG00000115267	395.418	6.68176	0.464159	14.3954	5.52956e-47	1.35262e-43	IFIH1
ENSG00000157601	218.505	7.26157	0.510214	14.2324	5.76717e-46	1.20921e-42	MX1
ENSG00000213928	341.926	4.96617	0.356311	13.9378	3.73529e-44	6.85286e-41	IRF9
ENSG00000125347	1197.65	4.68819	0.347835	13.4782	2.10221e-41	3.42823e-38	IRF1
ENSG00000126709	1099.32	5.24627	0.417211	12.5746	2.91135e-36	4.27299e-33	IFI6
ENSG00000107201	463.59	5.34828	0.429046	12.4655	1.15127e-35	1.53611e-32	RIGI
ENSG00000162772	880.845	5.5145	0.464926	11.861	1.88635e-32	2.30716e-29	ATF3
ENSG00000185507	530.582	6.39145	0.557288	11.4689	1.89141e-30	2.1354e-27	IRF7
ENSG00000115009	185.426	6.7499	0.620191	10.8836	1.38022e-27	1.44696e-24	CCL20
ENSG00000169429	1093.46	7.41771	0.68438	10.8386	2.25948e-27	2.21082e-24	CXCL8
ENSG00000120738	2745.71	10.5441	0.98511	10.7035	9.80259e-27	8.99204e-24	EGR1
ENSG00000142871	4429.65	4.01258	0.383767	10.4558	1.37861e-25	1.19023e-22	CCN1
ENSG00000184557	1112.35	4.92681	0.473748	10.3996	2.48846e-25	2.02907e-22	SOCS3
ENSG00000128016	2938.6	5.62737	0.543154	10.3606	3.74798e-25	2.89521e-22	ZFP36
ENSG00000173334	650.709	3.24172	0.319402	10.1493	3.33616e-24	2.44824e-21	TRIB1
ENSG00000184545	287.399	5.42108	0.538368	10.0695	7.5387e-24	5.26883e-21	DUSP8
ENSG00000118503	301.231	4.95677	0.495767	9.99818	1.55231e-23	1.0356e-20	TNFAIP3
ENSG00000185022	323.645	5.0768	0.508446	9.98493	1.77421e-23	1.13218e-20	MAFF
ENSG00000169242	883.674	3.16528	0.324129	9.76551	1.58314e-22	9.68158e-20	EFNA1
ENSG00000099860	1403.67	3.70457	0.385279	9.61531	6.89029e-22	4.04515e-19	GADD45B
ENSG00000271503	1078.96	10.79	1.13121	9.53848	1.44942e-21	8.18199e-19	CCL5
ENSG00000132510	683.748	4.81334	0.508221	9.47096	2.77294e-21	1.50735e-18	KDM6B
ENSG00000204010	46.2624	8.59093	0.91194	9.4205	4.48946e-21	2.32695e-18	IFIT1B
ENSG00000078401	2165.14	2.65374	0.281773	9.418	4.59777e-21	2.32695e-18	EDN1
ENSG00000134326	66.1379	5.45489	0.579897	9.40665	5.12205e-21	2.50588e-18	CMPK2
ENSG00000177606	2048.47	3.93261	0.425455	9.24331	2.38991e-20	1.1202e-17	JUN
ENSG00000170345	1618.18	7.22797	0.782165	9.24099	2.44235e-20	1.1202e-17	FOS
ENSG00000148926	3571.99	3.68604	0.402585	9.15593	5.38934e-20	2.32645e-17	ADM
ENSG00000143878	2187.74	2.6761	0.292263	9.1565	5.36092e-20	2.32645e-17	RHOB
ENSG00000130589	788.703	6.29044	0.688527	9.13608	6.47575e-20	2.71556e-17	HELZ2
ENSG00000125740	286.975	8.06446	0.885772	9.10444	8.67127e-20	3.53523e-17	FOSB
ENSG00000141682	721.78	4.60461	0.507521	9.07275	1.16051e-19	4.60347e-17	PMAIP1
ENSG00000151014	551.416	2.58761	0.288469	8.97015	2.96102e-19	1.14366e-16	NOCT
ENSG00000081041	2105.42	6.94415	0.775538	8.95399	3.42867e-19	1.29032e-16	CXCL2
ENSG00000120129	6652.5	3.3393	0.373227	8.94709	3.64993e-19	1.31033e-16	DUSP1
ENSG00000137331	4297.99	4.3867	0.490311	8.94677	3.6604e-19	1.31033e-16	IER3
ENSG00000171855	690.508	13.9529	1.5628	8.92815	4.33176e-19	1.51374e-16	IFNB1
ENSG00000160888	2670.15	3.75605	0.421584	8.90937	5.13236e-19	1.75181e-16	IER2
ENSG00000170684	262.145	2.2876	0.258259	8.85775	8.16449e-19	2.72341e-16	ZNF296
ENSG00000163734	1108.54	6.29788	0.711985	8.84551	9.11088e-19	2.97156e-16	CXCL3
ENSG00000164442	366.671	4.28363	0.485911	8.81566	1.18986e-18	3.79642e-16	CITED2
ENSG00000113070	138.481	3.77119	0.433549	8.6984	3.36588e-18	1.05109e-15	HBEGF
ENSG00000067082	1076.81	3.08353	0.355927	8.66338	4.57977e-18	1.40036e-15	KLF6
ENSG00000109321	2071.63	1.83697	0.21236	8.65026	5.13812e-18	1.53902e-15	AREG
ENSG00000144655	710.545	4.21818	0.488036	8.64318	5.4672e-18	1.60484e-15	CSRNP1
ENSG00000138646	200.156	4.20597	0.490089	8.58206	9.31905e-18	2.68188e-15	HERC5
ENSG00000059728	113.535	3.70931	0.433384	8.55896	1.13891e-17	3.21457e-15	MXD1
ENSG00000115963	986.06	2.03076	0.237555	8.54858	1.24617e-17	3.45095e-15	RND3
ENSG00000100906	3791.5	3.75237	0.439586	8.53615	1.38774e-17	3.77182e-15	NFKBIA
ENSG00000138166	1086.99	2.49893	0.293701	8.50842	1.76318e-17	4.70512e-15	DUSP5
ENSG00000247315	426.674	2.37245	0.279887	8.47645	2.32171e-17	6.08494e-15	ZCCHC3
ENSG00000165312	233.338	4.06861	0.480419	8.46889	2.47752e-17	6.3794e-15	OTUD1
ENSG00000105327	468.635	4.40498	0.520415	8.46436	2.57558e-17	6.51755e-15	BBC3
ENSG00000197019	1221.17	3.14494	0.371762	8.45954	2.68441e-17	6.6778e-15	SERTAD1
ENSG00000185338	113.944	7.09716	0.849537	8.35416	6.59012e-17	1.61205e-14	SOCS1
ENSG00000127129	212.862	2.25098	0.269866	8.3411	7.36006e-17	1.77088e-14	EDN2
ENSG00000116717	741.112	3.17455	0.381605	8.31895	8.87496e-17	2.10093e-14	GADD45A
ENSG00000123358	991.178	3.27381	0.394072	8.30765	9.76123e-17	2.27406e-14	NR4A1
ENSG00000182393	2351.15	13.5758	1.63979	8.27902	1.24194e-16	2.84811e-14	IFNL1
ENSG00000105559	134.918	6.54812	0.799116	8.19421	2.52248e-16	5.69576e-14	PLEKHA4
ENSG00000180667	276.724	3.11202	0.383668	8.11124	5.01076e-16	1.11429e-13	YOD1
ENSG00000144802	800.86	5.9598	0.742925	8.02208	1.03973e-15	2.27763e-13	NFKBIZ
ENSG00000163874	405.031	3.13194	0.390695	8.01634	1.08942e-15	2.35138e-13	ZC3H12A
ENSG00000087074	3835.48	7.16713	0.895121	8.00689	1.17648e-15	2.50249e-13	PPP1R15A
ENSG00000175213	214.178	1.72146	0.215332	7.99443	1.30175e-15	2.71362e-13	ZNF408
ENSG00000011422	1998.06	2.99697	0.374931	7.9934	1.31271e-15	2.71362e-13	PLAUR
ENSG00000108691	1311.38	3.41169	0.427412	7.98221	1.43742e-15	2.93014e-13	CCL2
ENSG00000221869	1149.71	2.82681	0.35671	7.92467	2.28754e-15	4.5992e-13	CEBPD
ENSG00000171522	67.1995	4.02188	0.508066	7.91605	2.45183e-15	4.8629e-13	PTGER4
ENSG00000125968	8540.09	1.64746	0.209426	7.86654	3.64595e-15	7.13488e-13	ID1
ENSG00000163739	849.386	5.4773	0.700841	7.81532	5.48228e-15	1.05873e-12	CXCL1
ENSG00000108771	34.3316	6.47612	0.830071	7.80189	6.09881e-15	1.1625e-12	DHX58
ENSG00000187479	29.5898	7.18819	0.923011	7.78776	6.82055e-15	1.2834e-12	C11orf96
ENSG00000124201	914.604	3.34202	0.429913	7.77371	7.62206e-15	1.41606e-12	ZNFX1
ENSG00000182324	39.127	7.47099	0.96466	7.74469	9.58178e-15	1.7579e-12	KCNJ14
ENSG00000167470	1661.22	1.94969	0.252171	7.73163	1.06181e-14	1.92397e-12	MIDN
ENSG00000171223	2613.38	2.83841	0.367378	7.72613	1.10864e-14	1.98432e-12	JUNB
ENSG00000197110	1185.31	12.6901	1.64793	7.70064	1.35383e-14	2.394e-12	IFNL3
ENSG00000121966	47.1788	5.62524	0.731042	7.69483	1.41682e-14	2.47556e-12	CXCR4
ENSG00000198517	1238.86	2.52658	0.329322	7.67205	1.69263e-14	2.92268e-12	MAFK
ENSG00000136826	573.855	3.69974	0.484936	7.62934	2.35966e-14	4.02706e-12	KLF4
ENSG00000108551	54.9869	4.65446	0.610749	7.6209	2.51904e-14	4.24965e-12	RASD1
ENSG00000176907	2883.63	2.4662	0.325289	7.58158	3.41368e-14	5.69347e-12	TCIM
ENSG00000183709	1128.04	12.9068	1.70791	7.5571	4.12168e-14	6.79707e-12	IFNL2
ENSG00000163660	971.508	3.9056	0.517223	7.55108	4.31659e-14	7.0394e-12	CCNL1
ENSG00000120217	88.4058	3.75949	0.499291	7.52966	5.08732e-14	8.20511e-12	CD274
ENSG00000111335	52.54	8.67314	1.15387	7.51658	5.62284e-14	8.97026e-12	OAS2
ENSG00000177125	86.1502	2.52974	0.337614	7.49302	6.73073e-14	1.06223e-11	ZBTB34
ENSG00000163545	1792.63	3.28149	0.438334	7.48628	7.08541e-14	1.1063e-11	NUAK2
ENSG00000134321	188.951	12.652	1.69049	7.48422	7.19729e-14	1.11194e-11	RSAD2
ENSG00000134363	248.803	2.65185	0.354699	7.47633	7.64245e-14	1.16842e-11	FST
ENSG00000132109	200.652	2.70414	0.362688	7.45583	8.93064e-14	1.35129e-11	TRIM21
ENSG00000128335	332.92	2.73925	0.367681	7.45006	9.32947e-14	1.39723e-11	APOL2
ENSG00000137965	19.262	7.42278	1.00018	7.42145	1.15845e-13	1.71743e-11	IFI44
ENSG00000118523	1230.19	3.14894	0.424663	7.41515	1.21483e-13	1.78301e-11	CCN2
ENSG00000136997	3435.83	2.25203	0.305386	7.37436	1.65139e-13	2.39975e-11	MYC
ENSG00000167772	734.643	2.74126	0.372836	7.35246	1.94592e-13	2.77284e-11	ANGPTL4
ENSG00000112773	139.996	2.73979	0.372583	7.35349	1.93102e-13	2.77284e-11	TENT5A
ENSG00000114315	835.384	2.79149	0.381047	7.32584	2.37402e-13	3.35033e-11	HES1
ENSG00000142178	1739.24	1.79606	0.24559	7.31324	2.60782e-13	3.64524e-11	SIK1
ENSG00000198576	38.0264	5.36017	0.733869	7.30399	2.79363e-13	3.86812e-11	ARC
ENSG00000175505	782.526	2.93759	0.402864	7.29176	3.05927e-13	4.15749e-11	CLCF1
ENSG00000128342	256.132	3.05237	0.418548	7.29277	3.03641e-13	4.15749e-11	LIF
ENSG00000275993	1786.27	1.78548	0.245185	7.2822	3.2843e-13	4.42235e-11	LOC102724428
ENSG00000173559	147.014	1.93763	0.266339	7.27503	3.46332e-13	4.62102e-11	NABP1
ENSG00000172602	894.569	2.45553	0.339364	7.23569	4.63168e-13	6.12425e-11	RND1
ENSG00000006194	264.136	1.55898	0.215947	7.2193	5.22565e-13	6.78733e-11	ZNF263
ENSG00000169155	128.508	2.27779	0.315493	7.21977	5.20764e-13	6.78733e-11	ZBTB43
ENSG00000119508	130.15	3.09583	0.430395	7.193	6.33831e-13	8.1603e-11	NR4A3
ENSG00000155918	85.9379	3.9682	0.553889	7.16426	7.82102e-13	9.98167e-11	RAET1L
ENSG00000138135	148.079	11.7306	1.64339	7.13805	9.46614e-13	1.19771e-10	CH25H
ENSG00000165949	51.9038	5.08063	0.711893	7.13678	9.55392e-13	1.19849e-10	IFI27
ENSG00000020577	119.552	2.38805	0.335477	7.11836	1.09221e-12	1.3585e-10	SAMD4A
ENSG00000182782	13.8234	5.04293	0.709269	7.11004	1.16012e-12	1.41893e-10	HCAR2
ENSG00000100342	147.437	3.00301	0.422356	7.11014	1.15922e-12	1.41893e-10	APOL1
ENSG00000127528	380.58	3.41434	0.480763	7.10192	1.23035e-12	1.49238e-10	KLF2
ENSG00000146859	20.3047	4.27365	0.601892	7.10036	1.24437e-12	1.49701e-10	TMEM140
ENSG00000162783	1218.12	2.46193	0.347385	7.08704	1.37006e-12	1.63483e-10	IER5
ENSG00000177051	213.334	1.80091	0.254334	7.08089	1.43229e-12	1.6953e-10	FBXO46
ENSG00000130513	1585.08	3.29113	0.46563	7.06813	1.5703e-12	1.84378e-10	GDF15
ENSG00000187475	55.8769	4.08609	0.578231	7.06655	1.58838e-12	1.85021e-10	H1-6
ENSG00000075426	1349.94	2.14965	0.304857	7.05132	1.77225e-12	2.04814e-10	FOSL2
ENSG00000124882	1737.48	1.83459	0.260969	7.0299	2.06682e-12	2.3699e-10	EREG
ENSG00000175592	1091.52	2.31782	0.330381	7.01561	2.28956e-12	2.60495e-10	FOSL1
ENSG00000164236	260.492	3.43751	0.490945	7.00182	2.52653e-12	2.85245e-10	ANKRD33B
ENSG00000060491	527.778	2.23199	0.319391	6.98829	2.78257e-12	3.11755e-10	OGFR
ENSG00000221963	153.328	2.91486	0.417267	6.98559	2.83658e-12	3.15397e-10	APOL6
ENSG00000113916	217.573	4.03213	0.577798	6.97845	2.98464e-12	3.29365e-10	BCL6
ENSG00000100483	180.109	2.37767	0.340878	6.97514	3.05558e-12	3.34677e-10	VCPKMT
ENSG00000204839	66.0922	4.97406	0.713428	6.97205	3.12359e-12	3.39592e-10	MROH6
ENSG00000057657	106.49	3.51363	0.504389	6.96611	3.25826e-12	3.51628e-10	PRDM1
ENSG00000159388	254.596	3.00403	0.432217	6.95028	3.64572e-12	3.90571e-10	BTG2
ENSG00000150347	75.9727	3.54992	0.51222	6.93046	4.19477e-12	4.46135e-10	ARID5B
ENSG00000159200	220.097	2.5378	0.36733	6.90876	4.88891e-12	5.1622e-10	RCAN1
ENSG00000100918	149.097	7.40592	1.0736	6.8982	5.26641e-12	5.52108e-10	REC8
ENSG00000087494	269.583	1.84266	0.267161	6.89719	5.30424e-12	5.5213e-10	PTHLH
ENSG00000140519	292.619	2.79446	0.406548	6.87362	6.25935e-12	6.46961e-10	RHCG
ENSG00000162510	35.4599	5.71982	0.832563	6.87013	6.41444e-12	6.58354e-10	MATN1
ENSG00000136158	212.572	3.4773	0.506729	6.86225	6.77857e-12	6.90897e-10	SPRY2
ENSG00000139318	160.46	2.79059	0.407893	6.84149	7.83763e-12	7.9333e-10	DUSP6
ENSG00000111912	1332.82	1.92787	0.282598	6.82195	8.98141e-12	9.02877e-10	NCOA7
ENSG00000090339	82.2861	3.5997	0.528285	6.81394	9.49604e-12	9.48118e-10	ICAM1
ENSG00000125848	316.386	1.88992	0.278232	6.79261	1.1012e-11	1.09205e-09	FLRT3
ENSG00000205903	291.841	2.22361	0.327689	6.78574	1.15491e-11	1.13763e-09	ZNF316
ENSG00000120616	263.854	1.99628	0.295868	6.74721	1.50713e-11	1.47468e-09	EPC1
ENSG00000118515	797.891	1.89023	0.280239	6.74504	1.52981e-11	1.48695e-09	SGK1
ENSG00000205413	133.295	3.62285	0.540293	6.70535	2.00927e-11	1.94014e-09	SAMD9
ENSG00000223638	12.3439	8.3336	1.2441	6.6985	2.10569e-11	2.01995e-09	RFPL4A
ENSG00000170581	318.681	3.35878	0.503324	6.67318	2.50313e-11	2.38562e-09	STAT2
ENSG00000173281	115.996	2.63412	0.396191	6.64863	2.95837e-11	2.78974e-09	PPP1R3B
ENSG00000197976	399.464	1.2711	0.191191	6.64829	2.96518e-11	2.78974e-09	AKAP17A
ENSG00000232810	20.9496	7.91114	1.19101	6.64239	3.0863e-11	2.8852e-09	TNF
ENSG00000095752	804.272	2.68364	0.404428	6.63565	3.23072e-11	3.0011e-09	IL11
ENSG00000152778	339.31	2.09023	0.315942	6.61589	3.69333e-11	3.40925e-09	IFIT5
ENSG00000148339	171.978	2.37407	0.359681	6.60049	4.09798e-11	3.75913e-09	SLC25A25
ENSG00000188070	61.6169	2.03757	0.308872	6.59681	4.20086e-11	3.82957e-09	ZFTA
ENSG00000255398	12.9657	5.3707	0.817929	6.56622	5.16093e-11	4.67574e-09	HCAR3
ENSG00000196428	718.494	2.00412	0.306235	6.54439	5.9737e-11	5.3789e-09	TSC22D2
ENSG00000105732	1086.68	1.51125	0.231125	6.53867	6.20684e-11	5.55474e-09	ZNF574
ENSG00000105939	1777.75	2.95096	0.451392	6.53747	6.25702e-11	5.56571e-09	ZC3HAV1
ENSG00000134107	1623.62	2.07116	0.317687	6.51948	7.05529e-11	6.16372e-09	BHLHE40
ENSG00000146278	706.508	2.18205	0.33468	6.51981	7.0395e-11	6.16372e-09	PNRC1
ENSG00000164949	161.914	2.49415	0.382539	6.51999	7.03132e-11	6.16372e-09	GEM
ENSG00000189042	172.253	1.83771	0.28196	6.51763	7.14267e-11	6.20313e-09	ZNF567
ENSG00000122644	295.458	2.21219	0.339671	6.51274	7.37915e-11	6.37081e-09	ARL4A
ENSG00000265972	19.0617	4.31162	0.664498	6.48855	8.66679e-11	7.39549e-09	TXNIP
ENSG00000107984	6327.61	1.13388	0.17475	6.4886	8.66369e-11	7.39549e-09	DKK1
ENSG00000104899	59.912	3.55268	0.548557	6.47641	9.39319e-11	7.96901e-09	AMH
ENSG00000153234	85.3477	3.36571	0.520424	6.46726	9.97983e-11	8.41805e-09	NR4A2
ENSG00000101216	185.746	1.28888	0.199327	6.46615	1.00533e-10	8.43155e-09	GMEB2
ENSG00000166261	112.161	2.02416	0.313625	6.45407	1.08883e-10	9.07999e-09	ZNF202
ENSG00000148677	630.816	4.52133	0.701096	6.44894	1.12636e-10	9.33985e-09	ANKRD1
ENSG00000179094	221.086	3.16789	0.49145	6.44601	1.14833e-10	9.46854e-09	PER1
ENSG00000155090	1379.81	1.83396	0.284723	6.44121	1.18521e-10	9.71809e-09	KLF10
ENSG00000168811	42.9973	5.25235	0.81554	6.44034	1.19207e-10	9.72004e-09	IL12A
ENSG00000145632	2544.15	2.34853	0.365532	6.42495	1.31909e-10	1.06963e-08	PLK2
ENSG00000126562	32.6977	4.98434	0.776666	6.41761	1.38429e-10	1.11633e-08	WNK4
ENSG00000205560	30.5138	4.32132	0.673639	6.4149	1.40918e-10	1.13019e-08	CPT1B
ENSG00000188483	5439.25	1.74907	0.272839	6.41063	1.44922e-10	1.15599e-08	IER5L
ENSG00000224420	18.5496	6.01231	0.938786	6.40434	1.51018e-10	1.19166e-08	ADM5
ENSG00000244731	26.4535	5.17902	0.808624	6.40473	1.50638e-10	1.19166e-08	C4A
ENSG00000229292	11.2479	8.1289	1.27103	6.39552	1.6e-10	1.25579e-08	RFPL4AL1
ENSG00000168564	262.96	1.8401	0.288461	6.37902	1.78219e-10	1.39134e-08	CDKN2AIP
ENSG00000139182	32.5227	4.29393	0.677445	6.33842	2.32129e-10	1.80262e-08	CLSTN3
ENSG00000179886	348.161	1.42045	0.224508	6.32693	2.50093e-10	1.9319e-08	TIGD5
ENSG00000117228	26.9699	4.96497	0.78601	6.31668	2.67239e-10	2.05354e-08	GBP1
ENSG00000224389	26.1021	5.23306	0.829577	6.3081	2.82476e-10	2.15932e-08	C4B
ENSG00000166860	155.623	1.87971	0.298648	6.29409	3.09205e-10	2.3514e-08	ZBTB39
ENSG00000176842	69.1334	2.1152	0.336627	6.28351	3.31016e-10	2.50429e-08	IRX5
ENSG00000125285	60.2242	2.03601	0.325599	6.25314	4.02283e-10	3.0124e-08	SOX21
ENSG00000137628	126.448	3.01366	0.481886	6.25388	4.00375e-10	3.0124e-08	DDX60
ENSG00000143333	15.2603	4.34224	0.694776	6.24985	4.10851e-10	3.06095e-08	RGS16
ENSG00000169245	61.4621	11.0221	1.76718	6.23712	4.45697e-10	3.30379e-08	CXCL10
ENSG00000173846	194.044	3.23238	0.519692	6.21979	4.97806e-10	3.67151e-08	PLK3
ENSG00000213398	38.6515	5.15698	0.829341	6.21817	5.02998e-10	3.69125e-08	LCAT
ENSG00000152464	408.507	1.27769	0.205676	6.21217	5.22581e-10	3.81588e-08	RPP38
ENSG00000166886	159.103	1.69183	0.273399	6.18813	6.0884e-10	4.42374e-08	NAB2
ENSG00000130787	680.936	4.47481	0.723919	6.18137	6.35484e-10	4.59217e-08	HIP1R
ENSG00000138496	131.601	2.06987	0.334893	6.18068	6.38279e-10	4.59217e-08	PARP9
ENSG00000152518	1431.78	2.22399	0.36006	6.17673	6.54442e-10	4.68548e-08	ZFP36L2
ENSG00000198355	613.911	2.31743	0.375349	6.17407	6.65542e-10	4.71892e-08	PIM3
ENSG00000120709	371.031	2.55888	0.414425	6.17453	6.63591e-10	4.71892e-08	FAM53C
ENSG00000140406	151.033	2.71277	0.439628	6.1706	6.80294e-10	4.80033e-08	TLNRD1
ENSG00000102890	29.9886	4.04843	0.656286	6.16869	6.88561e-10	4.83541e-08	ELMO3
ENSG00000184979	84.6645	2.42794	0.394105	6.16064	7.24524e-10	5.06373e-08	USP18
ENSG00000083844	188.648	1.26903	0.206433	6.14743	7.87505e-10	5.47783e-08	ZNF264
ENSG00000171606	261.316	1.13709	0.185268	6.13753	8.38144e-10	5.80257e-08	ZNF274
ENSG00000150457	283.409	2.26924	0.370075	6.13184	8.68701e-10	5.98588e-08	LATS2
ENSG00000105499	34.9991	3.41705	0.557598	6.12816	8.89012e-10	6.09721e-08	PLA2G4C
ENSG00000167874	15.3452	7.502	1.22499	6.12413	9.11792e-10	6.22436e-08	TMEM88
ENSG00000137449	336.51	1.65878	0.272335	6.09097	1.12231e-09	7.62602e-08	CPEB2
ENSG00000167550	50.2525	3.67533	0.60354	6.08961	1.13183e-09	7.65526e-08	RHEBL1
ENSG00000143384	1707.71	1.74069	0.286002	6.08628	1.15563e-09	7.78038e-08	MCL1
ENSG00000113369	357.404	1.56808	0.257709	6.08468	1.16724e-09	7.78706e-08	ARRDC3
ENSG00000165684	249.816	2.31435	0.380347	6.08485	1.16597e-09	7.78706e-08	SNAPC4
ENSG00000068745	422.237	1.32138	0.218029	6.06056	1.35646e-09	9.00848e-08	IP6K2
ENSG00000117036	281.268	2.26823	0.374638	6.05447	1.4088e-09	9.31395e-08	ETV3
ENSG00000176697	458.465	2.12015	0.350255	6.05317	1.42025e-09	9.34752e-08	BDNF
ENSG00000204859	90.2644	1.53656	0.255233	6.02022	1.74183e-09	1.14129e-07	ZBTB48
ENSG00000143322	392.488	2.29339	0.381181	6.01652	1.78206e-09	1.16029e-07	ABL2
ENSG00000174010	256.495	1.1775	0.195724	6.0161	1.78664e-09	1.16029e-07	KLHL15
ENSG00000141582	774.59	2.25106	0.374718	6.00734	1.88596e-09	1.21939e-07	CBX4
ENSG00000179674	20.6218	4.67078	0.777874	6.00454	1.91872e-09	1.23513e-07	ARL14
ENSG00000153714	168.883	2.72022	0.453539	5.99778	2.00039e-09	1.28208e-07	LURAP1L
ENSG00000023608	460.304	1.83401	0.306187	5.98985	2.10038e-09	1.34032e-07	SNAPC1
ENSG00000101665	178.154	2.10872	0.352147	5.98819	2.12194e-09	1.34821e-07	SMAD7
ENSG00000165494	545.642	2.82117	0.471391	5.98478	2.16677e-09	1.37076e-07	PCF11
ENSG00000185730	176.472	1.38678	0.232413	5.96687	2.41843e-09	1.5234e-07	ZNF696
ENSG00000163659	605.081	1.84049	0.308697	5.96211	2.48995e-09	1.56175e-07	TIPARP
ENSG00000175895	96.5265	1.59054	0.267424	5.94765	2.72021e-09	1.69891e-07	PLEKHF2
ENSG00000082258	224.676	1.88837	0.317689	5.94407	2.78029e-09	1.72908e-07	CCNT2
ENSG00000197024	242.102	1.17628	0.198024	5.94009	2.84861e-09	1.76409e-07	ZNF398
ENSG00000107968	298.645	2.11144	0.355608	5.93754	2.89337e-09	1.78429e-07	MAP3K8
ENSG00000135899	99.2226	2.52214	0.425517	5.92723	3.08092e-09	1.89199e-07	SP110
ENSG00000172183	340.395	2.70021	0.457014	5.90836	3.45527e-09	2.11304e-07	ISG20
ENSG00000204569	696.994	2.44576	0.414207	5.90468	3.53324e-09	2.15176e-07	PPP1R10
ENSG00000008300	160.082	2.52928	0.428802	5.89848	3.66865e-09	2.22499e-07	CELSR3
ENSG00000178607	154.829	1.62989	0.277043	5.88316	4.02498e-09	2.43106e-07	ERN1
ENSG00000105643	199.287	1.13252	0.193096	5.86506	4.48978e-09	2.70068e-07	ARRDC2
ENSG00000188290	843.666	2.62783	0.448468	5.85959	4.64021e-09	2.77977e-07	HES4
ENSG00000174579	163.715	1.57876	0.26953	5.85746	4.70011e-09	2.80421e-07	MSL2
ENSG00000169635	51.5317	2.16392	0.369783	5.85187	4.86076e-09	2.88832e-07	HIC2
ENSG00000139800	249.768	2.11014	0.360802	5.84849	4.96063e-09	2.93577e-07	ZIC5
ENSG00000118985	165.452	1.8913	0.323488	5.84659	5.01745e-09	2.95747e-07	ELL2
ENSG00000055483	682.555	1.57066	0.268751	5.84431	5.08674e-09	2.98632e-07	USP36
ENSG00000174136	115.067	2.22335	0.381704	5.8248	5.7182e-09	3.34367e-07	RGMB
ENSG00000139289	1262.05	1.99874	0.343188	5.82404	5.74432e-09	3.34561e-07	PHLDA1
ENSG00000105675	26.0445	6.08333	1.04626	5.81438	6.08604e-09	3.53062e-07	ATP4A
ENSG00000165655	356.206	2.03308	0.349708	5.81364	6.1127e-09	3.53213e-07	ZNF503
ENSG00000089692	39.8173	6.78055	1.1674	5.80826	6.31251e-09	3.63328e-07	LAG3
ENSG00000167565	786.574	1.75463	0.302516	5.80013	6.62652e-09	3.79912e-07	SERTAD3
ENSG00000196083	167.441	1.28568	0.221771	5.79733	6.73771e-09	3.84784e-07	IL1RAP
ENSG00000068976	42.6775	4.56611	0.790503	5.7762	7.64055e-09	4.34653e-07	PYGM
ENSG00000272333	687.449	2.51393	0.435629	5.77081	7.88909e-09	4.47059e-07	KMT2B
ENSG00000163795	171.655	2.46876	0.428267	5.76453	8.18849e-09	4.6224e-07	ZNF513
ENSG00000007944	95.951	2.12934	0.369726	5.75925	8.44899e-09	4.75118e-07	MYLIP
ENSG00000111266	439.84	1.85014	0.321341	5.75756	8.53378e-09	4.78055e-07	DUSP16
ENSG00000114019	1379.47	2.24266	0.390504	5.74298	9.30234e-09	5.19127e-07	AMOTL2
ENSG00000174276	378.339	1.37309	0.239144	5.74168	9.37443e-09	5.21169e-07	ZNHIT2
ENSG00000146094	12.3927	5.76867	1.00738	5.7264	1.02586e-08	5.6817e-07	DOK3
ENSG00000124216	257.834	1.67467	0.29276	5.7203	1.06338e-08	5.86739e-07	SNAI1
ENSG00000154914	85.3697	2.28233	0.39934	5.71527	1.09528e-08	6.02075e-07	USP43
ENSG00000275302	24.381	9.69949	1.69746	5.71412	1.10271e-08	6.039e-07	CCL4
ENSG00000149289	161.685	1.66188	0.290977	5.71138	1.12061e-08	6.11421e-07	ZC3H12C
ENSG00000148154	399.851	1.49879	0.262457	5.71059	1.12588e-08	6.1202e-07	UGCG
ENSG00000204256	1259.2	2.25042	0.394315	5.70717	1.14868e-08	6.22111e-07	BRD2
ENSG00000166225	198.421	1.74361	0.305851	5.70086	1.19206e-08	6.43229e-07	FRS2
ENSG00000187678	101.601	2.33947	0.413527	5.65735	1.53724e-08	8.26449e-07	SPRY4
ENSG00000183486	9.61462	6.78228	1.20087	5.64782	1.62494e-08	8.70409e-07	MX2
ENSG00000129749	15.3758	5.02432	0.890224	5.64389	1.66254e-08	8.81064e-07	CHRNA10
ENSG00000169951	81.981	2.32173	0.411296	5.64492	1.65256e-08	8.81064e-07	ZNF764
ENSG00000131480	8.69168	4.99854	0.885661	5.64386	1.66284e-08	8.81064e-07	AOC2
ENSG00000197483	122.271	1.57789	0.27975	5.64038	1.69677e-08	8.95809e-07	ZNF628
ENSG00000159216	136.028	1.97257	0.349827	5.63871	1.71329e-08	9.01288e-07	RUNX1
ENSG00000137857	23.7588	4.76265	0.845996	5.62964	1.80588e-08	9.46602e-07	DUOX1
ENSG00000261221	192.502	1.88448	0.334926	5.62654	1.83856e-08	9.60303e-07	ZNF865
ENSG00000167395	126.084	2.36019	0.419681	5.62377	1.86836e-08	9.7241e-07	ZNF646
ENSG00000088826	1306.32	1.22141	0.217278	5.62142	1.89399e-08	9.82263e-07	SMOX
ENSG00000138623	58.6022	2.97788	0.530047	5.61814	1.93026e-08	9.97552e-07	SEMA7A
ENSG00000167244	98.0031	3.52609	0.628512	5.61021	2.02078e-08	1.04066e-06	IGF2
ENSG00000154358	46.2353	2.89079	0.51569	5.60568	2.07438e-08	1.06404e-06	OBSCN
ENSG00000167747	122.13	2.69268	0.480393	5.60516	2.08067e-08	1.06404e-06	C19orf48P
ENSG00000170100	74.3165	2.12671	0.379594	5.6026	2.11157e-08	1.07609e-06	ZNF778
ENSG00000188295	82.3623	1.48827	0.265816	5.59888	2.15747e-08	1.09568e-06	ZNF669
ENSG00000179456	135.081	2.26256	0.404598	5.59212	2.24312e-08	1.13525e-06	ZBTB18
ENSG00000127616	145.135	2.8934	0.517619	5.58982	2.27302e-08	1.14643e-06	SMARCA4
ENSG00000146047	10.4284	4.30542	0.772874	5.57066	2.53781e-08	1.2756e-06	H2BC1
ENSG00000161996	109.838	2.64052	0.474125	5.56924	2.55854e-08	1.28163e-06	WDR90
ENSG00000185650	2782.62	1.4478	0.260147	5.56532	2.61671e-08	1.30631e-06	ZFP36L1
ENSG00000179431	689.669	2.40538	0.432425	5.56254	2.65884e-08	1.32284e-06	FJX1
ENSG00000165506	443.22	0.995011	0.179023	5.55801	2.72874e-08	1.35303e-06	DNAAF2
ENSG00000188385	58.9612	3.30446	0.595619	5.54795	2.89045e-08	1.42284e-06	JAKMIP3
ENSG00000130813	99.8211	2.47723	0.446545	5.54755	2.89692e-08	1.42284e-06	SHFL
ENSG00000013441	385.133	2.18519	0.393908	5.54745	2.89861e-08	1.42284e-06	CLK1
ENSG00000277632	20.5116	9.43801	1.70157	5.54666	2.91175e-08	1.42452e-06	CCL3
ENSG00000186130	204.193	1.41125	0.254999	5.53432	3.12432e-08	1.52344e-06	ZBTB6
ENSG00000172201	161.01	2.45551	0.44451	5.52408	3.31216e-08	1.60969e-06	ID4
ENSG00000126603	256.707	1.57488	0.28545	5.51718	3.4448e-08	1.66314e-06	GLIS2
ENSG00000163840	239.773	2.33247	0.422758	5.51726	3.4433e-08	1.66314e-06	DTX3L
ENSG00000197037	168.754	1.55493	0.281976	5.51438	3.50004e-08	1.68426e-06	ZSCAN25
ENSG00000275183	89.6665	1.72957	0.314573	5.49814	3.83818e-08	1.84095e-06	LENG9
ENSG00000147789	279.929	1.48825	0.270737	5.49704	3.86229e-08	1.84648e-06	ZNF7
ENSG00000115289	401.362	1.75546	0.320317	5.4804	4.24376e-08	2.02226e-06	PCGF1
ENSG00000172216	3991.11	1.94073	0.354186	5.47942	4.26722e-08	2.02686e-06	CEBPB
ENSG00000163565	21.2426	3.49431	0.638717	5.47082	4.47948e-08	2.12082e-06	IFI16
ENSG00000008710	311.109	2.77189	0.507009	5.46714	4.57363e-08	2.15843e-06	PKD1
ENSG00000151651	27.9554	4.35997	0.798955	5.45709	4.8399e-08	2.27677e-06	ADAM8
ENSG00000140691	194.143	2.18268	0.400161	5.45451	4.91079e-08	2.30274e-06	ARMC5
ENSG00000168795	179.608	1.72339	0.31612	5.4517	4.98894e-08	2.33193e-06	ZBTB5
ENSG00000167615	556.576	2.07651	0.381204	5.44723	5.11606e-08	2.37622e-06	LENG8
ENSG00000112763	190.152	1.23646	0.226982	5.44739	5.11157e-08	2.37622e-06	BTN2A1
ENSG00000204248	17.5003	5.24408	0.966388	5.42647	5.74787e-08	2.66125e-06	COL11A2
ENSG00000106346	272.02	1.44021	0.265469	5.42517	5.78989e-08	2.67227e-06	USP42
ENSG00000087510	291.035	1.18745	0.218969	5.4229	5.86403e-08	2.698e-06	TFAP2C
ENSG00000247626	368.955	1.2727	0.235231	5.41044	6.28685e-08	2.8835e-06	MARS2
ENSG00000188766	29.6252	3.92605	0.726214	5.40618	6.43819e-08	2.94372e-06	SPRED3
ENSG00000158805	114.127	2.42605	0.449806	5.39355	6.90806e-08	3.14875e-06	ZNF276
ENSG00000181026	741.187	1.11539	0.207325	5.37988	7.45346e-08	3.38683e-06	AEN
ENSG00000205730	352.076	2.18061	0.405475	5.37791	7.53535e-08	3.41347e-06	ITPRIPL2
ENSG00000120889	1395.05	1.21959	0.227189	5.36817	7.95399e-08	3.59202e-06	TNFRSF10B
ENSG00000206203	4.38893	6.76292	1.26095	5.36335	8.16918e-08	3.66968e-06	TSSK2
ENSG00000131015	59.175	2.83686	0.528948	5.3632	8.17595e-08	3.66968e-06	ULBP2
ENSG00000118160	19.18	5.01456	0.935759	5.35882	8.37679e-08	3.74836e-06	SLC8A2
ENSG00000204524	172.613	1.39191	0.259948	5.35459	8.57489e-08	3.82534e-06	ZNF805
ENSG00000130522	2429.44	2.33719	0.437914	5.33711	9.44372e-08	4.20011e-06	JUND
ENSG00000114737	43.5338	2.18664	0.409747	5.33657	9.47222e-08	4.20011e-06	CISH
ENSG00000198369	232.081	2.56845	0.481579	5.33339	9.63965e-08	4.26148e-06	SPRED2
ENSG00000156232	165.44	2.10156	0.394088	5.33273	9.6749e-08	4.26422e-06	WHAMM
ENSG00000197774	50.7526	3.01825	0.566087	5.33178	9.72535e-08	4.27362e-06	EME2
ENSG00000166012	693.131	2.62834	0.493376	5.32725	9.97118e-08	4.36723e-06	TAF1D
ENSG00000083812	109.824	1.49427	0.280522	5.32676	9.99788e-08	4.36723e-06	ZNF324
ENSG00000122877	22.6326	7.94048	1.49086	5.32612	1.00335e-07	4.36979e-06	EGR2
ENSG00000122641	10.1612	3.86566	0.726522	5.32077	1.03328e-07	4.48683e-06	INHBA
ENSG00000064666	985.317	-1.18801	0.223419	-5.31742	1.0525e-07	4.55682e-06	CNN2
ENSG00000127666	133.508	1.33984	0.252226	5.31207	1.0839e-07	4.67892e-06	TICAM1
ENSG00000178229	102.119	1.33074	0.250712	5.30783	1.10938e-07	4.77488e-06	ZNF543
ENSG00000159556	73.7562	2.21462	0.417541	5.30395	1.13323e-07	4.86329e-06	ISL2
ENSG00000107485	91.3821	2.05125	0.386909	5.30164	1.14768e-07	4.91091e-06	GATA3
ENSG00000166483	354.447	1.4794	0.279252	5.29771	1.17265e-07	5.0032e-06	WEE1
ENSG00000105556	165.683	1.12283	0.212558	5.28249	1.27442e-07	5.42166e-06	MIER2
ENSG00000138685	592.644	1.40375	0.265943	5.27839	1.30322e-07	5.52815e-06	FGF2
ENSG00000173530	666.542	1.52807	0.289577	5.2769	1.31388e-07	5.55728e-06	TNFRSF10D
ENSG00000213762	140.58	1.51693	0.287729	5.27208	1.34884e-07	5.68876e-06	ZNF134
ENSG00000160683	7.4508	7.29732	1.38435	5.27129	1.35466e-07	5.69694e-06	CXCR5
ENSG00000187775	50.3857	3.13998	0.59613	5.26727	1.38467e-07	5.80653e-06	DNAH17
ENSG00000136630	47.2203	1.93704	0.367852	5.26582	1.39568e-07	5.83599e-06	HLX
ENSG00000175197	208.194	3.81869	0.725535	5.26327	1.41515e-07	5.90061e-06	DDIT3
ENSG00000106993	286.749	1.44448	0.274677	5.25883	1.44977e-07	6.02785e-06	CDC37L1
ENSG00000213906	7.96675	5.56746	1.05908	5.25686	1.46535e-07	6.07541e-06	LTB4R2
ENSG00000152804	553.368	1.37489	0.261778	5.25211	1.50363e-07	6.21657e-06	HHEX
ENSG00000170631	72.1468	1.56487	0.298074	5.24994	1.52149e-07	6.27273e-06	ZNF16
ENSG00000165030	177.324	1.59836	0.304493	5.24924	1.52726e-07	6.27889e-06	NFIL3
ENSG00000177721	53.1532	3.46967	0.661838	5.24247	1.5844e-07	6.49562e-06	ANXA2R
ENSG00000083817	65.146	1.56017	0.297841	5.23827	1.62088e-07	6.62665e-06	ZNF416
ENSG00000251369	45.7166	1.45955	0.279008	5.23122	1.68395e-07	6.86537e-06	ZNF550
ENSG00000172748	21.4498	3.4407	0.657825	5.23042	1.69123e-07	6.87594e-06	ZNF596
ENSG00000089127	424.257	1.7002	0.325454	5.2241	1.75003e-07	7.09534e-06	OAS1
ENSG00000105523	16.8665	5.58208	1.06889	5.22233	1.76683e-07	7.14373e-06	FAM83E
ENSG00000117632	1600.51	-1.02915	0.197202	-5.21878	1.80107e-07	7.24498e-06	STMN1
ENSG00000114771	41.0353	3.59445	0.688763	5.21871	1.80174e-07	7.24498e-06	AADAC
ENSG00000162004	24.4341	4.22652	0.810205	5.21661	1.82224e-07	7.28978e-06	CCDC78
ENSG00000277075	87.8521	2.17015	0.416012	5.21655	1.82282e-07	7.28978e-06	H2AC8
ENSG00000149798	152.071	1.39764	0.267999	5.21508	1.83742e-07	7.32821e-06	CDC42EP2
ENSG00000102893	343.624	-1.21514	0.233083	-5.21331	1.85499e-07	7.37823e-06	PHKB
ENSG00000177426	1386.19	1.17589	0.225579	5.21277	1.86038e-07	7.37969e-06	TGIF1
ENSG00000188313	515.082	1.37926	0.264852	5.20766	1.91241e-07	7.56561e-06	PLSCR1
ENSG00000198026	364.373	2.58177	0.495985	5.20533	1.93652e-07	7.64039e-06	ZNF335
ENSG00000146826	138.425	1.68506	0.323845	5.20329	1.95794e-07	7.70421e-06	TRAPPC14
ENSG00000131471	6.36629	5.18435	0.997613	5.19676	2.02793e-07	7.95828e-06	AOC3
ENSG00000183691	41.6098	2.88162	0.555891	5.18379	2.17421e-07	8.50958e-06	NOG
ENSG00000137877	13.1713	5.93105	1.14622	5.17444	2.28596e-07	8.92314e-06	SPTBN5
ENSG00000069399	1626.56	1.8257	0.354066	5.15638	2.51767e-07	9.80154e-06	BCL3
ENSG00000102172	657.825	-0.838211	0.162703	-5.15177	2.58036e-07	1.0019e-05	SMS
ENSG00000153487	209.978	2.18381	0.424455	5.14497	2.6757e-07	1.03618e-05	ING1
ENSG00000114268	53.4061	3.43753	0.669848	5.13181	2.86975e-07	1.1084e-05	PFKFB4
ENSG00000111012	31.2959	3.65927	0.713202	5.13077	2.88565e-07	1.11162e-05	CYP27B1
ENSG00000111859	1406.03	1.71256	0.333834	5.12998	2.89778e-07	1.11337e-05	NEDD9
ENSG00000143367	422.307	2.05198	0.400325	5.12578	2.96309e-07	1.13549e-05	TUFT1
ENSG00000225973	161.723	1.79595	0.350918	5.11788	3.08995e-07	1.18102e-05	PIGBOS1
ENSG00000167384	146.928	1.23766	0.242068	5.11288	3.17292e-07	1.20958e-05	ZNF180
ENSG00000160908	173.246	1.19626	0.23415	5.10895	3.23945e-07	1.23175e-05	ZNF394
ENSG00000197261	138.667	1.63612	0.320333	5.10755	3.26354e-07	1.2377e-05	C6orf141
ENSG00000137193	227.729	1.44565	0.283464	5.09994	3.39767e-07	1.28525e-05	PIM1
ENSG00000109118	279.021	0.762968	0.149678	5.09741	3.44339e-07	1.29919e-05	PHF12
ENSG00000196843	76.4437	1.97387	0.387276	5.09682	3.45412e-07	1.2999e-05	ARID5A
ENSG00000102786	254.152	1.60738	0.315491	5.09487	3.48983e-07	1.30998e-05	INTS6
ENSG00000086544	205.227	1.79621	0.35269	5.09289	3.52645e-07	1.32035e-05	ITPKC
ENSG00000212123	15.5541	4.19339	0.825143	5.08202	3.73449e-07	1.39469e-05	PRR22
ENSG00000079432	681.901	1.67987	0.331246	5.07137	3.94953e-07	1.47125e-05	CIC
ENSG00000184205	253.25	3.97121	0.783281	5.06997	3.97876e-07	1.47839e-05	TSPYL2
ENSG00000197063	414.628	1.61115	0.317954	5.06723	4.0364e-07	1.49602e-05	MAFG
ENSG00000125970	756.323	-0.806582	0.159458	-5.05827	4.2308e-07	1.56412e-05	RALY
ENSG00000198799	150.665	1.41716	0.280212	5.05744	4.24914e-07	1.56695e-05	LRIG2
ENSG00000273604	167.091	2.27393	0.450207	5.05085	4.39846e-07	1.61795e-05	EPOP
ENSG00000132680	602.08	2.52859	0.50075	5.04961	4.42721e-07	1.62445e-05	KHDC4
ENSG00000154781	156.602	1.39259	0.275933	5.04686	4.49137e-07	1.64388e-05	CCDC174
ENSG00000162924	167.895	2.01697	0.400112	5.04102	4.63059e-07	1.69063e-05	REL
ENSG00000006210	9.47619	4.00636	0.795104	5.03879	4.68479e-07	1.70617e-05	CX3CL1
ENSG00000156976	1095.62	2.2886	0.454526	5.03514	4.77492e-07	1.73469e-05	EIF4A2
ENSG00000175745	109.831	2.11194	0.41966	5.0325	4.84113e-07	1.7544e-05	NR2F1
ENSG00000198142	242.058	1.72461	0.342758	5.03157	4.86492e-07	1.75826e-05	SOWAHC
ENSG00000106404	20.3601	4.36653	0.867902	5.03114	4.87572e-07	1.75826e-05	CLDN15
ENSG00000188522	385.953	1.37667	0.274114	5.02225	5.1069e-07	1.83261e-05	FAM83G
ENSG00000127452	161.172	1.60087	0.31874	5.02248	5.10081e-07	1.83261e-05	FBXL12
ENSG00000160161	5.5901	6.13017	1.22146	5.01871	5.20187e-07	1.86214e-05	CILP2
ENSG00000106829	229.21	1.49107	0.297384	5.01396	5.33201e-07	1.90408e-05	TLE4
ENSG00000178074	189.537	0.931889	0.18612	5.00693	5.53049e-07	1.97017e-05	C2orf69
ENSG00000187624	100.215	1.60455	0.320527	5.00598	5.55786e-07	1.97513e-05	LIAT1
ENSG00000108733	110.179	1.1773	0.235212	5.00528	5.57801e-07	1.9775e-05	PEX12
ENSG00000221978	299.116	1.95007	0.390404	4.995	5.88354e-07	2.07839e-05	CCNL2
ENSG00000140853	42.9824	2.54175	0.508884	4.99476	5.89093e-07	2.07839e-05	NLRC5
ENSG00000167981	46.0014	1.80349	0.361391	4.99042	6.02494e-07	2.11699e-05	ZNF597
ENSG00000256683	50.3054	1.74781	0.350242	4.99028	6.02917e-07	2.11699e-05	ZNF350
ENSG00000243716	21.7213	3.26698	0.655244	4.98591	6.16724e-07	2.1603e-05	NPIPB5
ENSG00000158246	30.2984	2.67164	0.536259	4.98199	6.29341e-07	2.19925e-05	TENT5B
ENSG00000184371	847.214	1.71964	0.345329	4.97973	6.36735e-07	2.21808e-05	CSF1
ENSG00000135974	322.953	1.26116	0.253274	4.97942	6.37753e-07	2.21808e-05	C2orf49
ENSG00000196684	9.62168	6.2997	1.26598	4.97616	6.48594e-07	2.25045e-05	HSH2D
ENSG00000213859	73.2367	2.00852	0.40475	4.96236	6.96427e-07	2.41072e-05	KCTD11
ENSG00000166716	316.335	0.989641	0.199519	4.96014	7.04409e-07	2.43261e-05	ZNF592
ENSG00000142627	2246.22	1.14203	0.230318	4.95849	7.10431e-07	2.44765e-05	EPHA2
ENSG00000186567	19.087	3.76629	0.759929	4.95611	7.19172e-07	2.47197e-05	CEACAM19
ENSG00000165507	13.8521	3.46007	0.698564	4.95312	7.30337e-07	2.50448e-05	DEPP1
ENSG00000162601	89.3594	1.94765	0.394125	4.94171	7.7439e-07	2.64935e-05	MYSM1
ENSG00000168826	36.7963	1.55034	0.31387	4.93944	7.83454e-07	2.67413e-05	ZBTB49
ENSG00000166341	15.514	3.22778	0.65359	4.93854	7.87105e-07	2.68036e-05	DCHS1
ENSG00000187391	31.3183	3.73345	0.756241	4.93685	7.9395e-07	2.69741e-05	MAGI2
ENSG00000134308	5320.62	-0.999116	0.202715	-4.92868	8.27865e-07	2.80614e-05	YWHAQ
ENSG00000174586	28.3719	2.10694	0.427676	4.92648	8.37237e-07	2.83137e-05	ZNF497
ENSG00000105085	66.1046	2.13025	0.432756	4.92252	8.54359e-07	2.88067e-05	MED26
ENSG00000124688	381.69	1.1581	0.235281	4.92221	8.55741e-07	2.88067e-05	MAD2L1BP
ENSG00000181004	54.9148	1.48025	0.300774	4.92146	8.58999e-07	2.88207e-05	BBS12
ENSG00000181220	362.42	0.901566	0.1832	4.92122	8.60085e-07	2.88207e-05	ZNF746
ENSG00000164508	9.86795	3.87359	0.787467	4.91905	8.69635e-07	2.90743e-05	H2AC1
ENSG00000076604	770.111	1.86418	0.379118	4.91714	8.78173e-07	2.91605e-05	TRAF4
ENSG00000168758	266.518	1.03826	0.211134	4.91755	8.76327e-07	2.91605e-05	SEMA4C
ENSG00000148200	27.686	2.62931	0.534635	4.91796	8.74509e-07	2.91605e-05	NR6A1
ENSG00000040633	857.077	0.871776	0.177356	4.9154	8.86017e-07	2.93546e-05	PHF23
ENSG00000168394	667.31	1.75598	0.357394	4.9133	8.95542e-07	2.96033e-05	TAP1
ENSG00000176444	242.374	2.22408	0.45291	4.91065	9.07759e-07	2.98781e-05	CLK2
ENSG00000104957	131.603	2.11744	0.431197	4.91061	9.07925e-07	2.98781e-05	YJU2B
ENSG00000104859	499.65	2.30279	0.469052	4.90945	9.13341e-07	2.9989e-05	CLASRP
ENSG00000188613	67.478	2.78721	0.567968	4.90733	9.23229e-07	3.0246e-05	NANOS1
ENSG00000168016	56.6834	2.75025	0.56052	4.90661	9.26639e-07	3.02902e-05	TRANK1
ENSG00000204387	71.4491	3.28885	0.671131	4.90047	9.56095e-07	3.11836e-05	SNHG32
ENSG00000159167	120.432	1.53715	0.313723	4.89969	9.59888e-07	3.12379e-05	STC1
ENSG00000163273	10.572	4.1628	0.850469	4.89471	9.84483e-07	3.19321e-05	NPPC
ENSG00000173276	213.54	1.22234	0.249738	4.8945	9.85573e-07	3.19321e-05	ZBTB21
ENSG00000156853	106.43	1.99915	0.408835	4.88988	1.00899e-06	3.26187e-05	ZNF689
ENSG00000167785	77.8274	1.87555	0.383637	4.88888	1.01412e-06	3.27126e-05	ZNF558
ENSG00000141664	174.867	1.1581	0.236919	4.88815	1.01787e-06	3.27615e-05	ZCCHC2
ENSG00000099625	43.3634	2.87746	0.588819	4.88683	1.0247e-06	3.29093e-05	CBARP
ENSG00000099381	371.274	1.49875	0.30675	4.8859	1.02959e-06	3.29941e-05	SETD1A
ENSG00000103044	487.929	1.24086	0.254585	4.87406	1.09329e-06	3.49592e-05	HAS3
ENSG00000173391	19.2428	2.75783	0.567305	4.86128	1.1663e-06	3.72124e-05	OLR1
ENSG00000171574	142.881	1.03145	0.212197	4.86079	1.16918e-06	3.72234e-05	ZNF584
ENSG00000148840	1008.45	1.30207	0.268017	4.85819	1.18464e-06	3.76342e-05	PPRC1
ENSG00000120071	413.074	1.20555	0.24849	4.8515	1.22533e-06	3.88427e-05	KANSL1
ENSG00000131374	266.073	-1.29257	0.266573	-4.84882	1.24199e-06	3.92859e-05	TBC1D5
ENSG00000132635	176.961	2.83006	0.58387	4.84708	1.2529e-06	3.95459e-05	PCED1A
ENSG00000128159	95.6774	2.0868	0.430586	4.84641	1.25714e-06	3.95946e-05	TUBGCP6
ENSG00000143549	1367.5	-0.974048	0.201195	-4.84132	1.28982e-06	4.04305e-05	TPM3
ENSG00000010539	110.016	1.42234	0.293812	4.84099	1.29195e-06	4.04305e-05	ZNF200
ENSG00000109670	35.9094	1.80925	0.373687	4.84162	1.28783e-06	4.04305e-05	FBXW7
ENSG00000179943	230.581	1.65043	0.340967	4.84045	1.29545e-06	4.04539e-05	FIZ1
ENSG00000173805	75.9225	4.41604	0.913472	4.83435	1.33581e-06	4.16257e-05	HAP1
ENSG00000198853	409.613	1.31604	0.272365	4.83192	1.35224e-06	4.20484e-05	RUSC2
ENSG00000116731	161.048	1.19759	0.247986	4.82928	1.37029e-06	4.25195e-05	PRDM2
ENSG00000156030	328.461	1.74501	0.361634	4.82535	1.39757e-06	4.32746e-05	MIDEAS
ENSG00000271425	33.8179	2.72971	0.565777	4.82471	1.40207e-06	4.33225e-05	NBPF10
ENSG00000162650	33.7049	1.77787	0.368747	4.82136	1.42579e-06	4.3963e-05	ATXN7L2
ENSG00000169203	18.877	3.37987	0.701452	4.81839	1.44721e-06	4.45299e-05	NPIPB12
ENSG00000176809	34.9682	2.79416	0.580167	4.81613	1.46371e-06	4.49432e-05	LRRC37A3
ENSG00000176749	47.0876	2.18058	0.452885	4.81487	1.47296e-06	4.51329e-05	CDK5R1
ENSG00000164056	19.6311	2.91773	0.606037	4.81444	1.47611e-06	4.5135e-05	SPRY1
ENSG00000007545	128.521	1.6713	0.347895	4.80402	1.55511e-06	4.74518e-05	CRAMP1
ENSG00000152439	56.9009	1.59355	0.33194	4.8007	1.58109e-06	4.81444e-05	ZNF773
ENSG00000237330	5.40753	4.27609	0.892755	4.78977	1.66973e-06	5.07384e-05	RNF223
ENSG00000101361	2735.02	1.69577	0.354192	4.78773	1.6868e-06	5.11512e-05	NOP56
ENSG00000167625	362.133	1.27611	0.266605	4.7865	1.69714e-06	5.12529e-05	ZNF526
ENSG00000145016	113.74	1.21206	0.253216	4.78667	1.69575e-06	5.12529e-05	RUBCN
ENSG00000182968	13.4899	3.50575	0.732571	4.78554	1.70527e-06	5.13928e-05	SOX1
ENSG00000197808	66.2701	1.71887	0.359764	4.77778	1.77241e-06	5.33068e-05	ZNF461
ENSG00000139718	491.301	1.54062	0.322502	4.77707	1.77865e-06	5.33849e-05	SETD1B
ENSG00000079313	209.227	2.08337	0.436321	4.77486	1.79837e-06	5.38666e-05	REXO1
ENSG00000137817	131.717	2.81677	0.590109	4.77331	1.81226e-06	5.41722e-05	PARP6
ENSG00000185864	19.0163	3.23437	0.678498	4.76695	1.87036e-06	5.57952e-05	NPIPB4
ENSG00000185947	153.402	1.44548	0.303362	4.76487	1.88974e-06	5.62589e-05	ZNF267
ENSG00000108510	708.436	1.11926	0.235073	4.76135	1.92304e-06	5.71345e-05	MED13
ENSG00000163121	21.0796	3.31785	0.696969	4.7604	1.93207e-06	5.72868e-05	NEURL3
ENSG00000146830	174.489	2.31165	0.485707	4.75936	1.9421e-06	5.74682e-05	GIGYF1
ENSG00000198205	121.164	1.36901	0.287931	4.75465	1.98786e-06	5.87039e-05	ZXDA
ENSG00000142675	17.8293	6.65641	1.4003	4.75357	1.99854e-06	5.89008e-05	CNKSR1
ENSG00000179148	38.2773	3.01453	0.634727	4.74934	2.04081e-06	6.00259e-05	ALOXE3
ENSG00000198677	346.096	-1.13588	0.239469	-4.74332	2.10246e-06	6.17156e-05	SKIC3
ENSG00000107815	309.842	1.16068	0.244765	4.74203	2.11587e-06	6.19851e-05	TWNK
ENSG00000111011	693.912	2.45616	0.518576	4.73636	2.17594e-06	6.3618e-05	RSRC2
ENSG00000077150	1056.84	2.30018	0.485709	4.73572	2.1828e-06	6.36916e-05	NFKB2
ENSG00000023445	108.506	2.5965	0.548547	4.73342	2.20766e-06	6.42892e-05	BIRC3
ENSG00000130775	11.1514	3.32934	0.703553	4.73217	2.22128e-06	6.45579e-05	THEMIS2
ENSG00000167967	264.732	1.34478	0.284344	4.72939	2.25194e-06	6.51909e-05	E4F1
ENSG00000103168	234.307	1.71455	0.362532	4.72939	2.25192e-06	6.51909e-05	TAF1C
ENSG00000121858	7.71204	4.0306	0.852341	4.72886	2.25785e-06	6.52333e-05	TNFSF10
ENSG00000130749	491.03	1.92416	0.407287	4.72435	2.30851e-06	6.65659e-05	ZC3H4
ENSG00000172262	238.599	1.42851	0.302524	4.72199	2.33553e-06	6.7213e-05	ZNF131
ENSG00000147174	8.50466	4.18588	0.88655	4.72154	2.34068e-06	6.72293e-05	GCNA
ENSG00000064932	471.243	1.45856	0.309033	4.71976	2.36121e-06	6.76864e-05	SBNO2
ENSG00000136327	41.1333	1.70031	0.36029	4.71929	2.36669e-06	6.77113e-05	NKX2-8
ENSG00000185291	33.3017	3.5152	0.744968	4.71859	2.37486e-06	6.7813e-05	IL3RA
ENSG00000054598	184.07	1.56572	0.332135	4.7141	2.42781e-06	6.91903e-05	FOXC1
ENSG00000142528	121.31	1.47215	0.312603	4.70931	2.48555e-06	7.06985e-05	ZNF473
ENSG00000163374	355.618	0.967106	0.205499	4.70614	2.52451e-06	7.16677e-05	YY1AP1
ENSG00000183260	12.6918	4.63353	0.984735	4.70535	2.53428e-06	7.18061e-05	ABHD16B
ENSG00000125834	284.658	1.26075	0.267977	4.70468	2.54261e-06	7.19035e-05	STK35
ENSG00000138642	95.5003	2.05272	0.436383	4.70395	2.55173e-06	7.20226e-05	HERC6
ENSG00000178860	353.247	1.46959	0.31249	4.70283	2.56575e-06	7.22792e-05	MSC
ENSG00000163661	9.80246	3.79181	0.807121	4.69795	2.62787e-06	7.38876e-05	PTX3
ENSG00000056558	102.895	2.04487	0.435623	4.69413	2.67739e-06	7.51357e-05	TRAF1
ENSG00000073756	1308.06	1.74866	0.372816	4.69042	2.72649e-06	7.63678e-05	PTGS2
ENSG00000101670	7.62648	3.86118	0.823384	4.68941	2.73994e-06	7.6477e-05	LIPG
ENSG00000115738	3584.41	1.75161	0.373529	4.68934	2.74081e-06	7.6477e-05	ID2
ENSG00000169246	17.6266	3.11607	0.664724	4.68777	2.76199e-06	7.69217e-05	NPIPB3
ENSG00000097096	77.0023	2.97198	0.634084	4.68705	2.77172e-06	7.70464e-05	SYDE2
ENSG00000125398	321.735	1.64556	0.351217	4.68531	2.79534e-06	7.74183e-05	SOX9
ENSG00000163644	17.1037	2.87159	0.612896	4.68529	2.79565e-06	7.74183e-05	PPM1K
ENSG00000158480	255.779	1.56606	0.334317	4.68435	2.80853e-06	7.76285e-05	SPATA2
ENSG00000107819	171.457	-1.08097	0.230821	-4.68318	2.82463e-06	7.78119e-05	SFXN3
ENSG00000187105	17.3284	7.07394	1.51053	4.68309	2.82577e-06	7.78119e-05	HEATR4
ENSG00000105737	10.4888	4.89802	1.0466	4.67994	2.86959e-06	7.88708e-05	GRIK5
ENSG00000214967	11.573	3.95485	0.845265	4.67883	2.88518e-06	7.90033e-05	NPIPA7
ENSG00000214940	11.573	3.95485	0.845265	4.67883	2.88518e-06	7.90033e-05	NPIPA8
ENSG00000068489	446.476	-1.21833	0.260519	-4.67653	2.91766e-06	7.97439e-05	PRR11
ENSG00000138834	155.229	3.55992	0.762449	4.66906	3.02583e-06	8.24007e-05	MAPK8IP3
ENSG00000187796	11.6407	4.37966	0.938021	4.66904	3.02609e-06	8.24007e-05	CARD9
ENSG00000220201	31.8874	5.9504	1.27486	4.66748	3.04919e-06	8.28758e-05	ZGLP1
ENSG00000116604	502.947	1.18492	0.253939	4.66616	3.06879e-06	8.32544e-05	MEF2D
ENSG00000143507	60.8993	1.92139	0.411954	4.6641	3.09976e-06	8.39395e-05	DUSP10
ENSG00000132952	231.882	1.12953	0.242482	4.65822	3.18954e-06	8.60531e-05	USPL1
ENSG00000022976	75.4995	1.32867	0.285208	4.65859	3.18376e-06	8.60531e-05	ZNF839
ENSG00000215695	12.0626	4.00903	0.861543	4.65332	3.26635e-06	8.79638e-05	RSC1A1
ENSG00000140379	185.182	1.42273	0.30606	4.64854	3.34296e-06	8.98618e-05	BCL2A1
ENSG00000178726	893.802	1.45819	0.313809	4.64675	3.37205e-06	9.04782e-05	THBD
ENSG00000173575	306.066	3.47058	0.747204	4.64475	3.40483e-06	9.08687e-05	CHD2
ENSG00000270379	17.5788	9.10479	1.96024	4.64473	3.40518e-06	9.08687e-05	HEATR9
ENSG00000146067	87.8235	2.07903	0.447555	4.64529	3.39591e-06	9.08687e-05	FAM193B
ENSG00000117616	294.592	3.41902	0.736501	4.64224	3.44644e-06	9.1803e-05	RSRP1
ENSG00000198064	18.1791	3.20876	0.692504	4.63356	3.59422e-06	9.5566e-05	NPIPB13
ENSG00000112149	46.069	2.81079	0.607018	4.63049	3.64799e-06	9.68202e-05	CD83
ENSG00000140153	223.599	0.8127	0.17569	4.62575	3.73244e-06	9.88827e-05	WDR20
ENSG00000181143	115.599	2.7836	0.602366	4.62111	3.81695e-06	0.000100939	MUC16
ENSG00000187605	158.479	1.53543	0.332587	4.61664	3.89996e-06	0.000102949	TET3
ENSG00000162825	21.3625	2.69202	0.583297	4.61518	3.92754e-06	0.000103491	NBPF20
ENSG00000104856	349.178	1.79995	0.390093	4.61415	3.94715e-06	0.000103821	RELB
ENSG00000137203	474.161	1.62591	0.35243	4.61342	3.96103e-06	0.000104	TFAP2A
ENSG00000127334	199.914	1.42137	0.308953	4.60062	4.21233e-06	0.000110401	DYRK2
ENSG00000111669	5283.23	-1.09703	0.238517	-4.59939	4.2373e-06	0.000110667	TPI1
ENSG00000124145	1257.61	1.39375	0.303029	4.59938	4.23758e-06	0.000110667	SDC4
ENSG00000087152	190.522	2.16427	0.470916	4.59586	4.30963e-06	0.000112349	ATXN7L3
ENSG00000133106	7.54471	6.70568	1.46015	4.59245	4.38072e-06	0.000113798	EPSTI1
ENSG00000167968	36.2564	5.59612	1.21852	4.59254	4.37889e-06	0.000113798	DNASE1L2
ENSG00000088881	34.504	2.75402	0.600568	4.5857	4.52476e-06	0.000117332	EBF4
ENSG00000006062	1044.5	1.25326	0.273338	4.585	4.5399e-06	0.000117517	MAP3K14
ENSG00000167548	967.981	1.45511	0.317457	4.58365	4.56925e-06	0.000118069	KMT2D
ENSG00000116288	2296.08	-0.898124	0.196149	-4.57878	4.67696e-06	0.000120624	PARK7
ENSG00000186834	1842.41	1.45048	0.316806	4.57844	4.68459e-06	0.000120624	HEXIM1
ENSG00000117318	9765.89	1.44584	0.315924	4.57656	4.72695e-06	0.000121502	ID3
ENSG00000180611	295.941	1.2764	0.278926	4.57611	4.73691e-06	0.000121545	MB21D2
ENSG00000115844	64.0967	4.18857	0.915636	4.57449	4.77374e-06	0.000122276	DLX2
ENSG00000177409	12.3185	2.79544	0.611167	4.57394	4.78643e-06	0.000122388	SAMD9L
ENSG00000146457	755.708	0.979457	0.214245	4.57166	4.83879e-06	0.000123511	WTAP
ENSG00000099326	120.592	1.66447	0.364289	4.56909	4.89843e-06	0.000124817	MZF1
ENSG00000160472	21.6978	3.15106	0.689712	4.56866	4.90852e-06	0.000124857	TMEM190
ENSG00000131759	418.5	1.09049	0.238843	4.56571	4.97796e-06	0.000126404	RARA
ENSG00000172757	11423.8	-0.972995	0.213172	-4.56436	5.0101e-06	0.000127	CFL1
ENSG00000135625	20.3142	7.66668	1.68044	4.5623	5.05967e-06	0.000128036	EGR4
ENSG00000125846	82.3383	1.55522	0.341067	4.55987	5.11853e-06	0.000129302	ZNF133
ENSG00000166526	185.995	1.09851	0.240972	4.55865	5.14846e-06	0.000129835	ZNF3
ENSG00000279576	7.07749	4.37883	0.961044	4.55633	5.20563e-06	0.000131051	ENSG00000279576
ENSG00000169018	500.546	1.00507	0.220697	4.55407	5.26168e-06	0.000132236	FEM1B
ENSG00000198841	271.741	0.955816	0.209928	4.55307	5.28687e-06	0.000132642	KTI12
ENSG00000137504	555.23	1.86996	0.410794	4.55206	5.31242e-06	0.000133055	CREBZF
ENSG00000184923	5.01096	6.15147	1.35324	4.54572	5.47474e-06	0.000136654	NUTM2A
ENSG00000133318	1459.81	-1.04703	0.230322	-4.54594	5.46916e-06	0.000136654	RTN3
ENSG00000130227	968.232	-0.896333	0.197413	-4.54041	5.61463e-06	0.000139908	XPO7
ENSG00000158615	881.378	1.10914	0.244504	4.5363	5.72505e-06	0.000142418	PPP1R15B
ENSG00000175906	178.271	1.12071	0.247173	4.53409	5.78527e-06	0.000143672	ARL4D
ENSG00000118263	210.035	1.74899	0.386013	4.53091	5.8729e-06	0.000145524	KLF7
ENSG00000119138	46.7464	2.08298	0.459752	4.53067	5.87965e-06	0.000145524	KLF9
ENSG00000253831	26.3858	2.62524	0.57974	4.52831	5.94574e-06	0.000146912	ETV3L
ENSG00000196408	12.2086	5.36054	1.18489	4.52409	6.06551e-06	0.000149619	NOXO1
ENSG00000127946	281.282	-1.11923	0.247458	-4.5229	6.0997e-06	0.00015021	HIP1
ENSG00000110060	102.75	1.29411	0.286147	4.52253	6.11056e-06	0.000150226	PUS3
ENSG00000198455	164.114	1.18601	0.262268	4.52214	6.12183e-06	0.000150251	ZXDB
ENSG00000121864	197.579	1.1429	0.25291	4.51902	6.2127e-06	0.000152227	ZNF639
ENSG00000109787	253.633	1.02313	0.226474	4.51766	6.25282e-06	0.000152774	KLF3
ENSG00000160972	147.712	2.41606	0.534816	4.51755	6.25586e-06	0.000152774	PPP1R16A
ENSG00000170260	126.849	1.32601	0.29367	4.5153	6.32261e-06	0.000154148	ZNF212
ENSG00000154803	241.704	1.37565	0.304817	4.51305	6.39009e-06	0.000155535	FLCN
ENSG00000174804	51.1277	2.03053	0.450238	4.5099	6.4859e-06	0.000157605	FZD4
ENSG00000158710	5311.76	-0.904511	0.200863	-4.50312	6.6962e-06	0.000162447	TAGLN2
ENSG00000124171	314.138	1.03989	0.231043	4.50085	6.76807e-06	0.000163919	PARD6B
ENSG00000251493	118.97	1.50264	0.333904	4.50023	6.78806e-06	0.000164132	FOXD1
ENSG00000004455	676.048	-0.874892	0.194637	-4.495	6.95694e-06	0.000167663	AK2
ENSG00000146592	46.9083	2.02022	0.449406	4.49532	6.94662e-06	0.000167663	CREB5
ENSG00000125657	282.959	2.09767	0.466709	4.49461	6.9699e-06	0.0001677	TNFSF9
ENSG00000162757	75.3481	1.36983	0.305037	4.49069	7.09912e-06	0.000170251	C1orf74
ENSG00000142544	380.263	1.06918	0.238084	4.49075	7.09713e-06	0.000170251	CTU1
ENSG00000179388	11.5086	8.64296	1.92508	4.48965	7.13389e-06	0.000170806	EGR3
ENSG00000168386	5.61558	4.13167	0.92075	4.48729	7.21348e-06	0.00017243	FILIP1L
ENSG00000141026	288.989	1.50237	0.335073	4.48371	7.3355e-06	0.000175062	MED9
ENSG00000196378	77.677	1.26845	0.282979	4.4825	7.37731e-06	0.000175774	ZNF34
ENSG00000267796	233.705	1.48011	0.33032	4.48083	7.43522e-06	0.000176867	LIN37
ENSG00000169554	41.0732	2.08731	0.466181	4.47746	7.55364e-06	0.000179393	ZEB2
ENSG00000090924	474.792	1.31566	0.29389	4.4767	7.58069e-06	0.000179744	PLEKHG2
ENSG00000169727	1544.16	-0.855982	0.191344	-4.47353	7.69386e-06	0.000182134	GPS1
ENSG00000181467	426.536	1.55826	0.348532	4.47093	7.78811e-06	0.000184068	RAP2B
ENSG00000185670	91.2704	1.39219	0.311425	4.47039	7.80787e-06	0.000184238	ZBTB3
ENSG00000198783	240.834	1.47012	0.329052	4.46775	7.90451e-06	0.000186219	ZNF830
ENSG00000105679	40.5472	2.45626	0.550029	4.46569	7.9811e-06	0.000187689	GAPDHS
ENSG00000114933	137.147	1.4586	0.326646	4.46538	7.99249e-06	0.000187689	INO80D
ENSG00000271786	10.4538	5.29119	1.18523	4.46428	8.03381e-06	0.000188358	ENSG00000271786
ENSG00000102287	80.8698	2.7074	0.606642	4.46293	8.08457e-06	0.000189246	GABRE
ENSG00000204356	401.543	-0.72288	0.162023	-4.46158	8.13563e-06	0.000190138	NELFE
ENSG00000155287	226.679	1.18093	0.264723	4.461	8.15783e-06	0.000190354	SLC25A28
ENSG00000109065	255.7	1.0855	0.243413	4.45948	8.21575e-06	0.000191401	NAT9
ENSG00000174109	375.163	1.51699	0.340294	4.45787	8.27775e-06	0.00019254	UQCC4
ENSG00000125798	550.08	0.969291	0.217517	4.45617	8.34388e-06	0.000193771	FOXA2
ENSG00000132464	131.902	4.69029	1.05273	4.45536	8.37534e-06	0.000194194	ENAM
ENSG00000140464	203.017	1.58134	0.355123	4.45295	8.46991e-06	0.000196077	PML
ENSG00000077549	1510.38	-1.15403	0.25919	-4.45245	8.48948e-06	0.000196221	CAPZB
ENSG00000002834	2298.65	-0.954297	0.214544	-4.44802	8.66649e-06	0.000199997	LASP1
ENSG00000090470	287.821	0.967766	0.217714	4.44512	8.78431e-06	0.000202398	PDCD7
ENSG00000143398	400.557	0.896263	0.20172	4.4431	8.86725e-06	0.000203351	PIP5K1A
ENSG00000137709	15.6682	5.46172	1.2292	4.44331	8.85873e-06	0.000203351	POU2F3
ENSG00000146757	83.0085	1.51257	0.340407	4.4434	8.85472e-06	0.000203351	ZNF92
ENSG00000164284	386.159	1.27474	0.287246	4.43781	9.08801e-06	0.000208089	GRPEL2
ENSG00000198719	10.3336	3.84332	0.86799	4.42784	9.51808e-06	0.000217596	DLL1
ENSG00000162407	352.777	1.30114	0.293998	4.42568	9.6137e-06	0.000219329	PLPP3
ENSG00000108828	907.05	-1.03641	0.234193	-4.42546	9.62376e-06	0.000219329	VAT1
ENSG00000126368	89.3131	1.39426	0.315114	4.42463	9.6606e-06	0.000219827	NR1D1
ENSG00000181409	26.1166	6.05715	1.36915	4.42403	9.68765e-06	0.000220102	AATK
ENSG00000189266	291.939	1.7621	0.398399	4.42295	9.73633e-06	0.000220525	PNRC2
ENSG00000104885	256.76	1.34738	0.304613	4.42324	9.72313e-06	0.000220525	DOT1L
ENSG00000204946	58.8497	1.91747	0.434002	4.41812	9.95637e-06	0.000225161	ZNF783
ENSG00000234127	232.239	1.23509	0.27963	4.41687	1.0014e-05	0.000226117	TRIM26
ENSG00000041988	141.835	1.02972	0.234	4.4005	1.08001e-05	0.000243119	THAP3
ENSG00000245848	210.692	1.23643	0.280968	4.40062	1.07941e-05	0.000243119	CEBPA
ENSG00000010295	19.6687	3.1324	0.712434	4.39676	1.09878e-05	0.000246964	IFFO1
ENSG00000198298	31.6001	1.47593	0.335785	4.39547	1.10535e-05	0.000248062	ZNF485
ENSG00000182685	15.9109	3.66767	0.835336	4.39065	1.13012e-05	0.000252882	BRICD5
ENSG00000254206	14.9582	3.05783	0.696445	4.39062	1.13027e-05	0.000252882	NPIPB11
ENSG00000182551	583.799	-1.047	0.238559	-4.38885	1.1395e-05	0.000254557	ADI1
ENSG00000144233	175.624	1.22078	0.278415	4.38474	1.16126e-05	0.000258733	AMMECR1L
ENSG00000197181	10.8407	5.32175	1.21372	4.38465	1.16172e-05	0.000258733	PIWIL2
ENSG00000170677	496.912	0.894668	0.204061	4.38431	1.16355e-05	0.000258749	SOCS6
ENSG00000124217	272.964	1.13991	0.260037	4.38367	1.16699e-05	0.000259121	MOCS3
ENSG00000181135	96.0521	1.41166	0.322224	4.38099	1.18141e-05	0.000261928	ZNF707
ENSG00000253251	42.441	1.36294	0.311137	4.3805	1.18409e-05	0.000262126	SHLD3
ENSG00000171163	131.292	2.10589	0.480786	4.3801	1.18626e-05	0.000262211	ZNF692
ENSG00000162771	13.7945	8.72579	1.99254	4.37923	1.191e-05	0.000262862	GARIN4
ENSG00000142556	53.7645	1.4505	0.331629	4.37386	1.22068e-05	0.000269008	ZNF614
ENSG00000197362	88.4237	1.13769	0.260156	4.37312	1.22485e-05	0.000269523	ZNF786
ENSG00000008516	40.7089	2.99353	0.684694	4.37207	1.23076e-05	0.000270418	MMP25
ENSG00000227268	23.0059	4.26633	0.975999	4.37124	1.2354e-05	0.000271031	KLLN
ENSG00000214562	5.12989	5.74247	1.31387	4.37066	1.23873e-05	0.000271356	NUTM2D
ENSG00000130844	78.7185	1.53705	0.352407	4.36158	1.29128e-05	0.000282446	ZNF331
ENSG00000180423	73.6355	0.952657	0.21852	4.35959	1.30304e-05	0.000284594	HARBI1
ENSG00000164120	744.101	-1.18559	0.27226	-4.35463	1.3329e-05	0.000290684	HPGD
ENSG00000165997	399.996	1.66544	0.382705	4.35175	1.35055e-05	0.000294095	ARL5B
ENSG00000196470	224.624	1.19994	0.275782	4.35104	1.35494e-05	0.000294614	SIAH1
ENSG00000118518	99.678	1.05106	0.241698	4.34866	1.3697e-05	0.000297383	RNF146
ENSG00000198700	820.039	-1.16523	0.268106	-4.34614	1.38554e-05	0.000300378	IPO9
ENSG00000175573	350.14	1.24349	0.286156	4.34549	1.38963e-05	0.000300821	C11orf68
ENSG00000126353	23.9292	1.91649	0.441162	4.34418	1.398e-05	0.000302186	CCR7
ENSG00000101079	339.672	-0.990461	0.228182	-4.34066	1.42055e-05	0.00030661	NDRG3
ENSG00000179862	634.515	1.87703	0.433156	4.33337	1.46842e-05	0.000316476	CITED4
ENSG00000272886	188.984	0.911545	0.210401	4.33242	1.47481e-05	0.000317387	DCP1A
ENSG00000105426	835.847	-1.02369	0.236352	-4.33123	1.48278e-05	0.000318636	PTPRS
ENSG00000111331	638.249	1.523	0.351708	4.33028	1.48918e-05	0.000319542	OAS3
ENSG00000179361	41.0285	2.1144	0.488755	4.3261	1.51774e-05	0.000324987	ARID3B
ENSG00000106049	387.658	-0.97887	0.22628	-4.32592	1.51898e-05	0.000324987	HIBADH
ENSG00000130758	33.8978	2.45675	0.568668	4.32018	1.55903e-05	0.00033307	MAP3K10
ENSG00000167394	153.61	1.03181	0.239091	4.31556	1.59201e-05	0.000339165	ZNF668
ENSG00000183891	301.46	1.49246	0.345835	4.31553	1.59218e-05	0.000339165	TTC32
ENSG00000148384	127.612	1.97138	0.457097	4.31282	1.61185e-05	0.000342857	INPP5E
ENSG00000126759	2.9288	6.44333	1.49419	4.31226	1.61594e-05	0.000343228	CFP
ENSG00000139620	328.39	0.902967	0.209467	4.31078	1.62677e-05	0.000344532	KANSL2
ENSG00000204103	9.74817	5.15443	1.19565	4.31099	1.62522e-05	0.000344532	MAFB
ENSG00000166133	184.401	1.02735	0.238426	4.30889	1.64073e-05	0.000346988	RPUSD2
ENSG00000135637	109.299	1.98544	0.461345	4.30359	1.68056e-05	0.000354901	CCDC142
ENSG00000134070	190.474	1.24745	0.289888	4.30321	1.68338e-05	0.000354985	IRAK2
ENSG00000113108	28.5423	1.94708	0.452649	4.30153	1.69626e-05	0.000357188	APBB3
ENSG00000256087	23.3726	1.89613	0.441123	4.29841	1.7203e-05	0.000361731	ZNF432
ENSG00000137502	62.7438	1.29034	0.300345	4.29619	1.7376e-05	0.000364325	RAB30
ENSG00000142230	1111.59	-1.17284	0.272979	-4.29646	1.73551e-05	0.000364325	SAE1
ENSG00000213199	10.7945	2.99186	0.696915	4.293	1.76272e-05	0.000369065	ASIC3
ENSG00000185112	25.3089	2.96659	0.691185	4.29204	1.77039e-05	0.000370142	FAM43A
ENSG00000198625	166.876	1.21382	0.283031	4.28864	1.79771e-05	0.00037532	MDM4
ENSG00000198535	9.42265	3.71508	0.866405	4.28792	1.80353e-05	0.000375466	C2CD4A
ENSG00000087085	37.2639	2.57739	0.601042	4.2882	1.80128e-05	0.000375466	ACHE
ENSG00000203896	7.3703	3.75014	0.87502	4.28578	1.82101e-05	0.000378569	LIME1
ENSG00000196981	49.4386	1.30739	0.30537	4.28132	1.85788e-05	0.000385687	WDR5B
ENSG00000135111	519.625	1.47038	0.343708	4.27799	1.88585e-05	0.000390941	TBX3
ENSG00000155545	257.457	1.02469	0.239571	4.27719	1.89268e-05	0.000391804	MIER3
ENSG00000188199	5.14148	5.87376	1.37449	4.27342	1.92495e-05	0.000397923	NUTM2B
ENSG00000174529	3.98864	6.45784	1.51238	4.26999	1.95484e-05	0.000403534	TMEM81
ENSG00000172932	137.449	2.20395	0.516485	4.2672	1.97939e-05	0.000408028	ANKRD13D
ENSG00000077232	822.317	-0.651815	0.152765	-4.26677	1.98321e-05	0.000408241	DNAJC10
ENSG00000003756	305.779	1.89109	0.443453	4.26448	2.0037e-05	0.000411882	RBM5
ENSG00000043591	22.2488	2.95649	0.69399	4.26013	2.04311e-05	0.000418809	ADRB1
ENSG00000141429	938.689	-1.05496	0.247623	-4.26034	2.04118e-05	0.000418809	GALNT1
ENSG00000228570	5.06134	5.87816	1.37996	4.25964	2.04755e-05	0.000419135	NUTM2E
ENSG00000120937	13.9652	3.39211	0.7966	4.25823	2.06052e-05	0.000421201	NPPB
ENSG00000249459	69.5242	1.06833	0.250916	4.25772	2.06522e-05	0.000421575	ENSG00000249459
ENSG00000258890	184.914	1.60043	0.376118	4.25512	2.08936e-05	0.00042538	CEP95
ENSG00000078098	4.52704	6.76847	1.5907	4.25503	2.09024e-05	0.00042538	FAP
ENSG00000196739	79.0778	2.27828	0.535464	4.25478	2.09256e-05	0.00042538	COL27A1
ENSG00000104415	18.2972	3.87309	0.910955	4.25168	2.12171e-05	0.00043071	CCN4
ENSG00000105261	5.56494	6.0646	1.42739	4.24873	2.14981e-05	0.000435211	OVOL3
ENSG00000115556	17.5824	3.12734	0.736044	4.24885	2.14873e-05	0.000435211	PLCD4
ENSG00000161133	27.3684	2.20519	0.519074	4.24832	2.15377e-05	0.000435412	ENSG00000161133
ENSG00000101843	588.113	-0.885103	0.208375	-4.24764	2.16029e-05	0.00043613	PSMD10
ENSG00000167792	645.093	-0.933444	0.219867	-4.2455	2.18106e-05	0.000439717	NDUFV1
ENSG00000185220	59.2576	1.2489	0.294249	4.24438	2.19198e-05	0.000440847	PGBD2
ENSG00000119669	423.317	1.17241	0.276239	4.24419	2.1938e-05	0.000440847	IRF2BPL
ENSG00000005448	471.903	-1.04566	0.246386	-4.244	2.19567e-05	0.000440847	WDR54
ENSG00000092098	113.412	1.77774	0.419686	4.23588	2.27659e-05	0.000456469	RNF31
ENSG00000156983	154.718	1.26445	0.298651	4.23388	2.29691e-05	0.000459915	BRPF1
ENSG00000182107	47.1523	6.38697	1.51057	4.22819	2.35575e-05	0.000470729	TMEM30B
ENSG00000161010	152.687	1.36017	0.321703	4.22804	2.35733e-05	0.000470729	MRNIP
ENSG00000078369	1537.79	-1.03048	0.244202	-4.2198	2.44514e-05	0.0004876	GNB1
ENSG00000221909	101.417	1.1896	0.282033	4.21797	2.46515e-05	0.000490922	FAM200A
ENSG00000115998	84.1616	1.24146	0.294452	4.21618	2.48471e-05	0.000494148	C2orf42
ENSG00000124159	5.32233	4.54648	1.0788	4.2144	2.50442e-05	0.000496834	MATN4
ENSG00000168301	155.046	1.19365	0.283234	4.21435	2.50499e-05	0.000496834	KCTD6
ENSG00000111087	110.948	1.17957	0.280113	4.21107	2.54165e-05	0.000503425	GLI1
ENSG00000051009	160.125	1.02131	0.242717	4.20783	2.57833e-05	0.000510002	FHIP1B
ENSG00000162231	457.251	1.86686	0.443808	4.20646	2.59401e-05	0.000511725	NXF1
ENSG00000101265	123.981	-1.08397	0.257677	-4.20671	2.59114e-05	0.000511725	RASSF2
ENSG00000115008	22.9108	5.95096	1.41579	4.20328	2.63075e-05	0.000518276	IL1A
ENSG00000166924	11.5529	4.17748	0.994197	4.20186	2.64731e-05	0.000520839	NYAP1
ENSG00000185278	53.4036	1.48623	0.353782	4.20098	2.6576e-05	0.000522164	ZBTB37
ENSG00000174521	10.2665	7.77191	1.85027	4.20043	2.66412e-05	0.000522744	TTC9B
ENSG00000083814	9.81566	2.25904	0.538014	4.19885	2.68274e-05	0.000525695	ZNF671
ENSG00000165259	22.6064	2.16854	0.516661	4.19721	2.70224e-05	0.00052881	HDX
ENSG00000116741	486.889	1.62201	0.386492	4.19674	2.7079e-05	0.000529212	RGS2
ENSG00000109063	13.046	3.96147	0.944878	4.19258	2.75801e-05	0.00053829	MYH3
ENSG00000055163	230.434	-1.06174	0.253264	-4.19224	2.76213e-05	0.000538377	CYFIP2
ENSG00000188786	90.6932	1.15779	0.276514	4.18708	2.82562e-05	0.000550021	MTF1
ENSG00000102048	145.068	-1.10748	0.264538	-4.18646	2.83343e-05	0.000550811	ASB9
ENSG00000218891	294.101	1.30707	0.31239	4.18409	2.86305e-05	0.000555833	ZNF579
ENSG00000115137	32.3133	2.78056	0.664643	4.18354	2.87005e-05	0.000556456	DNAJC27
ENSG00000119965	156.179	0.84427	0.201859	4.18248	2.88347e-05	0.000558321	C10orf88
ENSG00000168806	125.361	1.34663	0.322074	4.18112	2.90079e-05	0.000560934	LCMT2
ENSG00000167657	477.972	1.52431	0.364758	4.17896	2.92851e-05	0.00056555	DAPK3
ENSG00000164778	16.8905	2.41896	0.579255	4.17598	2.96711e-05	0.00057225	EN2
ENSG00000161835	4.285	4.9792	1.19243	4.17567	2.97111e-05	0.00057227	TAMALIN
ENSG00000166704	39.3676	1.41838	0.340048	4.17112	3.03108e-05	0.000583056	ZNF606
ENSG00000006432	111.824	1.62758	0.390336	4.16969	3.05018e-05	0.000585741	MAP3K9
ENSG00000204610	7.02076	6.32619	1.51737	4.16918	3.05701e-05	0.000585741	TRIM15
ENSG00000147050	211.316	1.10777	0.265692	4.16937	3.05443e-05	0.000585741	KDM6A
ENSG00000167701	14.6461	4.36455	1.04704	4.16845	3.06681e-05	0.000586852	GPT
ENSG00000110955	7200.33	-1.15558	0.277275	-4.16761	3.07804e-05	0.000588235	ATP5F1B
ENSG00000162946	13.4998	3.10909	0.746646	4.16408	3.12617e-05	0.000596655	DISC1
ENSG00000135722	23.4445	2.20782	0.530304	4.1633	3.13675e-05	0.000597897	FBXL8
ENSG00000176845	94.1303	1.93582	0.46511	4.16206	3.15386e-05	0.000600378	METRNL
ENSG00000196867	91.8845	2.58654	0.621909	4.15904	3.19594e-05	0.000607601	ZFP28
ENSG00000167604	50.1858	2.31058	0.555796	4.15725	3.22098e-05	0.000611569	NFKBID
ENSG00000175470	280.666	1.01335	0.24378	4.15684	3.22676e-05	0.000611876	PPP2R2D
ENSG00000184857	172.669	0.973326	0.234227	4.15549	3.24592e-05	0.000614714	TMEM186
ENSG00000006459	45.5965	1.75217	0.422044	4.15162	3.30123e-05	0.000624383	KDM7A
ENSG00000078081	10.2218	3.40368	0.820079	4.15043	3.31857e-05	0.000626854	LAMP3
ENSG00000119383	740.084	-0.927983	0.223658	-4.14911	3.33772e-05	0.000629662	PTPA
ENSG00000213638	80.4867	1.57272	0.379183	4.14765	3.35912e-05	0.000632886	ADAT3
ENSG00000106628	696.673	-0.900059	0.217053	-4.14672	3.37275e-05	0.000634639	POLD2
ENSG00000256453	14.8018	3.70979	0.895058	4.14475	3.40185e-05	0.000639295	DND1
ENSG00000196453	323.063	0.723085	0.174528	4.14309	3.42653e-05	0.000643109	ZNF777
ENSG00000147437	5.16006	6.3521	1.53336	4.14261	3.43371e-05	0.000643635	GNRH1
ENSG00000163171	403.851	1.13438	0.273865	4.14211	3.44122e-05	0.00064422	CDC42EP3
ENSG00000135999	137.074	1.09276	0.264144	4.13697	3.51915e-05	0.000657969	EPC2
ENSG00000183889	8.03256	3.27741	0.79272	4.13439	3.55905e-05	0.000663738	NPIPA5
ENSG00000071539	608.527	-0.785661	0.190027	-4.13448	3.55765e-05	0.000663738	TRIP13
ENSG00000112096	950.337	1.2728	0.307899	4.13381	3.56791e-05	0.000664547	ENSG00000112096
ENSG00000146733	214.124	-0.981518	0.237465	-4.13332	3.57559e-05	0.000665132	PSPH
ENSG00000168876	57.0709	1.47246	0.356343	4.13215	3.59381e-05	0.00066683	ANKRD49
ENSG00000155657	51.0563	2.41027	0.583296	4.13216	3.59377e-05	0.00066683	TTN
ENSG00000160209	2302.07	-0.940408	0.227758	-4.12898	3.6437e-05	0.000675234	PDXK
ENSG00000183808	227.377	1.62068	0.392623	4.12782	3.66213e-05	0.000677795	RBM12B
ENSG00000074590	198.137	0.797803	0.193332	4.1266	3.68174e-05	0.000680565	NUAK1
ENSG00000100804	2299.08	-0.901129	0.218421	-4.12565	3.69687e-05	0.000681396	PSMB5
ENSG00000100625	86.2454	0.959397	0.232556	4.12545	3.70016e-05	0.000681396	SIX4
ENSG00000268279	4.95728	4.78245	1.1591	4.126	3.69127e-05	0.000681396	ENSG00000268279
ENSG00000135945	151.004	0.924224	0.224144	4.12334	3.73414e-05	0.000686792	REV1
ENSG00000129315	461.245	1.25727	0.305	4.12218	3.75309e-05	0.000688402	CCNT1
ENSG00000167173	646.737	0.952253	0.230995	4.12239	3.74966e-05	0.000688402	C15orf39
ENSG00000085662	5413.56	-1.00171	0.243018	-4.12194	3.75697e-05	0.000688402	AKR1B1
ENSG00000104765	367.859	-0.947983	0.230049	-4.12078	3.77586e-05	0.000691002	BNIP3L
ENSG00000111665	517.881	-1.15743	0.2809	-4.12045	3.78131e-05	0.000691137	CDCA3
ENSG00000008517	245.382	1.93192	0.469013	4.11912	3.80323e-05	0.000694279	IL32
ENSG00000163635	109.048	1.20107	0.291672	4.11788	3.82381e-05	0.000697168	ATXN7
ENSG00000100288	65.2121	2.0817	0.50641	4.1107	3.94456e-05	0.000718292	CHKB
ENSG00000205138	564.5	1.31782	0.320612	4.11034	3.95084e-05	0.000718298	SDHAF1
ENSG00000171150	413.436	1.06854	0.259976	4.11013	3.95438e-05	0.000718298	SOCS5
ENSG00000146918	496.196	-1.12059	0.272736	-4.10871	3.97876e-05	0.000721832	NCAPG2
ENSG00000069966	311.537	-0.866488	0.210941	-4.10772	3.99576e-05	0.000724022	GNB5
ENSG00000100941	1236.73	2.07475	0.505449	4.10477	4.04723e-05	0.000732444	PNN
ENSG00000116906	334.207	-0.788684	0.192273	-4.1019	4.09779e-05	0.00074068	GNPAT
ENSG00000112715	391.895	1.89033	0.460892	4.10146	4.10554e-05	0.000741169	VEGFA
ENSG00000179454	151.465	1.01353	0.247315	4.09814	4.16481e-05	0.000750945	KLHL28
ENSG00000168385	1779.8	-0.959857	0.234239	-4.09776	4.17169e-05	0.000751262	SEPTIN2
ENSG00000279473	3.29201	5.43847	1.32773	4.09606	4.20248e-05	0.00075588	ENSG00000279473
ENSG00000140104	84.8885	1.97227	0.481627	4.09502	4.22129e-05	0.000758333	CLBA1
ENSG00000183793	12.016	3.14476	0.768106	4.09417	4.2368e-05	0.000759262	NPIPA5
ENSG00000196911	30.0052	1.79374	0.438092	4.09445	4.23179e-05	0.000759262	KPNA5
ENSG00000120833	61.104	1.40503	0.343242	4.09341	4.25082e-05	0.000760845	SOCS2
ENSG00000163684	160.24	1.23181	0.300971	4.09277	4.26249e-05	0.000762005	RPP14
ENSG00000130303	8.80133	2.62454	0.64172	4.08986	4.31633e-05	0.00077069	BST2
ENSG00000128713	19.0514	2.24861	0.550152	4.08726	4.36501e-05	0.000778435	HOXD11
ENSG00000110876	10.923	3.42081	0.837264	4.08571	4.39428e-05	0.000782705	SELPLG
ENSG00000174206	194.638	1.06328	0.260302	4.08478	4.41186e-05	0.000784883	KICS2
ENSG00000162642	249.822	1.62296	0.39749	4.08302	4.44535e-05	0.000789883	C1orf52
ENSG00000168615	2825.96	-0.676557	0.165765	-4.08141	4.47635e-05	0.000794431	ADAM9
ENSG00000213903	4.24321	4.47686	1.09762	4.07868	4.52913e-05	0.000801859	LTB4R
ENSG00000109046	387.112	0.928352	0.227605	4.07878	4.52723e-05	0.000801859	WSB1
ENSG00000101298	59.7375	1.83677	0.450401	4.07808	4.54087e-05	0.000802968	SNPH
ENSG00000188283	73.0842	1.28075	0.314187	4.07639	4.57404e-05	0.00080786	ZNF383
ENSG00000162711	5.90536	5.94689	1.45964	4.07423	4.61675e-05	0.000814424	NLRP3
ENSG00000005513	23.6292	2.64931	0.650395	4.07338	4.63354e-05	0.000816405	SOX8
ENSG00000122257	452.06	1.71862	0.421998	4.07259	4.6494e-05	0.000818217	RBBP6
ENSG00000132915	11.9332	3.73909	0.918337	4.07158	4.66944e-05	0.000820758	PDE6A
ENSG00000129474	711.291	0.894936	0.219852	4.07063	4.68862e-05	0.000822642	AJUBA
ENSG00000067992	126.624	-0.985066	0.242002	-4.07049	4.69136e-05	0.000822642	PDK3
ENSG00000204592	722.432	1.31896	0.324189	4.0685	4.73164e-05	0.000828715	HLA-E
ENSG00000166188	190.366	0.943615	0.231974	4.06776	4.74675e-05	0.00083037	ZNF319
ENSG00000157227	9.47708	4.16035	1.02366	4.06421	4.81955e-05	0.000842102	MMP14
ENSG00000230453	41.8093	1.70788	0.420526	4.06128	4.88039e-05	0.000851718	ANKRD18B
ENSG00000146232	203.734	1.33793	0.32954	4.05998	4.90772e-05	0.00085547	NFKBIE
ENSG00000197961	251.203	1.10642	0.272616	4.05852	4.93853e-05	0.00085982	ZNF121
ENSG00000106571	9.24586	5.78386	1.42583	4.05648	4.98168e-05	0.000866305	GLI3
ENSG00000271601	216.91	-0.926359	0.228406	-4.05575	4.99743e-05	0.000868015	LIX1L
ENSG00000124767	1063.71	-0.88722	0.218817	-4.05462	5.02168e-05	0.000871197	GLO1
ENSG00000166224	667.959	-0.720062	0.177641	-4.05347	5.04645e-05	0.000874461	SGPL1
ENSG00000063169	319.456	1.21454	0.29966	4.05308	5.0548e-05	0.000874875	BICRA
ENSG00000197879	1577.95	-0.735979	0.181754	-4.04932	5.13671e-05	0.000888004	MYO1C
ENSG00000071243	125.336	1.42991	0.35329	4.04743	5.17831e-05	0.000894142	ING3
ENSG00000254402	172.068	1.83215	0.452782	4.04643	5.2005e-05	0.000896919	LRRC24
ENSG00000268043	32.6387	2.60823	0.64481	4.04495	5.2334e-05	0.000899497	NBPF12
ENSG00000110888	78.4353	1.58546	0.391962	4.04493	5.23384e-05	0.000899497	CAPRIN2
ENSG00000112343	56.2182	1.29731	0.320711	4.0451	5.23008e-05	0.000899497	TRIM38
ENSG00000139679	14.1311	2.16262	0.534709	4.04448	5.24391e-05	0.000900174	LPAR6
ENSG00000170961	67.4292	1.47819	0.365774	4.04126	5.31658e-05	0.000911582	HAS2
ENSG00000173114	11.1279	3.55425	0.879761	4.04001	5.34483e-05	0.000915357	LRRN3
ENSG00000158486	17.1059	2.89455	0.716755	4.0384	5.38166e-05	0.000920589	DNAH3
ENSG00000168779	26.163	2.18391	0.540863	4.03783	5.39476e-05	0.000921756	SHOX2
ENSG00000075826	16.7293	3.31862	0.822134	4.03659	5.42331e-05	0.000925558	SEC31B
ENSG00000164611	1306.6	-0.837464	0.20749	-4.03617	5.43315e-05	0.00092616	PTTG1
ENSG00000179833	335.619	1.58601	0.393037	4.03528	5.45382e-05	0.000928604	SERTAD2
ENSG00000171314	1092.51	-0.971975	0.24089	-4.03493	5.4619e-05	0.000928903	PGAM1
ENSG00000186395	356.957	1.99226	0.493909	4.03366	5.49136e-05	0.000932833	KRT10
ENSG00000186174	1252	0.890324	0.220898	4.03047	5.56651e-05	0.000944505	BCL9L
ENSG00000197837	7086.68	1.40206	0.347972	4.02922	5.59614e-05	0.00094531	H4C16
ENSG00000134779	314.511	-1.0059	0.249625	-4.02965	5.58607e-05	0.00094531	TPGS2
ENSG00000142409	423.221	0.951432	0.236126	4.02933	5.5935e-05	0.00094531	ZNF787
ENSG00000143971	169.534	1.11418	0.276528	4.02919	5.59702e-05	0.00094531	ETAA1
ENSG00000143632	1310.4	-0.852008	0.211606	-4.0264	5.66378e-05	0.000955486	ACTA1
ENSG00000143252	797.918	-1.05078	0.261135	-4.02389	5.72458e-05	0.000964634	SDHC
ENSG00000158286	48.8472	1.93564	0.481138	4.02305	5.74484e-05	0.000966937	RNF207
ENSG00000196357	41.2103	1.45006	0.360623	4.021	5.79512e-05	0.000974284	ZNF565
ENSG00000132824	1001.6	-0.76208	0.189572	-4.02001	5.81964e-05	0.000977287	SERINC3
ENSG00000127884	1145.47	-0.851231	0.211829	-4.01849	5.85728e-05	0.000981362	ECHS1
ENSG00000188215	112.552	1.32509	0.329745	4.01852	5.85646e-05	0.000981362	DCUN1D3
ENSG00000183779	331.05	1.20242	0.299332	4.01701	5.894e-05	0.000986389	ZNF703
ENSG00000205097	3.63754	6.20564	1.5458	4.01451	5.95706e-05	0.000995807	FRG2
ENSG00000022277	636.424	-0.845331	0.210657	-4.01283	5.99939e-05	0.00100174	RTF2
ENSG00000151332	295.94	0.747876	0.186436	4.01144	6.03495e-05	0.00100608	MBIP
ENSG00000164631	262.619	1.19735	0.298496	4.01128	6.03907e-05	0.00100608	ZNF12
ENSG00000197283	20.4497	1.98187	0.494108	4.011	6.04614e-05	0.00100611	SYNGAP1
ENSG00000032389	276.712	-0.900973	0.22468	-4.01003	6.07106e-05	0.00100912	EIPR1
ENSG00000137221	168.87	1.49311	0.372598	4.00729	6.14204e-05	0.00101976	TJAP1
ENSG00000170561	48.3805	1.89851	0.473817	4.00684	6.15374e-05	0.00102055	IRX2
ENSG00000178093	4.31638	5.25619	1.31229	4.00534	6.19282e-05	0.00102587	TSSK6
ENSG00000128739	237.165	-1.22255	0.305333	-4.004	6.22793e-05	0.00102943	SNRPN
ENSG00000187531	246.286	1.41452	0.353298	4.00376	6.23423e-05	0.00102943	SIRT7
ENSG00000135069	1482.21	-1.45186	0.362628	-4.00372	6.23533e-05	0.00102943	PSAT1
ENSG00000130518	19.5446	3.13984	0.784358	4.00307	6.25264e-05	0.00103112	IQCN
ENSG00000073605	12.9801	4.87649	1.21845	4.00222	6.27511e-05	0.00103367	GSDMB
ENSG00000215041	175.079	1.44589	0.361322	4.00165	6.29019e-05	0.00103499	NEURL4
ENSG00000162892	2.18274	5.6992	1.42501	3.99943	6.34965e-05	0.00104244	IL24
ENSG00000169604	1649.47	-1.14657	0.286678	-3.9995	6.3476e-05	0.00104244	ANTXR1
ENSG00000177374	15.2236	3.38459	0.8468	3.99691	6.41741e-05	0.00105161	HIC1
ENSG00000106089	218.25	1.68521	0.421638	3.99682	6.41986e-05	0.00105161	STX1A
ENSG00000140450	18.2134	2.20964	0.552915	3.99634	6.43283e-05	0.00105256	ARRDC4
ENSG00000141428	262.61	0.958791	0.240004	3.99489	6.47231e-05	0.00105784	C18orf21
ENSG00000141448	97.6563	1.43569	0.359447	3.99416	6.49231e-05	0.00105993	GATA6
ENSG00000196305	2187.05	-1.20568	0.301906	-3.99354	6.50933e-05	0.00106153	IARS1
ENSG00000162413	244.52	0.747729	0.187265	3.9929	6.52712e-05	0.00106325	KLHL21
ENSG00000148484	500.09	-1.23741	0.31025	-3.98843	6.65127e-05	0.00108227	RSU1
ENSG00000156381	42.0263	1.73828	0.436021	3.9867	6.6999e-05	0.0010878	ANKRD9
ENSG00000167371	6.77573	3.06001	0.767556	3.98669	6.70007e-05	0.0010878	PRRT2
ENSG00000176890	1483.19	-1.24688	0.312954	-3.98422	6.77019e-05	0.00109797	TYMS
ENSG00000128272	719.259	1.90869	0.479109	3.98382	6.7815e-05	0.00109859	ATF4
ENSG00000131652	465.368	1.68228	0.422436	3.98233	6.82436e-05	0.00110431	THOC6
ENSG00000132589	658.979	-0.956909	0.240324	-3.98174	6.84115e-05	0.00110581	FLOT2
ENSG00000145506	74.1505	1.58553	0.398293	3.98082	6.86784e-05	0.0011089	NKD2
ENSG00000177989	87.4989	2.35603	0.592404	3.97707	6.97697e-05	0.00112529	ODF3B
ENSG00000087460	4349.99	-0.994748	0.250155	-3.97653	6.99277e-05	0.00112614	GNAS
ENSG00000137185	81.2577	1.10022	0.276689	3.97637	6.99761e-05	0.00112614	ZSCAN9
ENSG00000125503	430.694	2.19445	0.552001	3.97544	7.02497e-05	0.0011293	PPP1R12C
ENSG00000272395	40.4148	10.4267	2.62326	3.97472	7.04614e-05	0.00113055	IFNL4
ENSG00000188352	322.826	-0.970378	0.244141	-3.97466	7.0481e-05	0.00113055	FOCAD
ENSG00000177508	51.2471	1.58101	0.398103	3.97135	7.14675e-05	0.00114387	IRX3
ENSG00000130201	4.55872	5.2675	1.3263	3.97157	7.14007e-05	0.00114387	ENSG00000130201
ENSG00000134243	213.035	-0.942661	0.23744	-3.9701	7.18433e-05	0.00114863	SORT1
ENSG00000233024	7.93281	3.23537	0.815205	3.96878	7.22422e-05	0.00115375	NPIPA5
ENSG00000135119	116.774	-1.11056	0.279907	-3.96759	7.26043e-05	0.00115828	RNFT2
ENSG00000088876	49.2519	1.25341	0.31596	3.967	7.27823e-05	0.00115985	ZNF343
ENSG00000176125	51.0237	1.3893	0.350431	3.96453	7.35396e-05	0.00117065	UFSP1
ENSG00000179588	244.377	1.65084	0.41656	3.96302	7.40091e-05	0.00117685	ZFPM1
ENSG00000224712	11.9533	3.20286	0.808425	3.96186	7.4369e-05	0.00118129	NPIPA3
ENSG00000125845	14.4379	2.77934	0.701605	3.9614	7.45118e-05	0.00118228	BMP2
ENSG00000197702	378.322	-1.19529	0.301765	-3.96098	7.46428e-05	0.00118308	PARVA
ENSG00000136114	103.943	1.21205	0.306141	3.95912	7.52254e-05	0.00118974	THSD1
ENSG00000179562	223.268	0.720845	0.182068	3.95921	7.51967e-05	0.00118974	GCC1
ENSG00000181381	225.146	1.62785	0.411204	3.95874	7.53452e-05	0.00119036	DDX60L
ENSG00000140465	35.6457	2.25888	0.570808	3.95734	7.57899e-05	0.0011958	CYP1A1
ENSG00000132535	37.2232	1.9771	0.499629	3.95714	7.58526e-05	0.0011958	DLG4
ENSG00000101210	757.552	-1.37173	0.346716	-3.95634	7.61053e-05	0.0011985	EEF1A2
ENSG00000101203	7.39533	3.42022	0.864642	3.95565	7.63282e-05	0.00120072	COL20A1
ENSG00000117525	76.1008	1.44836	0.366177	3.95537	7.64166e-05	0.00120082	F3
ENSG00000213886	11.0008	2.36702	0.598519	3.9548	7.65983e-05	0.00120239	UBD
ENSG00000196214	151.084	1.2947	0.327474	3.95361	7.698e-05	0.00120709	ZNF766
ENSG00000177943	21.3585	2.86726	0.725408	3.95262	7.73006e-05	0.00121082	MAMDC4
ENSG00000172531	2616.85	-0.899415	0.227623	-3.95134	7.77164e-05	0.00121604	PPP1CA
ENSG00000105171	829.949	-0.628427	0.159074	-3.95054	7.79757e-05	0.0012175	POP4
ENSG00000165244	168.14	0.755819	0.191313	3.9507	7.79225e-05	0.0012175	ZNF367
ENSG00000174652	29.2669	1.53016	0.387676	3.94701	7.91339e-05	0.00123427	ZNF266
ENSG00000005022	4541.21	-1.11155	0.281738	-3.94535	7.96844e-05	0.00124154	SLC25A5
ENSG00000121417	58.4229	1.4744	0.373845	3.94388	8.01744e-05	0.00124785	ZNF211
ENSG00000169016	226.633	1.34465	0.341061	3.94257	8.06139e-05	0.00125336	E2F6
ENSG00000176401	152.631	1.5537	0.39451	3.93831	8.2058e-05	0.00127446	EID2B
ENSG00000143319	286.301	0.691021	0.175506	3.93732	8.2397e-05	0.00127702	ISG20L2
ENSG00000189060	1186.22	1.0826	0.274947	3.9375	8.23353e-05	0.00127702	H1-0
ENSG00000140374	2004.2	-1.03809	0.263694	-3.93671	8.26073e-05	0.00127893	ETFA
ENSG00000131400	12.2357	4.08228	1.03741	3.93508	8.31693e-05	0.00128628	NAPSA
ENSG00000214756	63.0927	1.73929	0.442176	3.93347	8.37273e-05	0.00129354	CSKMT
ENSG00000167702	124.037	3.19941	0.813859	3.93116	8.45356e-05	0.00130466	KIFC2
ENSG00000196152	59.9102	1.45455	0.370053	3.93065	8.47171e-05	0.00130609	ZNF79
ENSG00000204149	18.2596	3.10878	0.791328	3.92856	8.54566e-05	0.0013152	AGAP6
ENSG00000163312	78.2622	1.36785	0.34819	3.92847	8.54877e-05	0.0013152	HELQ
ENSG00000117592	2391.42	-1.02656	0.261547	-3.92495	8.67476e-05	0.00133319	PRDX6
ENSG00000113391	94.7041	-1.06834	0.272234	-3.92434	8.69685e-05	0.00133519	FAM172A
ENSG00000124610	12.1447	2.7967	0.71288	3.9231	8.74173e-05	0.00134067	H1-1
ENSG00000152443	61.7371	1.34838	0.343925	3.92055	8.8347e-05	0.00135352	ZNF776
ENSG00000215252	128.122	3.49333	0.891583	3.91812	8.92435e-05	0.0013644	GOLGA8B
ENSG00000167034	112.627	1.55749	0.397509	3.91813	8.92382e-05	0.0013644	NKX3-1
ENSG00000126247	5315.44	-1.02184	0.260872	-3.917	8.96571e-05	0.0013693	CAPNS1
ENSG00000118564	328.122	0.722862	0.184595	3.91593	9.00552e-05	0.00137395	FBXL5
ENSG00000100612	689.871	-0.690789	0.176428	-3.91541	9.02504e-05	0.0013755	DHRS7
ENSG00000175265	128.815	3.49825	0.894225	3.91204	9.15189e-05	0.00139338	GOLGA8A
ENSG00000239900	778.667	-0.717842	0.18367	-3.90832	9.29396e-05	0.00141355	ADSL
ENSG00000171456	458.613	1.24997	0.319927	3.90705	9.34302e-05	0.00141807	ASXL1
ENSG00000068028	196.789	0.982779	0.251528	3.90723	9.33587e-05	0.00141807	RASSF1
ENSG00000186666	146.321	0.945772	0.242151	3.90572	9.39468e-05	0.00142444	BCDIN3D
ENSG00000106367	653.254	-0.909859	0.233004	-3.9049	9.4264e-05	0.00142777	AP1S1
ENSG00000143067	39.1492	1.51865	0.388963	3.90436	9.44763e-05	0.00142951	ZNF697
ENSG00000172382	5.73418	5.56397	1.42542	3.90339	9.48534e-05	0.00143374	PRSS27
ENSG00000188897	11.3836	4.45456	1.14191	3.90098	9.58053e-05	0.00144664	LOC400499
ENSG00000175166	1511.98	-1.18364	0.303496	-3.90003	9.61823e-05	0.00145084	PSMD2
ENSG00000075340	214.323	-1.03923	0.266557	-3.89872	9.67041e-05	0.00145721	ADD2
ENSG00000196371	58.1437	1.79428	0.460492	3.89644	9.76171e-05	0.00146946	FUT4
ENSG00000179532	30.183	2.74629	0.705095	3.89493	9.82286e-05	0.00147715	DNHD1
ENSG00000116809	93.7325	1.02942	0.264352	3.89414	9.85473e-05	0.00147979	ZBTB17
ENSG00000156858	197.217	1.82825	0.469505	3.894	9.86058e-05	0.00147979	PRR14
ENSG00000130449	331.904	1.224	0.314373	3.89346	9.88232e-05	0.00148154	ZSWIM6
ENSG00000116221	673.334	-0.834174	0.214413	-3.8905	0.000100037	0.00149683	MRPL37
ENSG00000254470	285.935	1.08155	0.277998	3.89048	0.000100047	0.00149683	AP5B1
ENSG00000121903	37.5679	1.50502	0.387068	3.88826	0.000100966	0.00150904	ZSCAN20
ENSG00000163347	1551.56	0.993041	0.255435	3.88764	0.000101222	0.00151133	CLDN1
ENSG00000183426	7.41417	3.33147	0.857112	3.88685	0.000101554	0.00151474	NPIPA1
ENSG00000211448	261.389	1.72422	0.443685	3.88615	0.000101848	0.00151758	DIO2
ENSG00000276070	16.1527	9.10144	2.34353	3.88364	0.000102904	0.00153176	CCL4L2
ENSG00000156110	330.72	-1.01827	0.262359	-3.8812	0.000103941	0.00154563	ADK
ENSG00000107537	238.711	-1.02965	0.265432	-3.87915	0.000104822	0.00155716	PHYH
ENSG00000104936	78.5827	2.24653	0.579245	3.87838	0.000105156	0.00156053	DMPK
ENSG00000270629	66.7752	1.74958	0.451229	3.87737	0.000105592	0.00156543	NBPF14
ENSG00000108439	527.237	-0.7689	0.198403	-3.87544	0.000106432	0.00157469	PNPO
ENSG00000173011	171.979	0.91187	0.23529	3.87552	0.000106396	0.00157469	TADA2B
ENSG00000142867	250.821	1.08325	0.2796	3.8743	0.00010693	0.00157741	BCL10
ENSG00000177283	669.625	1.1281	0.291193	3.87404	0.000107045	0.00157741	FZD8
ENSG00000185716	53.2153	1.59913	0.412716	3.87465	0.000106779	0.00157741	MOSMO
ENSG00000072062	318.314	-1.01448	0.261862	-3.8741	0.000107021	0.00157741	PRKACA
ENSG00000089053	1166.94	-0.833454	0.215175	-3.87338	0.000107335	0.00157851	ANAPC5
ENSG00000141994	361.121	1.50278	0.387964	3.8735	0.000107283	0.00157851	DUS3L
ENSG00000157429	20.1655	1.61853	0.417931	3.87273	0.000107621	0.00158114	ZNF19
ENSG00000167460	2599.06	-0.781698	0.201874	-3.87221	0.000107853	0.00158138	TPM4
ENSG00000128564	195.857	2.05787	0.531442	3.87224	0.000107839	0.00158138	VGF
ENSG00000070444	206.547	1.09971	0.284136	3.87037	0.000108669	0.00159175	MNT
ENSG00000123416	7363.15	-1.17795	0.30445	-3.86911	0.000109234	0.00159843	TUBA1B
ENSG00000184575	859.482	-0.77347	0.200006	-3.86724	0.000110076	0.00160755	XPOT
ENSG00000114353	440.555	-0.928544	0.240094	-3.86742	0.000109993	0.00160755	GNAI2
ENSG00000145912	1499.03	-0.866645	0.224207	-3.86538	0.000110915	0.00161819	NHP2
ENSG00000162086	67.7368	1.12992	0.292516	3.86277	0.00011211	0.0016333	ZNF75A
ENSG00000164199	79.4034	1.71578	0.4442	3.86263	0.000112173	0.0016333	ADGRV1
ENSG00000167900	1395.36	-1.2436	0.322168	-3.8601	0.000113341	0.00164867	TK1
ENSG00000152601	545.577	-0.948734	0.245853	-3.85895	0.000113874	0.00165478	MBNL1
ENSG00000241839	33.1178	1.33478	0.345975	3.85802	0.000114308	0.00165945	PLEKHO2
ENSG00000185420	101.725	-1.08615	0.281591	-3.85719	0.000114699	0.00166347	SMYD3
ENSG00000139263	188.628	0.969164	0.251372	3.8555	0.000115494	0.00167336	LRIG3
ENSG00000135763	867.082	0.592592	0.153746	3.85435	0.000116038	0.00167791	URB2
ENSG00000186222	307.789	0.929887	0.241243	3.85457	0.000115936	0.00167791	BLOC1S4
ENSG00000087111	569.881	-0.660592	0.171413	-3.8538	0.0001163	0.0016784	PIGS
ENSG00000179979	4.50085	5.37451	1.39458	3.85385	0.000116274	0.0016784	ENSG00000179979
ENSG00000137094	40.8391	1.65393	0.429368	3.85201	0.000117152	0.00168903	DNAJB5
ENSG00000255302	1076.26	-0.756744	0.196503	-3.85105	0.00011761	0.00169398	EID1
ENSG00000188177	22.4558	2.92905	0.760803	3.84994	0.000118147	0.00170005	ZC3H6
ENSG00000129195	293.32	-0.87736	0.227923	-3.84938	0.000118419	0.00170228	PIMREG
ENSG00000196110	28.5176	1.54253	0.400755	3.84907	0.000118567	0.00170275	ZNF699
ENSG00000165672	2451.72	-0.894586	0.232442	-3.84864	0.000118775	0.00170303	PRDX3
ENSG00000089220	1625.55	-1.10068	0.286015	-3.84831	0.000118935	0.00170303	PEBP1
ENSG00000159842	556.714	-0.745048	0.193603	-3.84833	0.000118926	0.00170303	ABR
ENSG00000170037	188.634	1.9533	0.507873	3.84604	0.00012004	0.00171718	CNTROB
ENSG00000177192	647.579	0.792141	0.206107	3.84334	0.00012137	0.00173343	PUS1
ENSG00000204519	111.259	1.35613	0.35286	3.84326	0.000121412	0.00173343	ZNF551
ENSG00000141556	667.636	-1.0025	0.260865	-3.84298	0.000121552	0.00173374	TBCD
ENSG00000136930	1927.42	-0.85729	0.223152	-3.84172	0.000122174	0.00174092	PSMB7
ENSG00000161203	1394.74	-0.747566	0.194609	-3.84138	0.000122346	0.00174168	AP2M1
ENSG00000143442	439.012	1.17044	0.304859	3.83927	0.0001234	0.001754	POGZ
ENSG00000077152	853.516	-0.768415	0.200159	-3.83902	0.000123524	0.001754	UBE2T
ENSG00000073584	601.586	-0.642222	0.167292	-3.83893	0.00012357	0.001754	SMARCE1
ENSG00000113448	1509.87	0.791348	0.206272	3.83643	0.000124837	0.00177028	PDE4D
ENSG00000147649	992.661	-0.759306	0.197945	-3.83594	0.000125082	0.00177204	MTDH
ENSG00000108352	14.8192	2.86735	0.747651	3.83515	0.00012549	0.0017761	RAPGEFL1
ENSG00000135976	56.8516	1.63498	0.426585	3.83272	0.000126732	0.00179195	ANKRD36
ENSG00000127311	143.448	1.30258	0.339924	3.83197	0.000127123	0.0017923	HELB
ENSG00000141644	224.117	1.01171	0.264003	3.83218	0.000127013	0.0017923	MBD1
ENSG00000174891	228.311	-0.721309	0.188215	-3.83237	0.000126912	0.0017923	RSRC1
ENSG00000107443	109.274	1.29768	0.338754	3.83076	0.00012775	0.00179769	CCNJ
ENSG00000171540	4.64417	3.81372	0.995543	3.8308	0.000127728	0.00179769	OTP
ENSG00000088827	10.2301	7.08155	1.84909	3.82974	0.000128279	0.00180337	SIGLEC1
ENSG00000129103	900.036	-1.03379	0.269953	-3.82951	0.0001284	0.00180337	SUMF2
ENSG00000111276	445.479	0.951915	0.248695	3.82764	0.000129377	0.00181448	CDKN1B
ENSG00000166913	2319.3	-1.01146	0.264273	-3.82733	0.00012954	0.00181448	YWHAB
ENSG00000164379	55.2748	1.87988	0.491179	3.82729	0.000129562	0.00181448	FOXQ1
ENSG00000243649	4.58366	5.02178	1.31258	3.8259	0.000130297	0.00182304	CFB
ENSG00000172927	183.517	1.56665	0.409666	3.82421	0.000131193	0.00183208	MYEOV
ENSG00000179698	18.095	2.66538	0.696956	3.82432	0.000131134	0.00183208	WDR97
ENSG00000179021	337.122	0.971435	0.254097	3.82308	0.000131793	0.00183871	C3orf38
ENSG00000105722	1224.04	0.854138	0.223558	3.82065	0.0001331	0.00185192	ERF
ENSG00000228716	310.349	-1.04644	0.273894	-3.82062	0.000133118	0.00185192	DHFR
ENSG00000106261	218.426	1.0402	0.27224	3.82088	0.000132979	0.00185192	ZKSCAN1
ENSG00000028528	607.888	-0.611683	0.160121	-3.82012	0.000133386	0.00185389	SNX1
ENSG00000179598	149.086	1.1445	0.299685	3.81903	0.00013398	0.00185895	PLD6
ENSG00000176974	400.399	-1.18809	0.311107	-3.81892	0.000134037	0.00185895	SHMT1
ENSG00000132424	360.601	1.59263	0.417054	3.81875	0.00013413	0.00185895	PNISR
ENSG00000267680	61.3378	1.22063	0.319801	3.81684	0.000135171	0.00187161	ZNF224
ENSG00000181444	36.1843	1.7385	0.455626	3.81563	0.000135834	0.00187902	ZNF467
ENSG00000278129	182.669	1.10401	0.289542	3.81297	0.000137307	0.0018976	ZNF8
ENSG00000103544	381.284	-0.867205	0.227492	-3.81202	0.000137834	0.00190309	VPS35L
ENSG00000172508	5.23206	3.71334	0.974213	3.81163	0.000138051	0.0019043	CARNS1
ENSG00000184845	25.3002	1.6984	0.445682	3.81079	0.000138525	0.00190905	DRD1
ENSG00000158062	101.661	2.1109	0.554085	3.8097	0.000139135	0.00191565	UBXN11
ENSG00000128917	11.6242	2.28989	0.601444	3.80732	0.000140481	0.00193097	DLL4
ENSG00000108599	310.781	0.998789	0.262337	3.80727	0.000140511	0.00193097	AKAP10
ENSG00000111602	664.27	-0.807354	0.212087	-3.80671	0.000140826	0.00193349	TIMELESS
ENSG00000188895	234.564	0.835534	0.219577	3.80521	0.000141685	0.00194347	MSL1
ENSG00000117448	367.6	-0.793466	0.208558	-3.80454	0.00014207	0.00194693	AKR1A1
ENSG00000148331	267.755	0.923799	0.242837	3.8042	0.000142265	0.00194778	ASB6
ENSG00000170523	5046.7	-0.806243	0.211963	-3.8037	0.000142551	0.00194988	KRT83
ENSG00000150093	14292	-1.0153	0.266984	-3.80284	0.00014305	0.00195488	ITGB1
ENSG00000254852	8.78017	3.30926	0.870337	3.80227	0.000143373	0.00195748	NPIPA2
ENSG00000002016	89.5351	1.34238	0.353186	3.80077	0.000144246	0.00196756	RAD52
ENSG00000162909	1593.24	-0.896794	0.235987	-3.80019	0.000144586	0.00197037	CAPN2
ENSG00000182810	267.594	1.13822	0.299679	3.79815	0.000145783	0.00198484	DDX28
ENSG00000116903	311.673	1.30528	0.343717	3.79753	0.000146145	0.00198792	EXOC8
ENSG00000130856	48.9115	1.23312	0.325109	3.79294	0.000148877	0.00201388	ZNF236
ENSG00000042493	333.539	-1.10796	0.292067	-3.79352	0.000148528	0.00201388	CAPG
ENSG00000184117	588.665	-1.15917	0.305593	-3.7932	0.000148721	0.00201388	NIPSNAP1
ENSG00000130222	11.1257	3.49007	0.919953	3.79374	0.000148393	0.00201388	GADD45G
ENSG00000136870	81.9278	1.2716	0.335156	3.79406	0.000148207	0.00201388	ZNF189
ENSG00000155959	670.984	-0.861399	0.227101	-3.79302	0.000148828	0.00201388	VBP1
ENSG00000196639	69.0252	1.08002	0.284777	3.79252	0.000149129	0.00201543	HRH1
ENSG00000143751	282.927	0.997061	0.262985	3.79133	0.000149846	0.00202326	SDE2
ENSG00000115685	507.463	-0.772351	0.203757	-3.79055	0.000150316	0.00202774	PPP1R7
ENSG00000127993	74.8437	1.03058	0.271927	3.7899	0.00015071	0.0020312	RBM48
ENSG00000132294	512.446	-0.846754	0.223439	-3.78965	0.000150862	0.00203138	EFR3A
ENSG00000133704	411.286	-0.93946	0.247944	-3.789	0.000151252	0.00203476	IPO8
ENSG00000130921	190.661	0.785898	0.207493	3.78758	0.000152121	0.00204458	MTRFR
ENSG00000164877	159.954	1.86697	0.493113	3.78608	0.00015304	0.00205504	MICALL2
ENSG00000120875	1360.93	0.78007	0.206083	3.78522	0.00015357	0.00206028	DUSP4
ENSG00000197951	119.861	1.19828	0.316616	3.78465	0.000153924	0.00206314	ZNF71
ENSG00000023697	467.091	-0.887735	0.234613	-3.78382	0.000154439	0.00206815	DERA
ENSG00000188234	10.9138	2.93108	0.774792	3.78305	0.000154918	0.00207101	AGAP4
ENSG00000178685	19.0703	3.03426	0.802073	3.78302	0.000154934	0.00207101	PARP10
ENSG00000071626	616.637	-0.632642	0.167275	-3.78206	0.000155538	0.00207718	DAZAP1
ENSG00000152767	90.2279	-1.11308	0.294377	-3.78115	0.000156104	0.00208285	FARP1
ENSG00000167552	4368.67	-1.10464	0.292193	-3.78053	0.000156498	0.00208621	TUBA1A
ENSG00000149485	1845.59	-1.21578	0.321631	-3.78004	0.000156802	0.0020874	FADS1
ENSG00000267216	16.3563	2.72246	0.720282	3.77971	0.000157014	0.0020874	ZNF8-ERVK3-1
ENSG00000101104	33.1643	2.16185	0.571944	3.77983	0.000156936	0.0020874	PABPC1L
ENSG00000137834	218.942	1.2133	0.321129	3.77824	0.000157941	0.00209782	SMAD6
ENSG00000174574	563.507	0.879191	0.232764	3.77717	0.000158619	0.00210493	AKIRIN1
ENSG00000156671	230.678	0.760739	0.201423	3.77682	0.000158845	0.00210602	SAMD8
ENSG00000100739	15.8437	2.00549	0.531141	3.77581	0.000159488	0.00211264	BDKRB1
ENSG00000173451	47.6561	1.55693	0.412374	3.77554	0.000159663	0.00211305	THAP2
ENSG00000187772	50.8375	1.62514	0.430506	3.77494	0.000160045	0.0021162	LIN28B
ENSG00000121680	211.593	1.01355	0.268524	3.77453	0.000160309	0.00211778	PEX16
ENSG00000182054	342.419	-1.18138	0.313074	-3.77347	0.000160993	0.0021249	IDH2
ENSG00000108256	1116.1	0.987615	0.261833	3.77193	0.000161988	0.00213612	NUFIP2
ENSG00000119938	121.846	1.18802	0.315071	3.77065	0.000162822	0.00214519	PPP1R3C
ENSG00000131115	106.143	0.916451	0.243098	3.76988	0.000163325	0.00214989	ZNF227
ENSG00000099364	82.2954	1.0925	0.289837	3.76937	0.000163657	0.00215152	FBXL19
ENSG00000134758	125.477	0.985652	0.261499	3.76924	0.000163742	0.00215152	RNF138
ENSG00000164062	357.411	-1.08517	0.288308	-3.76393	0.000167263	0.00219581	APEH
ENSG00000152433	12.7379	2.54196	0.675559	3.76275	0.000168052	0.0022042	ZNF547
ENSG00000172650	9.07746	2.74671	0.730374	3.7607	0.000169442	0.00222044	AGAP5
ENSG00000181751	349.13	0.836872	0.222558	3.76025	0.000169746	0.00222245	MACIR
ENSG00000118816	554.956	-0.877563	0.233575	-3.7571	0.000171894	0.00224856	CCNI
ENSG00000170442	5120.68	-0.751162	0.199972	-3.75633	0.000172422	0.00225347	KRT86
ENSG00000049249	39.8551	1.80809	0.482063	3.75074	0.000176312	0.00230225	TNFRSF9
ENSG00000064115	606.149	-0.997178	0.266135	-3.74689	0.000179037	0.00233576	TM7SF3
ENSG00000011243	294.424	1.77768	0.474653	3.74522	0.000180238	0.00234933	AKAP8L
ENSG00000173349	242.062	1.08276	0.289198	3.74401	0.000181109	0.0023586	SFT2D3
ENSG00000205277	35.8192	2.53865	0.678422	3.74199	0.000182572	0.00237554	MUC12
ENSG00000160752	697.761	-0.843373	0.225409	-3.74153	0.000182907	0.00237765	FDPS
ENSG00000164924	2485.08	-0.938304	0.250795	-3.74132	0.000183058	0.00237765	YWHAZ
ENSG00000161016	10513.9	-0.75776	0.202608	-3.74003	0.000183996	0.00238772	RPL8
ENSG00000198435	63.1005	2.18247	0.583861	3.73799	0.000185498	0.00240508	NRARP
ENSG00000176681	19.3801	2.04996	0.549137	3.73305	0.000189176	0.00244875	LRRC37A
ENSG00000132661	832.649	1.21403	0.325215	3.73302	0.000189199	0.00244875	NXT1
ENSG00000079459	855.423	-0.821342	0.220051	-3.73251	0.000189583	0.00245155	FDFT1
ENSG00000091490	267.189	-0.783487	0.209932	-3.7321	0.000189888	0.00245334	SEL1L3
ENSG00000125991	1746.63	-0.836558	0.22423	-3.7308	0.000190869	0.00246384	ERGIC3
ENSG00000135407	3.50408	6.26877	1.68103	3.72913	0.000192146	0.00247791	AVIL
ENSG00000197409	469.045	0.932602	0.250099	3.72893	0.000192296	0.00247791	H3C4
ENSG00000091039	226.871	-0.985286	0.26439	-3.72665	0.000194045	0.00249825	OSBPL8
ENSG00000275111	54.0531	0.969404	0.260163	3.72613	0.000194439	0.00250113	ZNF2
ENSG00000156860	247.864	1.07324	0.28806	3.72574	0.000194745	0.00250286	FBRS
ENSG00000110925	111.152	1.1989	0.32186	3.72491	0.000195386	0.00250736	CSRNP2
ENSG00000128422	34.4454	2.50987	0.673819	3.72484	0.000195437	0.00250736	KRT17
ENSG00000153443	757.672	1.42912	0.383811	3.72351	0.000196474	0.00251847	UBALD1
ENSG00000221926	788.171	-0.744334	0.199994	-3.72178	0.00019782	0.00253351	TRIM16
ENSG00000104889	485.998	-0.984226	0.264536	-3.72057	0.00019877	0.00254049	RNASEH2A
ENSG00000164904	391.776	-1.36206	0.366124	-3.72021	0.000199057	0.00254049	ALDH7A1
ENSG00000185129	298.757	0.685077	0.184148	3.72026	0.000199022	0.00254049	PURA
ENSG00000147394	56.4062	-1.33288	0.358246	-3.72057	0.000198773	0.00254049	ZNF185
ENSG00000134684	886.982	-1.14942	0.309021	-3.71955	0.000199579	0.00254493	YARS1
ENSG00000182272	80.6551	1.89611	0.51063	3.71327	0.0002046	0.0026067	B4GALNT4
ENSG00000178741	2613.02	-0.942536	0.253856	-3.71288	0.000204917	0.00260847	COX5A
ENSG00000131238	659.134	-0.881381	0.237411	-3.71247	0.00020525	0.00261044	PPT1
ENSG00000164736	35.122	1.54327	0.415731	3.71219	0.000205473	0.00261102	SOX17
ENSG00000104907	270.166	1.249	0.336568	3.71098	0.000206461	0.00262131	TRMT1
ENSG00000175087	63.1373	1.24966	0.336792	3.71047	0.000206872	0.00262425	PDIK1L
ENSG00000133121	41.7758	1.77371	0.478273	3.70858	0.000208421	0.00263912	STARD13
ENSG00000108984	89.7621	-1.08871	0.293582	-3.70839	0.000208583	0.00263912	MAP2K6
ENSG00000148143	108.68	1.89536	0.511085	3.7085	0.000208493	0.00263912	ZNF462
ENSG00000140848	216.182	-0.981772	0.264772	-3.70798	0.000208915	0.00264104	CPNE2
ENSG00000213918	6.96307	3.86557	1.04281	3.70688	0.000209831	0.00264806	DNASE1
ENSG00000141376	156.975	-1.01003	0.27246	-3.70709	0.000209658	0.00264806	BCAS3
ENSG00000174080	195.392	-1.09318	0.294937	-3.70648	0.000210162	0.00264996	CTSF
ENSG00000182318	73.4134	0.998673	0.269464	3.70615	0.000210433	0.00265109	ZSCAN22
ENSG00000116171	562.712	-1.12127	0.302624	-3.70518	0.000211244	0.00265903	SCP2
ENSG00000181649	1554.9	1.40408	0.379008	3.70463	0.000211704	0.00266253	PHLDA2
ENSG00000175203	801.884	-0.890025	0.240447	-3.70154	0.000214292	0.00269278	DCTN2
ENSG00000135443	2745.6	-0.93954	0.254028	-3.69857	0.000216817	0.00271752	KRT85
ENSG00000101004	73.342	1.31584	0.355746	3.69881	0.000216608	0.00271752	NINL
ENSG00000146701	3032.42	-1.14618	0.309894	-3.69864	0.00021676	0.00271752	MDH2
ENSG00000151725	235.079	-0.758152	0.205004	-3.69823	0.000217106	0.00271883	CENPU
ENSG00000150760	379.356	-0.860083	0.23263	-3.69721	0.000217983	0.00272365	DOCK1
ENSG00000177595	102.685	1.33841	0.362064	3.69661	0.000218494	0.00272365	PIDD1
ENSG00000149084	944.101	-0.902719	0.24421	-3.69649	0.000218604	0.00272365	HSD17B12
ENSG00000160961	50.7999	1.6527	0.447051	3.6969	0.000218248	0.00272365	ZNF333
ENSG00000047849	1756.49	-1.25178	0.33859	-3.69705	0.000218122	0.00272365	MAP4
ENSG00000061455	7.12774	3.47265	0.939293	3.69708	0.000218092	0.00272365	PRDM6
ENSG00000138796	247.155	-1.22057	0.330344	-3.69483	0.00022003	0.00273909	HADH
ENSG00000161849	589.613	-0.876359	0.237317	-3.69278	0.000221812	0.00275892	KRT84
ENSG00000198198	145.564	1.48489	0.40217	3.6922	0.000222321	0.00276292	SZT2
ENSG00000059378	100.906	1.33652	0.362016	3.69187	0.000222612	0.00276419	PARP12
ENSG00000132692	143.173	1.5823	0.428633	3.6915	0.000222933	0.00276584	BCAN
ENSG00000006125	1837.3	-1.27728	0.346075	-3.69075	0.000223595	0.00277171	AP2B1
ENSG00000131981	628.351	-0.747334	0.202524	-3.69011	0.000224159	0.00277636	LGALS3
ENSG00000132475	7129.37	1.19498	0.323866	3.68973	0.000224494	0.00277816	H3-3B
ENSG00000214944	247.42	1.25599	0.340542	3.68822	0.000225831	0.00279	ARHGEF28
ENSG00000168477	4.25018	3.3652	0.912414	3.68824	0.000225812	0.00279	TNXB
ENSG00000176597	67.3204	1.26867	0.344134	3.68657	0.0002273	0.00280579	B3GNT5
ENSG00000166863	2.04895	6.38278	1.7322	3.68477	0.000228907	0.00282325	TAC3
ENSG00000171161	117.35	1.2264	0.332876	3.68426	0.000229371	0.0028264	ZNF672
ENSG00000163602	252.673	1.10093	0.298837	3.68406	0.000229547	0.0028264	RYBP
ENSG00000221944	26.3193	1.61478	0.43842	3.68319	0.000230334	0.00283356	TIGD1
ENSG00000213585	1474.34	-1.07343	0.291456	-3.68299	0.000230515	0.00283356	VDAC1
ENSG00000107872	137.737	1.46817	0.398664	3.68272	0.000230757	0.00283415	FBXL15
ENSG00000075624	52931.6	-1.00142	0.272108	-3.68022	0.000233029	0.00285967	ACTB
ENSG00000114841	9.64904	2.96047	0.804642	3.67924	0.000233934	0.00286838	DNAH1
ENSG00000069275	1666.41	-0.90568	0.246178	-3.67896	0.000234183	0.00286904	NUCKS1
ENSG00000105568	2339.83	-0.987061	0.268378	-3.67788	0.000235181	0.00287885	PPP2R1A
ENSG00000140265	79.3761	1.09696	0.298305	3.6773	0.000235717	0.00288061	ZSCAN29
ENSG00000221916	29.655	1.78267	0.484756	3.67746	0.000235566	0.00288061	C19orf73
ENSG00000181619	4.20177	3.69199	1.00416	3.67669	0.000236284	0.00288514	GPR135
ENSG00000121989	130.003	0.887384	0.241388	3.67618	0.000236757	0.00288611	ACVR2A
ENSG00000171453	489.804	0.725618	0.197374	3.67636	0.00023659	0.00288611	POLR1C
ENSG00000092964	1008.86	-1.44278	0.392649	-3.67449	0.000238328	0.00290285	DPYSL2
ENSG00000271383	56.9824	1.64748	0.448428	3.67392	0.000238862	0.00290537	NBPF19
ENSG00000130653	9.03002	2.8288	0.769984	3.67384	0.000238931	0.00290537	PNPLA7
ENSG00000143545	407.567	-0.806087	0.219435	-3.67347	0.000239276	0.00290716	RAB13
ENSG00000185252	72.1703	1.17102	0.318851	3.67263	0.000240067	0.00291436	ZNF74
ENSG00000271254	36.273	1.89776	0.51692	3.67128	0.000241338	0.00292495	LOC102724250
ENSG00000145390	181.633	1.24197	0.33828	3.67142	0.00024121	0.00292495	USP53
ENSG00000103199	86.7764	1.00081	0.272644	3.67077	0.000241825	0.00292844	ZNF500
ENSG00000146729	531.361	-0.921315	0.251007	-3.67047	0.000242101	0.00292937	NIPSNAP2
ENSG00000084623	1967.3	-0.846	0.230591	-3.66884	0.000243653	0.00294572	EIF3I
ENSG00000171466	99.307	0.877661	0.239311	3.66745	0.000244982	0.00295934	ZNF562
ENSG00000117868	839.45	-0.606082	0.16528	-3.667	0.000245416	0.00296214	ESYT2
ENSG00000080603	1071.9	1.11601	0.304362	3.66673	0.000245676	0.00296285	SRCAP
ENSG00000171126	31.9998	1.83353	0.500081	3.66646	0.000245932	0.0029635	KCNG3
ENSG00000166529	100.002	0.87832	0.239628	3.66534	0.00024701	0.00297405	ZSCAN21
ENSG00000130544	66.0257	1.2824	0.349893	3.66512	0.000247221	0.00297415	ZNF557
ENSG00000183479	2.39113	4.87509	1.33048	3.66415	0.000248164	0.00298304	TREX2
ENSG00000186230	97.419	0.898712	0.245291	3.66386	0.00024844	0.00298393	ZNF749
ENSG00000122359	1428.85	-1.04985	0.286643	-3.66258	0.000249692	0.00299211	ANXA11
ENSG00000177156	3736.34	-1.09537	0.299076	-3.6625	0.000249765	0.00299211	TALDO1
ENSG00000149716	205.835	1.54699	0.422367	3.66267	0.000249604	0.00299211	LTO1
ENSG00000115365	454.868	-1.07628	0.293879	-3.66232	0.000249937	0.00299211	LANCL1
ENSG00000179455	43.3972	1.40843	0.384648	3.66159	0.000250651	0.00299803	MKRN3
ENSG00000099338	24.0876	2.82969	0.772842	3.6614	0.00025084	0.00299803	CATSPERG
ENSG00000269855	10.1581	8.1886	2.23726	3.66011	0.000252107	0.00301072	RNF225
ENSG00000113719	1739.44	-1.26963	0.347073	-3.6581	0.000254097	0.00303201	ERGIC1
ENSG00000076043	502.733	-0.826621	0.226003	-3.65757	0.000254616	0.00303574	REXO2
ENSG00000137802	50.5001	1.39727	0.38219	3.65597	0.000256215	0.00305233	MAPKBP1
ENSG00000125821	746.769	-1.04359	0.285476	-3.65562	0.000256562	0.00305399	DTD1
ENSG00000119431	209.672	0.930274	0.254514	3.6551	0.000257083	0.0030577	HDHD3
ENSG00000182179	9.93265	3.87453	1.06055	3.65332	0.000258867	0.00307643	UBA7
ENSG00000145780	200.801	1.02973	0.281886	3.65299	0.000259206	0.00307796	FEM1C
ENSG00000165678	2047.07	-1.11463	0.305258	-3.65145	0.000260769	0.00308446	GHITM
ENSG00000107874	345.318	-0.795767	0.217912	-3.65179	0.000260419	0.00308446	CUEDC2
ENSG00000135363	8.67985	3.28702	0.900102	3.65183	0.000260381	0.00308446	LMO2
ENSG00000139722	280.15	0.941157	0.257715	3.65193	0.000260274	0.00308446	VPS37B
ENSG00000166803	1884.44	-0.96081	0.263154	-3.65113	0.000261087	0.00308446	PCLAF
ENSG00000163466	1633.46	-0.783314	0.214548	-3.651	0.000261224	0.00308446	ARPC2
ENSG00000187325	237.471	-0.822605	0.225308	-3.65102	0.000261196	0.00308446	TAF9B
ENSG00000154473	1558.76	-0.663622	0.181793	-3.65043	0.0002618	0.00308878	BUB3
ENSG00000141965	240.367	0.886644	0.242989	3.6489	0.000263362	0.00310471	FEM1A
ENSG00000120093	48.6648	1.88613	0.517161	3.64708	0.000265236	0.00312429	HOXB3
ENSG00000159314	108.216	1.21678	0.333736	3.64594	0.000266411	0.00313325	ARHGAP27
ENSG00000146872	167.242	0.929495	0.25494	3.64593	0.000266423	0.00313325	TLK2
ENSG00000170385	1386.7	0.856852	0.235205	3.643	0.00026948	0.00316666	SLC30A1
ENSG00000168137	421.033	1.35367	0.37178	3.64106	0.000271522	0.0031881	SETD5
ENSG00000127580	111.025	1.25782	0.345485	3.64075	0.000271848	0.00318938	WDR24
ENSG00000169189	467.422	-0.934183	0.25688	-3.63665	0.000276204	0.00323789	NSMCE1
ENSG00000182327	25.1119	1.8572	0.510777	3.63602	0.000276878	0.00324321	GLTPD2
ENSG00000160469	29.1786	2.06132	0.567217	3.6341	0.000278957	0.00326495	BRSK1
ENSG00000080031	64.1289	1.55917	0.429169	3.63299	0.000280155	0.00327636	PTPRH
ENSG00000163435	1964.34	0.951243	0.261934	3.63161	0.000281662	0.00328874	ELF3
ENSG00000119919	5.66868	4.15729	1.14471	3.63174	0.000281519	0.00328874	NKX2-3
ENSG00000154099	7.9412	4.00793	1.10388	3.63078	0.000282567	0.00329669	DNAAF1
ENSG00000127837	782.848	-0.607797	0.167437	-3.63	0.000283426	0.00330408	AAMP
ENSG00000141258	229.985	2.11004	0.58165	3.62769	0.000285974	0.0033285	SGSM2
ENSG00000169981	63.0441	1.02996	0.28391	3.62778	0.000285869	0.0033285	ZNF35
ENSG00000162068	5.18181	5.48543	1.51425	3.62253	0.000291735	0.00338923	NTN3
ENSG00000119042	28.0816	1.36324	0.37631	3.62266	0.000291586	0.00338923	SATB2
ENSG00000188818	11.5888	3.01878	0.833365	3.6224	0.000291884	0.00338923	ZDHHC11
ENSG00000131398	20.3552	2.41706	0.667308	3.62211	0.000292213	0.00339036	KCNC3
ENSG00000101544	365.881	0.661284	0.182605	3.62138	0.00029303	0.00339716	ADNP2
ENSG00000168140	206.526	1.21988	0.336946	3.62042	0.000294128	0.0034072	VASN
ENSG00000008128	204.065	2.09334	0.578311	3.61975	0.00029489	0.00341333	CDK11A
ENSG00000180089	11.2715	2.99549	0.827604	3.61947	0.000295204	0.00341427	TMEM86B
ENSG00000145349	271.195	-0.922082	0.254791	-3.61897	0.000295782	0.00341826	CAMK2D
ENSG00000118689	100.783	1.0175	0.281316	3.61694	0.000298107	0.00344242	FOXO3
ENSG00000170892	853.653	-0.873614	0.241571	-3.61639	0.000298744	0.00344706	TSEN34
ENSG00000111684	576.903	-0.897039	0.248172	-3.61458	0.000300831	0.00346842	LPCAT3
ENSG00000196189	13.3891	7.23621	2.00236	3.61383	0.000301703	0.00347083	SEMA4A
ENSG00000124782	144.67	0.918971	0.254296	3.61379	0.00030175	0.00347083	RREB1
ENSG00000130066	1850.73	2.5274	0.699362	3.61387	0.000301658	0.00347083	SAT1
ENSG00000140474	215.717	1.76128	0.487506	3.61284	0.000302861	0.00348088	ULK3
ENSG00000145012	408.87	-1.12077	0.310516	-3.60938	0.000306928	0.00352487	LPP
ENSG00000182405	26.5681	1.60513	0.445038	3.60673	0.000310078	0.00355826	PGBD4
ENSG00000196139	15289.4	-1.21857	0.337897	-3.60634	0.000310541	0.00356079	AKR1C3
ENSG00000168546	12.2683	1.91269	0.53051	3.60538	0.000311701	0.00357131	GFRA2
ENSG00000018236	2463.82	-1.07782	0.298984	-3.60493	0.000312235	0.00357463	CNTN1
ENSG00000139180	647.956	-0.917084	0.254546	-3.60282	0.00031478	0.00360095	NDUFA9
ENSG00000204977	236.384	0.975767	0.270999	3.60063	0.000317441	0.00362857	TRIM13
ENSG00000204681	24.2006	2.53829	0.705023	3.6003	0.00031785	0.00363042	GABBR1
ENSG00000178878	12.2936	2.98921	0.830408	3.59969	0.000318595	0.00363327	APOLD1
ENSG00000102870	242.518	1.03746	0.288194	3.59986	0.00031839	0.00363327	ZNF629
ENSG00000166986	1482.35	-0.956862	0.265894	-3.59866	0.000319865	0.00364492	MARS1
ENSG00000149243	38.4326	2.80688	0.78009	3.59816	0.000320482	0.00364912	KLHL35
ENSG00000118363	624.106	-0.756278	0.210218	-3.59759	0.000321184	0.00365428	SPCS2
ENSG00000158125	35.7523	2.22872	0.619556	3.59728	0.000321558	0.0036557	XDH
ENSG00000198551	65.0584	1.46923	0.40846	3.597	0.000321903	0.00365679	ZNF627
ENSG00000049541	446.741	-0.909035	0.252761	-3.59643	0.00032262	0.0036621	RFC2
ENSG00000166579	287.19	0.733829	0.204061	3.59612	0.000322998	0.00366236	NDEL1
ENSG00000121068	86.364	1.81379	0.504389	3.596	0.000323142	0.00366236	TBX2
ENSG00000072195	44.2628	2.03585	0.566462	3.59398	0.000325669	0.00368815	SPEG
ENSG00000162521	580.408	-1.09298	0.304199	-3.59297	0.000326924	0.00369951	RBBP4
ENSG00000133216	453.449	-1.22621	0.341416	-3.59156	0.000328703	0.00369967	EPHB2
ENSG00000253719	414.008	0.970613	0.270182	3.59244	0.000327592	0.00369967	ATXN7L3B
ENSG00000274211	106.092	0.991817	0.276122	3.59195	0.000328207	0.00369967	SOCS7
ENSG00000132478	239.297	1.33988	0.373044	3.59174	0.00032848	0.00369967	UNK
ENSG00000142408	88.2353	4.14089	1.1526	3.59264	0.000327346	0.00369967	CACNG8
ENSG00000025708	212.585	1.13125	0.314952	3.59183	0.000328366	0.00369967	TYMP
ENSG00000158163	23.37	1.28888	0.358814	3.59206	0.00032807	0.00369967	DZIP1L
ENSG00000215474	3.27847	6.74317	1.87777	3.59106	0.00032934	0.00370339	SKOR2
ENSG00000178951	370.99	0.710816	0.197949	3.5909	0.000329538	0.00370339	ZBTB7A
ENSG00000006025	70.2405	1.99982	0.55724	3.5888	0.000332204	0.00372764	OSBPL7
ENSG00000100425	138.257	1.22574	0.341536	3.5889	0.000332073	0.00372764	BRD1
ENSG00000149925	10968.2	-1.17622	0.327822	-3.58797	0.000333257	0.0037366	ALDOA
ENSG00000228253	1198.08	3.99876	1.11461	3.5876	0.000333741	0.00373917	ATP8
ENSG00000183864	268.559	0.837179	0.233428	3.58646	0.000335195	0.00375259	TOB2
ENSG00000176393	725.229	-1.25612	0.3503	-3.58583	0.000336009	0.00375858	RNPEP
ENSG00000089159	782.167	-0.646211	0.180222	-3.58565	0.000336242	0.00375858	PXN
ENSG00000116285	861.571	0.82208	0.229303	3.58512	0.000336922	0.00376332	ERRFI1
ENSG00000114270	1813.85	2.62666	0.732764	3.58459	0.000337609	0.00376813	COL7A1
ENSG00000129194	4.70035	4.39527	1.22625	3.5843	0.000337978	0.00376938	SOX15
ENSG00000226784	588.726	-1.01906	0.284339	-3.58395	0.000338437	0.00377163	PGAM4
ENSG00000105220	6494.53	-1.27571	0.355979	-3.58366	0.000338807	0.00377289	GPI
ENSG00000198911	535.195	-0.725806	0.202554	-3.58326	0.000339328	0.00377582	SREBF2
ENSG00000076382	639.903	-0.953477	0.266186	-3.582	0.000340971	0.00379124	SPAG5
ENSG00000247596	211.761	-1.22486	0.341974	-3.58174	0.000341316	0.0037922	TWF2
ENSG00000149646	16.1201	2.51938	0.703722	3.58008	0.000343493	0.0038135	CNBD2
ENSG00000148572	187.587	0.968209	0.27046	3.57986	0.000343775	0.00381374	NRBF2
ENSG00000160049	292.619	-0.890378	0.24877	-3.57912	0.000344757	0.00382148	DFFA
ENSG00000136383	2.33587	4.72599	1.3205	3.57894	0.000344993	0.00382148	ALPK3
ENSG00000169047	444.081	0.90167	0.252025	3.5777	0.000346628	0.0038367	IRS1
ENSG00000279058	7.21259	2.95079	0.824928	3.57703	0.000347518	0.00384076	ENSG00000279058
ENSG00000104312	456.116	0.705047	0.197099	3.57711	0.00034741	0.00384076	RIPK2
ENSG00000196422	84.862	1.41371	0.39526	3.57667	0.000347997	0.00384316	PPP1R26
ENSG00000108342	1.60993	5.98188	1.67273	3.57611	0.00034874	0.00384847	CSF3
ENSG00000168679	414.148	-0.947775	0.265046	-3.57589	0.000349038	0.00384885	SLC16A4
ENSG00000183421	258.2	0.849399	0.237593	3.57502	0.000350198	0.00385875	RIPK4
ENSG00000167280	156.333	1.80944	0.506484	3.57256	0.000353503	0.00388933	ENGASE
ENSG00000144355	16.1742	1.84154	0.515454	3.57266	0.000353373	0.00388933	DLX1
ENSG00000185624	6102.72	-0.939311	0.262954	-3.57216	0.000354055	0.00389248	P4HB
ENSG00000085832	258.918	-0.772858	0.216439	-3.57079	0.000355907	0.00390992	EPS15
ENSG00000197948	47.1133	2.46523	0.690696	3.56919	0.000358081	0.00393085	FCHSD1
ENSG00000134291	451.893	-1.18375	0.331991	-3.5656	0.000363022	0.00398212	TMEM106C
ENSG00000164327	390.873	1.09627	0.307572	3.56426	0.000364884	0.00399955	RICTOR
ENSG00000111860	39.1533	1.15641	0.324554	3.56308	0.00036653	0.0040146	CEP85L
ENSG00000104687	3406.42	-1.01449	0.28478	-3.56235	0.000367556	0.00402283	GSR
ENSG00000101182	3317.93	-0.671474	0.188614	-3.56005	0.00037079	0.0040552	PSMA7
ENSG00000145386	595.416	-1.13391	0.318554	-3.55953	0.000371513	0.00406008	CCNA2
ENSG00000235034	110.026	1.89368	0.532146	3.55858	0.000372867	0.00407185	C19orf81
ENSG00000140521	386.622	1.42392	0.400301	3.55713	0.000374935	0.00409139	POLG
ENSG00000171848	1568.89	-1.13529	0.319264	-3.55595	0.00037662	0.00410673	RRM2
ENSG00000131462	867.782	-0.917259	0.258	-3.55526	0.000377602	0.00411437	TUBG1
ENSG00000204498	49.9159	1.26674	0.356376	3.5545	0.000378697	0.00412325	NFKBIL1
ENSG00000058804	721.093	-0.735083	0.206842	-3.55384	0.000379648	0.00413054	NDC1
ENSG00000253276	155.011	1.46916	0.413604	3.5521	0.000382176	0.00415496	CCDC71L
ENSG00000162775	265.786	1.20035	0.337958	3.55179	0.000382627	0.00415678	RBM15
ENSG00000168002	1094.81	-0.945172	0.266143	-3.55136	0.00038324	0.00416036	POLR2G
ENSG00000105379	1441.37	-0.877405	0.247075	-3.55117	0.000383523	0.00416036	ETFB
ENSG00000166123	107.003	-0.832815	0.234564	-3.55048	0.000384526	0.00416816	GPT2
ENSG00000183837	5.04868	5.31145	1.49662	3.54897	0.000386747	0.00418914	PNMA3
ENSG00000196961	847.554	-0.8664	0.244174	-3.54829	0.000387734	0.00419674	AP2A1
ENSG00000178919	129.797	1.11838	0.315276	3.5473	0.000389202	0.00420952	FOXE1
ENSG00000239305	342.26	0.683285	0.192641	3.54694	0.000389729	0.00421212	RNF103
ENSG00000181744	301.959	0.829782	0.234049	3.54533	0.00039212	0.00423484	DIPK2A
ENSG00000161914	38.1739	1.25638	0.354482	3.54426	0.000393716	0.00424895	ZNF653
ENSG00000164258	810.096	-0.698257	0.197059	-3.5434	0.000395005	0.0042571	NDUFS4
ENSG00000171448	34.5889	1.33589	0.377012	3.54337	0.000395051	0.0042571	ZBTB26
ENSG00000149273	6439.59	-0.844818	0.238462	-3.54277	0.000395942	0.00426356	RPS3
ENSG00000204920	40.9005	1.82324	0.514671	3.54254	0.000396299	0.00426428	ZNF155
ENSG00000019549	18.2959	2.18959	0.618221	3.54176	0.000397461	0.00427365	SNAI2
ENSG00000118680	2396.61	-0.774291	0.218804	-3.53874	0.000402038	0.0043197	MYL12B
ENSG00000163902	2594.55	-0.919389	0.259968	-3.53655	0.000405388	0.00434939	RPN1
ENSG00000171617	272.517	1.06558	0.301304	3.53655	0.000405394	0.00434939	ENC1
ENSG00000159263	276.602	1.17083	0.331235	3.53473	0.000408189	0.00437618	SIM2
ENSG00000170275	2193	-0.927286	0.2624	-3.53386	0.000409537	0.00438742	CRTAP
ENSG00000133247	97.6483	1.64302	0.464971	3.53359	0.000409952	0.00438867	KMT5C
ENSG00000277791	3305.97	-0.844551	0.239062	-3.53278	0.000411221	0.0043983	PSMB3
ENSG00000082781	2066.71	-0.88551	0.250669	-3.53258	0.000411525	0.0043983	ITGB5
ENSG00000119318	2306.58	-0.653249	0.184929	-3.53244	0.000411751	0.0043983	RAD23B
ENSG00000102908	365.034	1.21971	0.345371	3.53159	0.000413076	0.00440554	NFAT5
ENSG00000163064	39.3933	2.3412	0.662896	3.53178	0.000412769	0.00440554	EN1
ENSG00000067560	2471.07	-1.24076	0.351347	-3.53142	0.000413329	0.00440554	RHOA
ENSG00000143499	138.474	-0.900157	0.255004	-3.52997	0.000415606	0.0044266	SMYD2
ENSG00000173917	43.9127	2.41525	0.684465	3.52867	0.000417659	0.00444524	HOXB2
ENSG00000130766	97.1601	1.00789	0.285671	3.52815	0.00041848	0.00444676	SESN2
ENSG00000198863	299.251	0.7535	0.213577	3.528	0.000418711	0.00444676	RUNDC1
ENSG00000154734	21.1802	2.49641	0.707541	3.52829	0.000418247	0.00444676	ADAMTS1
ENSG00000116991	154.109	1.13954	0.323242	3.52534	0.000422934	0.00448512	SIPA1L2
ENSG00000142507	3289.67	-0.802828	0.22772	-3.5255	0.000422677	0.00448512	PSMB6
ENSG00000135624	4895.55	-1.19171	0.338078	-3.52496	0.000423553	0.00448844	CCT7
ENSG00000123159	564.289	-0.728821	0.206786	-3.52452	0.000424248	0.00449256	GIPC1
ENSG00000183665	165.237	0.86204	0.244744	3.52221	0.000427962	0.00452862	TRMT12
ENSG00000171813	98.4978	1.10393	0.313555	3.52069	0.000430431	0.00455147	PWWP2B
ENSG00000118705	3519.67	-0.976293	0.277326	-3.52038	0.000430932	0.00455348	RPN2
ENSG00000177842	55.617	1.02938	0.292424	3.52018	0.000431258	0.00455365	ZNF620
ENSG00000258839	2.22276	5.43032	1.54278	3.51982	0.000431838	0.00455649	MC1R
ENSG00000158019	395.25	-0.928481	0.263956	-3.51756	0.000435535	0.00459221	BABAM2
ENSG00000110107	1476.34	-0.888863	0.252764	-3.51657	0.000437159	0.00460602	PRPF19
ENSG00000163430	657.115	-1.13081	0.321614	-3.51606	0.000438009	0.00461166	FSTL1
ENSG00000186919	3.85696	4.48787	1.27655	3.51562	0.000438731	0.00461595	ZACN
ENSG00000104763	774.959	-0.837626	0.238333	-3.51453	0.00044054	0.00463166	ASAH1
ENSG00000187187	36.9587	1.29163	0.367778	3.51198	0.000444778	0.00467288	ZNF546
ENSG00000157456	705.638	-1.12635	0.320792	-3.51117	0.000446147	0.00467599	CCNB2
ENSG00000181222	2124.19	1.77728	0.506198	3.51104	0.000446349	0.00467599	POLR2A
ENSG00000106460	999.287	-0.889217	0.253244	-3.51131	0.000445901	0.00467599	TMEM106B
ENSG00000164733	3248.83	-0.908599	0.258741	-3.51161	0.000445397	0.00467599	CTSB
ENSG00000106785	126.365	1.23608	0.352145	3.51013	0.000447879	0.00468868	TRIM14
ENSG00000105323	2170.51	-0.508188	0.144796	-3.50967	0.000448662	0.00469352	HNRNPUL1
ENSG00000197619	39.7505	1.22576	0.349391	3.50826	0.000451046	0.0047151	ZNF615
ENSG00000085644	115.418	1.38842	0.395914	3.50688	0.000453389	0.00473623	ZNF213
ENSG00000108448	1999.77	-0.7182	0.204844	-3.50609	0.000454742	0.00474698	ENSG00000108448
ENSG00000117395	1412.32	-0.548514	0.156506	-3.50475	0.000457034	0.00476751	EBNA1BP2
ENSG00000250588	112.479	1.2731	0.363291	3.50435	0.000457718	0.00477125	ENSG00000250588
ENSG00000116791	548.644	-1.17539	0.335461	-3.5038	0.000458665	0.00477624	CRYZ
ENSG00000176994	277.129	0.820131	0.234078	3.50367	0.000458893	0.00477624	SMCR8
ENSG00000232040	33.2932	1.6128	0.460339	3.50351	0.000459173	0.00477624	SCAND3
ENSG00000196449	545.746	0.80955	0.231106	3.50293	0.000460167	0.00478319	YRDC
ENSG00000171425	321.488	0.855163	0.244275	3.50082	0.000463829	0.00481785	ZNF581
ENSG00000168090	1286.77	-0.861092	0.246069	-3.49939	0.000466328	0.00484038	COPS6
ENSG00000178297	5.22675	4.93973	1.41192	3.49858	0.000467743	0.00485163	TMPRSS9
ENSG00000108669	270.871	1.06658	0.304891	3.49823	0.000468356	0.00485457	CYTH1
ENSG00000170222	72.9548	1.04524	0.29892	3.49672	0.000471012	0.00487865	ADPRM
ENSG00000120370	90.7825	1.0839	0.309997	3.49649	0.000471421	0.00487944	GORAB
ENSG00000092531	220.367	-0.820994	0.234831	-3.49611	0.000472102	0.00488304	SNAP23
ENSG00000213614	572.55	-0.826499	0.236597	-3.49328	0.000477118	0.00493145	HEXA
ENSG00000139890	5.41846	5.20128	1.48922	3.49261	0.00047832	0.0049404	REM2
ENSG00000135547	11.9002	3.31836	0.950371	3.49165	0.000480051	0.00495478	HEY2
ENSG00000148834	1224.79	-0.993092	0.284511	-3.49052	0.000482087	0.0049723	GSTO1
ENSG00000185627	1242.39	-0.798921	0.228943	-3.48961	0.000483734	0.0049844	PSMD13
ENSG00000123131	2349.2	-0.800706	0.229462	-3.48949	0.000483939	0.0049844	PRDX4
ENSG00000172831	70.7642	1.9596	0.561924	3.48731	0.000487909	0.00502177	CES2
ENSG00000073060	1551.63	-0.911064	0.26127	-3.48706	0.00048837	0.00502299	SCARB1
ENSG00000128833	195.142	-0.937192	0.269039	-3.48347	0.000494951	0.00508711	MYO5C
ENSG00000091536	8.46184	4.28905	1.23184	3.48182	0.000498024	0.00511154	MYO15A
ENSG00000106153	2801.92	-0.794457	0.228171	-3.48185	0.000497961	0.00511154	CHCHD2
ENSG00000198746	74.6782	0.860868	0.247318	3.48081	0.000499897	0.00512002	GPATCH3
ENSG00000060982	104.116	-1.3011	0.373757	-3.48114	0.000499279	0.00512002	BCAT1
ENSG00000105701	675.202	-0.963527	0.276802	-3.48093	0.000499676	0.00512002	FKBP8
ENSG00000135835	14.425	3.72656	1.07077	3.48026	0.000500928	0.00512342	KIAA1614
ENSG00000132823	538.556	0.746216	0.214411	3.4803	0.000500854	0.00512342	OSER1
ENSG00000135924	293.403	1.16856	0.335827	3.47965	0.000502077	0.00513161	DNAJB2
ENSG00000019995	147.735	0.798812	0.229684	3.47788	0.000505393	0.00516191	ZRANB1
ENSG00000196646	34.3605	1.89668	0.545559	3.47659	0.000507835	0.00518324	ZNF136
ENSG00000170122	2.31811	3.93796	1.13303	3.47558	0.000509745	0.00519911	FOXD4
ENSG00000158691	61.3045	1.50773	0.433838	3.47533	0.000510217	0.00520032	ZSCAN12
ENSG00000198169	69.0135	0.928119	0.267095	3.47486	0.000511116	0.00520587	ZNF251
ENSG00000053371	306.796	-1.03897	0.299051	-3.47423	0.000512319	0.00521449	AKR7A2
ENSG00000147679	246.137	0.84269	0.242572	3.47398	0.000512796	0.00521574	UTP23
ENSG00000072506	1111.44	-0.888472	0.255875	-3.4723	0.000516027	0.00524496	HSD17B10
ENSG00000174501	45.1227	1.51771	0.437133	3.47198	0.000516644	0.0052476	ANKRD36C
ENSG00000140332	196.192	0.967116	0.278576	3.47164	0.000517286	0.00525049	TLE3
ENSG00000178623	8.90461	3.09862	0.892665	3.4712	0.000518129	0.00525541	GPR35
ENSG00000172315	299.198	0.836821	0.241104	3.47079	0.000518923	0.00525983	TP53RK
ENSG00000072818	28.6827	2.20021	0.634238	3.46906	0.000522285	0.00527304	ACAP1
ENSG00000163794	2.00536	4.96688	1.43178	3.46903	0.00052234	0.00527304	UCN
ENSG00000173531	4.97859	4.07308	1.17413	3.46901	0.000522382	0.00527304	MST1
ENSG00000206530	16.2835	3.10391	0.894606	3.46959	0.000521261	0.00527304	CFAP44
ENSG00000131931	178.323	0.794767	0.229083	3.46934	0.000521734	0.00527304	THAP1
ENSG00000160211	12794.6	-1.1055	0.318676	-3.46903	0.000522333	0.00527304	G6PD
ENSG00000117419	437.688	-0.945761	0.272791	-3.46698	0.000526335	0.0053093	ERI3
ENSG00000000938	7.19548	4.76781	1.3755	3.46625	0.000527767	0.00531643	FGR
ENSG00000197712	296.183	-1.05056	0.303067	-3.46644	0.000527407	0.00531643	FAM114A1
ENSG00000099341	3527.15	-0.824651	0.237938	-3.46583	0.000528601	0.00532118	PSMD8
ENSG00000241878	159.405	0.714906	0.206408	3.46356	0.000533086	0.00536265	PISD
ENSG00000124508	61.9962	0.995125	0.287332	3.46333	0.00053354	0.00536354	BTN2A2
ENSG00000141971	253.78	-0.932988	0.269543	-3.46136	0.000537444	0.00539909	MVB12A
ENSG00000103269	29.6365	4.17192	1.20561	3.46043	0.000539323	0.00541087	RHBDL1
ENSG00000088038	563.531	1.24944	0.361066	3.46041	0.000539354	0.00541087	CNOT3
ENSG00000165972	2.6317	5.35546	1.5478	3.46004	0.000540104	0.00541469	CCDC38
ENSG00000115380	401.404	-1.15696	0.334426	-3.45955	0.000541082	0.00542079	EFEMP1
ENSG00000109919	1080.93	-0.713247	0.206283	-3.45762	0.000544968	0.005456	MTCH2
ENSG00000092621	470.217	-1.54662	0.44738	-3.45707	0.000546085	0.00546346	PHGDH
ENSG00000158470	1032.3	1.02154	0.295549	3.45643	0.000547387	0.00547275	B4GALT5
ENSG00000131467	1877.2	-0.62326	0.180342	-3.456	0.00054826	0.00547544	PSME3
ENSG00000184640	1564.26	-0.88899	0.257236	-3.45593	0.000548402	0.00547544	SEPTIN9
ENSG00000137700	121.159	-1.02295	0.296027	-3.4556	0.00054907	0.00547838	SLC37A4
ENSG00000006327	6370.9	1.17582	0.340361	3.45462	0.000551074	0.00549465	TNFRSF12A
ENSG00000131845	30.6614	1.58688	0.459442	3.45392	0.000552503	0.00550515	ZNF304
ENSG00000159899	26.0628	2.15596	0.62435	3.45314	0.000554109	0.00551741	NPR2
ENSG00000238083	19.949	1.83834	0.532562	3.45188	0.000556697	0.00553942	LRRC37A2
ENSG00000263464	225.992	-0.865065	0.250654	-3.45124	0.00055802	0.00554132	ENSG00000263464
ENSG00000138175	379.227	-0.722312	0.209286	-3.45131	0.000557873	0.00554132	ARL3
ENSG00000165802	238.524	2.95468	0.856105	3.45131	0.000557869	0.00554132	NSMF
ENSG00000157557	1115.22	0.979034	0.283782	3.44995	0.000560699	0.00556415	ETS2
ENSG00000010292	1089.88	-1.33123	0.385896	-3.4497	0.000561212	0.00556548	NCAPD2
ENSG00000197746	9339.76	-0.862266	0.24999	-3.4492	0.000562253	0.00557204	PSAP
ENSG00000166710	3926.56	1.207	0.349973	3.44883	0.000563011	0.00557578	B2M
ENSG00000155760	348.116	0.915947	0.26563	3.44821	0.000564318	0.0055812	FZD7
ENSG00000114638	269.629	-0.945776	0.274269	-3.44836	0.000564012	0.0055812	UPK1B
ENSG00000140365	867.298	-0.955183	0.277071	-3.44744	0.000565936	0.00559343	COMMD4
ENSG00000187866	146.879	0.953606	0.276704	3.4463	0.000568316	0.00561318	PABIR1
ENSG00000256525	161.614	1.05688	0.306719	3.44575	0.000569475	0.00561436	POLG2
ENSG00000168813	444.639	0.77831	0.225857	3.44603	0.00056889	0.00561436	ZNF507
ENSG00000198888	6433.49	3.94624	1.14526	3.4457	0.000569584	0.00561436	ND1
ENSG00000262484	3.91744	4.6926	1.36195	3.4455	0.000570012	0.00561481	CCER2
ENSG00000110324	2.03307	5.47487	1.5893	3.44483	0.000571412	0.00562482	IL10RA
ENSG00000184277	683.57	1.0089	0.293024	3.44307	0.000575153	0.00565785	TM2D3
ENSG00000079739	253.427	-1.31698	0.382565	-3.44251	0.000576345	0.005662	PGM1
ENSG00000111445	515.831	-0.901624	0.261904	-3.44257	0.000576216	0.005662	RFC5
ENSG00000172775	396.16	-0.614216	0.178497	-3.44104	0.000579485	0.00568523	PSME3IP1
ENSG00000136279	352.727	-1.02793	0.298713	-3.4412	0.000579146	0.00568523	DBNL
ENSG00000162714	213.48	1.04244	0.303009	3.44031	0.00058105	0.00569678	ZNF496
ENSG00000183309	185.538	0.837902	0.24369	3.4384	0.000585168	0.00573332	ZNF623
ENSG00000138080	11.176	3.07599	0.894799	3.43763	0.000586824	0.00574571	EMILIN1
ENSG00000142279	127.032	1.00041	0.291048	3.43726	0.000587625	0.00574971	WTIP
ENSG00000119699	7.26231	4.4213	1.28657	3.4365	0.000589291	0.00576218	TGFB3
ENSG00000181915	407.239	0.981235	0.285567	3.4361	0.000590158	0.00576681	ADO
ENSG00000065978	1421.77	-0.986889	0.28726	-3.43553	0.000591406	0.00577132	YBX1
ENSG00000156273	164.102	0.752728	0.2191	3.43555	0.000591358	0.00577132	BACH1
ENSG00000166900	112.163	1.27639	0.371721	3.43372	0.000595357	0.00580266	STX3
ENSG00000100280	408.043	-0.92898	0.270548	-3.4337	0.000595408	0.00580266	AP1B1
ENSG00000205426	29022.9	-0.798389	0.232536	-3.43339	0.000596077	0.00580533	KRT81
ENSG00000157851	49.7119	-1.49078	0.434399	-3.43181	0.00059956	0.00583537	DPYSL5
ENSG00000170340	372.283	0.952024	0.277461	3.4312	0.000600909	0.00584463	B3GNT2
ENSG00000174456	103.891	1.90776	0.556039	3.43098	0.000601406	0.00584559	C12orf76
ENSG00000023902	69.7349	1.6288	0.47489	3.42986	0.0006039	0.00586595	PLEKHO1
ENSG00000256374	173.161	-0.879136	0.256464	-3.42792	0.000608233	0.00590412	ENSG00000256374
ENSG00000249471	66.6914	0.926616	0.27037	3.42721	0.000609824	0.00591461	ZNF324B
ENSG00000010818	89.9713	1.12683	0.328803	3.42708	0.00061012	0.00591461	HIVEP2
ENSG00000263620	1.78442	4.88448	1.4256	3.42627	0.000611926	0.00592821	ENSG00000263620
ENSG00000271567	173.086	-0.878304	0.256415	-3.42532	0.000614082	0.00594125	PPIAL4E
ENSG00000279782	173.086	-0.878304	0.256415	-3.42532	0.000614082	0.00594125	PPIAL4F
ENSG00000164961	572.351	-0.862474	0.25188	-3.42415	0.000616728	0.00596185	WASHC5
ENSG00000070610	194.374	1.33752	0.390628	3.42402	0.000617024	0.00596185	GBA2
ENSG00000143554	3.24747	4.08389	1.19356	3.42159	0.000622556	0.00600732	SLC27A3
ENSG00000133773	333.188	0.771775	0.225549	3.42176	0.000622168	0.00600732	CCDC59
ENSG00000196604	1316.92	-0.995288	0.290899	-3.42142	0.000622957	0.00600732	POTEF
ENSG00000119720	156.403	1.29473	0.378498	3.4207	0.000624596	0.00601917	NRDE2
ENSG00000125354	78.3825	-1.36	0.397615	-3.42041	0.000625274	0.00602175	SEPTIN6
ENSG00000204947	11.9953	1.86913	0.546768	3.4185	0.000629671	0.00606011	ZNF425
ENSG00000198837	221.862	1.08796	0.318474	3.41617	0.000635087	0.00610775	DENND4B
ENSG00000114541	24.6338	1.68955	0.494597	3.41601	0.000635453	0.00610775	FRMD4B
ENSG00000234545	88.576	1.59611	0.467315	3.41549	0.000636678	0.00611553	FAM133B
ENSG00000134884	456.306	1.53597	0.449934	3.41377	0.000640714	0.00615027	ARGLU1
ENSG00000070831	863.295	-0.815747	0.239043	-3.41255	0.000643585	0.0061647	CDC42
ENSG00000143183	1166.54	-0.611995	0.179347	-3.41235	0.000644056	0.0061647	TMCO1
ENSG00000166822	80.4449	1.34161	0.393148	3.41247	0.000643769	0.0061647	TMEM170A
ENSG00000100243	859.553	-0.939486	0.275328	-3.41224	0.000644318	0.0061647	CYB5R3
ENSG00000198363	8462.68	-0.836748	0.245196	-3.41257	0.000643532	0.0061647	ASPH
ENSG00000078668	1213.82	-1.15745	0.339455	-3.40974	0.00065026	0.0062175	VDAC3
ENSG00000112242	207.454	0.657544	0.192982	3.40727	0.000656151	0.00626974	E2F3
ENSG00000133401	6.41377	4.88994	1.43531	3.4069	0.000657054	0.00627429	PDZD2
ENSG00000163009	12.1888	2.6635	0.781946	3.40624	0.000658635	0.00628427	ENSG00000163009
ENSG00000157540	242.635	0.737299	0.216464	3.40611	0.000658955	0.00628427	DYRK1A
ENSG00000213639	1798.27	-0.887373	0.260601	-3.4051	0.000661387	0.00630336	PPP1CB
ENSG00000157766	4.40043	3.92789	1.15438	3.40261	0.00066746	0.00635711	ACAN
ENSG00000108671	1990.39	-0.913734	0.268591	-3.40196	0.000669051	0.00636401	PSMD11
ENSG00000104960	1176.36	-0.855984	0.251613	-3.40199	0.000668959	0.00636401	PTOV1
ENSG00000185798	69.0782	0.863289	0.253827	3.40109	0.000671188	0.0063802	WDR53
ENSG00000083444	741.858	-1.08655	0.319503	-3.40073	0.00067205	0.00638426	PLOD1
ENSG00000143401	463.153	-1.13989	0.335387	-3.39873	0.000676991	0.00642609	ANP32E
ENSG00000136521	594.516	-0.629719	0.185288	-3.39859	0.00067733	0.00642609	NDUFB5
ENSG00000116786	215.603	1.21325	0.357059	3.3979	0.000679052	0.00643319	PLEKHM2
ENSG00000149179	280.792	-0.797801	0.234793	-3.39789	0.000679068	0.00643319	CSTPP1
ENSG00000253506	461.465	-0.650224	0.191375	-3.39765	0.000679675	0.00643319	NACA2
ENSG00000184220	285.234	-0.795953	0.23427	-3.39759	0.000679831	0.00643319	CMSS1
ENSG00000139192	49.8149	1.74249	0.512941	3.39705	0.000681167	0.00644168	TAPBPL
ENSG00000116096	813.907	-0.900336	0.265051	-3.39684	0.000681693	0.0064425	SPR
ENSG00000162517	373.137	-0.754516	0.222261	-3.39473	0.000686952	0.00648612	PEF1
ENSG00000148296	305.587	0.990293	0.291723	3.39464	0.000687192	0.00648612	SURF6
ENSG00000167553	6128.23	-0.93125	0.274398	-3.3938	0.000689305	0.00650188	TUBA1C
ENSG00000101474	1613.22	-0.747455	0.220351	-3.39211	0.000693575	0.00653796	APMAP
ENSG00000179163	122.626	-0.893278	0.263402	-3.39132	0.000695578	0.00655263	FUCA1
ENSG00000137509	568.798	-0.917507	0.270674	-3.38972	0.000699644	0.00658255	PRCP
ENSG00000105497	62.2609	1.27879	0.377256	3.38972	0.000699651	0.00658255	ZNF175
ENSG00000152642	129.561	-0.836751	0.246998	-3.38768	0.000704852	0.00662724	GPD1L
ENSG00000128595	1714.1	-0.841305	0.248364	-3.38739	0.000705602	0.00663004	CALU
ENSG00000089685	1404.5	-1.07978	0.318797	-3.38706	0.000706462	0.00663387	BIRC5
ENSG00000175820	5.78704	5.05662	1.49302	3.38684	0.000707037	0.00663502	CCDC168
ENSG00000131507	1241.83	-0.739651	0.218427	-3.38627	0.000708503	0.00664454	NDFIP1
ENSG00000114021	682.688	-0.947805	0.280024	-3.38472	0.000712499	0.00667775	NIT2
ENSG00000092969	891.216	0.915255	0.270463	3.38402	0.000714321	0.00668029	TGFB2
ENSG00000138107	741.84	-1.00297	0.296394	-3.38392	0.000714591	0.00668029	ACTR1A
ENSG00000122386	127.733	0.999338	0.295308	3.38405	0.000714239	0.00668029	ZNF205
ENSG00000105204	157.467	1.29395	0.382324	3.38443	0.00071325	0.00668029	DYRK1B
ENSG00000101444	2241.33	-1.04642	0.309259	-3.38362	0.000715358	0.0066832	AHCY
ENSG00000129493	441.084	-0.893189	0.263992	-3.3834	0.000715949	0.00668447	HEATR5A
ENSG00000166455	17.7607	1.87152	0.553336	3.38225	0.000718945	0.00670817	C16orf46
ENSG00000108379	18.6289	2.03024	0.600493	3.38095	0.000722361	0.00673307	WNT3
ENSG00000144395	25.2173	1.75368	0.518705	3.38088	0.000722531	0.00673307	CCDC150
ENSG00000113648	918.735	-0.86444	0.255714	-3.38049	0.000723565	0.00673843	MACROH2A1
ENSG00000001036	757.623	-0.753214	0.222934	-3.37865	0.000728429	0.00677942	FUCA2
ENSG00000133858	242.912	1.46756	0.434446	3.378	0.000730146	0.0067911	ZFC3H1
ENSG00000126778	177.347	0.917061	0.271502	3.37773	0.000730855	0.00679339	SIX1
ENSG00000225828	4.47699	4.45797	1.32005	3.37711	0.00073251	0.00680446	FAM229A
ENSG00000164011	67.3433	0.894423	0.264881	3.37669	0.000733628	0.00680559	ZNF691
ENSG00000108829	2525.2	-0.799114	0.236666	-3.37655	0.000734022	0.00680559	LRRC59
ENSG00000101856	1609.63	-0.68951	0.204195	-3.37673	0.000733535	0.00680559	PGRMC1
ENSG00000084453	6.1926	4.75913	1.41013	3.37496	0.000738266	0.00682768	SLCO1A2
ENSG00000155330	157.767	1.02785	0.304523	3.37528	0.000737419	0.00682768	C16orf87
ENSG00000173209	69.1448	3.79859	1.12548	3.37508	0.000737929	0.00682768	AHSA2P
ENSG00000101181	200.639	0.802076	0.237641	3.37516	0.000737729	0.00682768	MTG2
ENSG00000197818	203.311	0.868152	0.257305	3.37402	0.00074078	0.00684231	SLC9A8
ENSG00000096060	143.562	-1.14887	0.340503	-3.37404	0.000740742	0.00684231	FKBP5
ENSG00000112186	174.902	-1.00545	0.298036	-3.3736	0.000741928	0.00684456	CAP2
ENSG00000197858	1021.56	-0.873424	0.258901	-3.37359	0.000741957	0.00684456	GPAA1
ENSG00000102057	8.38662	3.43409	1.01805	3.37319	0.000743023	0.00685009	KCND1
ENSG00000037042	316.807	-0.80292	0.238119	-3.37193	0.000746441	0.00687728	TUBG2
ENSG00000140107	2.93411	5.42343	1.61095	3.36661	0.000760978	0.0070007	SLC25A47
ENSG00000261915	5.66379	4.41813	1.31229	3.36673	0.000760661	0.0070007	ENSG00000261915
ENSG00000088833	630.073	-0.769883	0.228701	-3.36633	0.000761744	0.0070007	NSFL1C
ENSG00000070214	509.721	-1.00749	0.299281	-3.36637	0.000761654	0.0070007	SLC44A1
ENSG00000168772	36.7921	3.91912	1.16433	3.36598	0.000762731	0.00700538	CXXC4
ENSG00000162368	439.929	-0.74039	0.220022	-3.36507	0.000765246	0.00702409	CMPK1
ENSG00000008018	1871.43	-0.912914	0.271316	-3.36476	0.000766098	0.00702751	PSMB1
ENSG00000189114	105.142	0.902861	0.26836	3.36437	0.000767178	0.00703303	BLOC1S3
ENSG00000151176	798.999	-0.780796	0.232113	-3.36386	0.000768598	0.00704164	PLBD2
ENSG00000122952	890.071	-0.760221	0.226012	-3.36363	0.000769234	0.0070418	ZWINT
ENSG00000120437	384.104	-1.09719	0.326204	-3.36351	0.000769574	0.0070418	ACAT2
ENSG00000198668	2771.79	-0.584575	0.173836	-3.36279	0.000771582	0.00705577	CALM1
ENSG00000157020	1109.19	-0.964953	0.28699	-3.36232	0.000772906	0.00706348	SEC13
ENSG00000105552	544.773	-0.752603	0.223879	-3.36164	0.0007748	0.00707465	BCAT2
ENSG00000165105	151.719	0.878057	0.261207	3.36154	0.000775093	0.00707465	RASEF
ENSG00000263353	240.319	-0.864663	0.257257	-3.36109	0.000776349	0.00708171	PPIAL4A
ENSG00000189143	45.4299	1.35131	0.402293	3.35903	0.000782177	0.00713044	CLDN4
ENSG00000137100	582.393	-0.883638	0.263088	-3.35872	0.000783051	0.00713398	DCTN3
ENSG00000156873	178.937	1.63799	0.487763	3.35816	0.000784621	0.00714384	PHKG2
ENSG00000095739	590.826	1.02352	0.304816	3.35782	0.000785584	0.00714818	BAMBI
ENSG00000130772	242.704	0.783715	0.233414	3.35762	0.000786155	0.00714894	MED18
ENSG00000110442	296.685	-0.876372	0.261044	-3.35719	0.000787402	0.00715069	COMMD9
ENSG00000142303	81.0285	1.69018	0.503474	3.35704	0.000787808	0.00715069	ADAMTS10
ENSG00000157551	3.53016	3.71102	1.10539	3.35719	0.00078739	0.00715069	KCNJ15
ENSG00000135018	1812.67	-0.962762	0.286837	-3.35648	0.000789423	0.00716092	UBQLN1
ENSG00000233232	6.007	2.8002	0.834614	3.35509	0.000793401	0.00719255	NPIPB7
ENSG00000155329	282.593	0.95104	0.28357	3.35381	0.000797059	0.00722126	ZCCHC10
ENSG00000261812	183.479	-0.892059	0.266023	-3.35331	0.000798509	0.00722993	TUBB8P7
ENSG00000181027	175.385	1.08721	0.324342	3.35206	0.000802123	0.00725817	FKRP
ENSG00000154025	11.9213	2.80623	0.83731	3.35148	0.000803802	0.00726888	SLC5A10
ENSG00000066926	430.385	-0.796669	0.237749	-3.35088	0.000805564	0.00727234	FECH
ENSG00000158050	9.08782	2.38027	0.710351	3.35084	0.00080567	0.00727234	DUSP2
ENSG00000157741	95.0636	1.03665	0.309347	3.35108	0.00080497	0.00727234	UBN2
ENSG00000197324	979.875	-0.805278	0.240359	-3.35031	0.000807199	0.00728166	LRP10
ENSG00000114529	150.841	1.2172	0.363349	3.34995	0.000808274	0.00728688	C3orf52
ENSG00000088356	488.104	1.01217	0.302252	3.34875	0.000811759	0.00731381	PDRG1
ENSG00000131558	342.882	-1.19994	0.35838	-3.34824	0.000813261	0.00732284	EXOC4
ENSG00000114302	265.048	-0.686249	0.205008	-3.34743	0.000815655	0.0073399	PRKAR2A
ENSG00000162227	226.956	0.607241	0.181421	3.34714	0.000816492	0.00734293	TAF6L
ENSG00000149781	10.1563	3.10858	0.928895	3.34653	0.000818285	0.00735454	FERMT3
ENSG00000158864	905.632	-0.889818	0.265939	-3.34595	0.000820001	0.00736546	NDUFS2
ENSG00000116353	114.436	-0.761528	0.227641	-3.34531	0.000821913	0.00737811	MECR
ENSG00000104723	532.375	-0.815657	0.243938	-3.3437	0.000826684	0.00741641	TUSC3
ENSG00000158321	80.8702	1.19547	0.357576	3.34325	0.00082803	0.00742394	AUTS2
ENSG00000213658	5.78882	3.35081	1.00241	3.34276	0.000829509	0.00743267	LAT
ENSG00000175115	466.561	-0.957491	0.286505	-3.34197	0.000831861	0.00744919	PACS1
ENSG00000214447	8.56556	7.27041	2.17588	3.34137	0.000833662	0.00746077	FAM187A
ENSG00000071127	1921.03	-1.02323	0.306338	-3.34021	0.000837148	0.00748739	WDR1
ENSG00000158792	127.603	0.86474	0.259016	3.33855	0.000842164	0.00752767	SPATA2L
ENSG00000115241	1503.54	-0.861725	0.25814	-3.33821	0.0008432	0.00753235	PPM1G
ENSG00000131236	1045.81	-1.23371	0.369596	-3.33798	0.000843885	0.00753388	CAP1
ENSG00000128709	4.63255	4.03483	1.20902	3.33726	0.000846081	0.00754431	HOXD9
ENSG00000134996	123.427	-1.01076	0.302858	-3.33739	0.000845681	0.00754431	OSTF1
ENSG00000188677	196.674	-0.853898	0.255936	-3.33637	0.000848806	0.00756401	PARVB
ENSG00000204186	69.0357	1.34632	0.403816	3.33401	0.00085605	0.00762394	ZDBF2
ENSG00000268861	1.94629	5.25703	1.57771	3.33207	0.00086203	0.00767254	ENSG00000268861
ENSG00000253293	47.5501	1.68489	0.505791	3.3312	0.000864732	0.00769192	HOXA10
ENSG00000097021	472.632	-1.07099	0.321595	-3.33023	0.000867731	0.0077069	ACOT7
ENSG00000004478	1739.42	-1.08397	0.325494	-3.33022	0.000867759	0.0077069	FKBP4
ENSG00000101191	533.325	1.27702	0.383473	3.33015	0.000867991	0.0077069	DIDO1
ENSG00000197535	284.462	-0.828968	0.248944	-3.32994	0.000868651	0.0077081	MYO5A
ENSG00000120509	397.08	-0.916733	0.27538	-3.32898	0.000871658	0.0077301	PDZD11
ENSG00000140525	683.947	-1.0021	0.301109	-3.32803	0.000874627	0.00775175	FANCI
ENSG00000152240	268.327	-0.930993	0.279783	-3.32756	0.000876104	0.00775547	HAUS1
ENSG00000125508	2.33948	5.24628	1.57656	3.32768	0.000875736	0.00775547	SRMS
ENSG00000107140	130.936	1.62294	0.487809	3.327	0.000877861	0.00776634	TESK1
ENSG00000164330	36.1323	1.49864	0.450636	3.32561	0.000882249	0.00780046	EBF1
ENSG00000171017	148.028	1.01058	0.303961	3.32471	0.00088509	0.00781817	LRRC8E
ENSG00000164296	49.5206	1.34621	0.404938	3.32448	0.00088585	0.00781817	TIGD6
ENSG00000181472	91.9789	0.950024	0.285758	3.32458	0.000885526	0.00781817	ZBTB2
ENSG00000179295	350.029	-0.694582	0.208958	-3.32403	0.000887269	0.00782129	PTPN11
ENSG00000163637	135.996	1.26337	0.380057	3.32416	0.000886863	0.00782129	PRICKLE2
ENSG00000100439	703.443	-0.896168	0.269661	-3.32331	0.000889559	0.00783677	ABHD4
ENSG00000174903	790.046	-0.816855	0.245866	-3.32236	0.00089259	0.00785875	RAB1B
ENSG00000135916	491.342	-0.891588	0.268401	-3.32185	0.000894225	0.00786843	ITM2C
ENSG00000111364	367.601	0.983701	0.296255	3.32045	0.000898733	0.00789545	DDX55
ENSG00000164574	976.618	-0.688732	0.207405	-3.32072	0.00089787	0.00789545	GALNT10
ENSG00000213413	6.22539	2.81345	0.847324	3.32039	0.00089891	0.00789545	PVRIG
ENSG00000065802	232.664	0.887319	0.267276	3.31987	0.000900606	0.00790562	ASB1
ENSG00000168264	1150.27	0.594565	0.179136	3.31906	0.000903197	0.00792362	IRF2BP2
ENSG00000185630	533.128	-0.864612	0.260583	-3.31799	0.00090668	0.00794942	PBX1
ENSG00000171316	168.248	1.36289	0.41094	3.31652	0.000911468	0.00798664	CHD7
ENSG00000188375	2325.88	1.0256	0.309332	3.31554	0.000914647	0.00800971	H3-5
ENSG00000167996	1350.92	1.14887	0.346686	3.31387	0.000920145	0.00805306	FTH1
ENSG00000142623	15.9488	1.67049	0.504138	3.31355	0.000921194	0.00805743	PADI1
ENSG00000170310	328.39	-0.80329	0.242519	-3.31228	0.000925383	0.00808925	STX8
ENSG00000178773	196.275	1.57308	0.474991	3.31181	0.00092696	0.00809821	CPNE7
ENSG00000171931	42.5317	3.14055	0.948397	3.31143	0.000928196	0.00810418	FBXW10
ENSG00000121060	624.969	1.14463	0.345891	3.30921	0.000935587	0.00815901	TRIM25
ENSG00000064419	748.697	-0.729836	0.220537	-3.30936	0.000935108	0.00815901	TNPO3
ENSG00000102054	1357.57	-1.22751	0.371042	-3.30827	0.000938739	0.00818163	RBBP7
ENSG00000189403	799.46	-0.956246	0.28911	-3.30755	0.000941162	0.00819302	HMGB1
ENSG00000196436	5.26588	3.10125	0.937625	3.30756	0.000941122	0.00819302	NPIPB15
ENSG00000164463	19.6983	1.66518	0.503509	3.30716	0.000942468	0.00819953	CREBRF
ENSG00000125835	5532.53	-0.693146	0.209613	-3.30679	0.00094372	0.00820556	SNRPB
ENSG00000117676	162.987	-0.803299	0.242964	-3.30625	0.000945531	0.00820671	RPS6KA1
ENSG00000168710	628.874	-1.08494	0.328131	-3.30643	0.000944918	0.00820671	AHCYL1
ENSG00000034152	748.84	1.12622	0.340626	3.30631	0.000945335	0.00820671	MAP2K3
ENSG00000188219	1422.89	-0.863465	0.261194	-3.30584	0.000946912	0.00821282	POTEE
ENSG00000137040	254.402	1.1727	0.354748	3.30571	0.000947354	0.00821282	RANBP6
ENSG00000013583	307.251	-0.91208	0.275932	-3.30545	0.000948231	0.00821297	HEBP1
ENSG00000197579	214.174	1.16083	0.351195	3.30538	0.000948489	0.00821297	TOPORS
ENSG00000273559	248.36	1.49775	0.453435	3.30311	0.000956193	0.00827479	CWC25
ENSG00000270339	127.473	-0.854699	0.258797	-3.30258	0.000957996	0.00828551	PPIAL4H
ENSG00000164294	492.707	-0.61434	0.18603	-3.30237	0.000958717	0.00828686	GPX8
ENSG00000161647	121.262	1.7525	0.53093	3.30081	0.000964066	0.00832819	MPP3
ENSG00000126602	1352.71	-0.912839	0.2766	-3.30021	0.000966111	0.00834094	TRAP1
ENSG00000144182	38.9394	1.35188	0.409834	3.29861	0.000971658	0.00838391	LIPT1
ENSG00000125818	1328.64	-0.845506	0.25641	-3.29748	0.000975567	0.00841269	PSMF1
ENSG00000080824	9197.38	-1.41485	0.429162	-3.29677	0.000978019	0.00842674	HSP90AA1
ENSG00000108468	385.716	-0.697146	0.211469	-3.29668	0.000978345	0.00842674	CBX1
ENSG00000196652	121.648	1.23048	0.37328	3.2964	0.000979315	0.00843015	ZKSCAN5
ENSG00000196557	101.962	0.853643	0.25898	3.29617	0.000980127	0.0084322	CACNA1H
ENSG00000135677	970.412	-0.641776	0.194742	-3.29551	0.000982418	0.00844695	GNS
ENSG00000162654	9.26656	8.26292	2.508	3.29462	0.00098554	0.00846883	GBP4
ENSG00000031003	52.1918	1.40168	0.425485	3.29431	0.00098664	0.00847332	FAM13B
ENSG00000121671	57.5881	1.06022	0.321929	3.29332	0.000990127	0.00848342	CRY2
ENSG00000109099	1631.7	1.21504	0.368915	3.29355	0.000989307	0.00848342	PMP22
ENSG00000162878	281.067	1.30542	0.396331	3.29376	0.000988579	0.00848342	PKDCC
ENSG00000106415	14.127	1.97678	0.600238	3.29333	0.00099008	0.00848342	GLCCI1
ENSG00000105656	79.7649	1.1044	0.335433	3.29246	0.000993157	0.00850441	ELL
ENSG00000139644	5166.03	-0.772752	0.234737	-3.29198	0.000994831	0.00851378	TMBIM6
ENSG00000122642	793.548	-1.05398	0.320276	-3.29086	0.000998817	0.00854291	FKBP9
ENSG00000105339	148.239	1.09926	0.334152	3.28971	0.00100291	0.00857288	DENND3
ENSG00000102554	956.792	0.838483	0.254906	3.28938	0.00100407	0.00857783	KLF5
ENSG00000182759	10.7274	2.52447	0.76776	3.2881	0.00100866	0.00861207	MAFA
ENSG00000138758	353.349	-1.01593	0.308993	-3.28786	0.00100954	0.00861452	SEPTIN11
ENSG00000222038	1417.93	-0.878244	0.267189	-3.28698	0.00101267	0.00863621	POTEJ
ENSG00000165609	874.323	-0.826045	0.251381	-3.28602	0.00101612	0.00865563	NUDT5
ENSG00000051180	131.384	-0.86421	0.262983	-3.28618	0.00101555	0.00865563	RAD51
ENSG00000099194	4205.49	-1.24463	0.378905	-3.28482	0.00102047	0.00868227	SCD
ENSG00000131899	234.92	-0.919442	0.279919	-3.28467	0.00102103	0.00868227	LLGL1
ENSG00000137075	116.436	0.872589	0.265646	3.28478	0.00102064	0.00868227	RNF38
ENSG00000120438	1834.9	-0.899802	0.274019	-3.28373	0.00102444	0.00870625	TCP1
ENSG00000143373	286.465	0.704788	0.214656	3.28333	0.00102588	0.00871345	ZNF687
ENSG00000279457	96.4173	1.36955	0.417257	3.28227	0.00102974	0.00874117	ENSG00000279457
ENSG00000170315	8627.3	-0.911105	0.277737	-3.28046	0.00103636	0.00879232	UBB
ENSG00000163382	823.842	-0.958111	0.292122	-3.27983	0.00103868	0.00880689	NAXE
ENSG00000106105	1319.04	-1.12636	0.343471	-3.27935	0.00104047	0.00881697	GARS1
ENSG00000162377	381.826	0.764787	0.233289	3.27828	0.00104443	0.00883523	COA7
ENSG00000153006	82.3467	0.921273	0.281014	3.27839	0.001044	0.00883523	SREK1IP1
ENSG00000137563	1029.16	-0.886555	0.270428	-3.27834	0.00104421	0.00883523	GGH
ENSG00000117862	552.243	-0.799779	0.243979	-3.27807	0.00104521	0.00883668	TXNDC12
ENSG00000160886	30.9981	2.5963	0.792168	3.27747	0.00104742	0.00885031	LY6K
ENSG00000139631	27.5099	2.11913	0.646669	3.277	0.00104918	0.00886004	CSAD
ENSG00000196834	1420.38	-0.878351	0.268127	-3.27588	0.00105335	0.00887997	POTEI
ENSG00000115935	119.684	-1.07071	0.326826	-3.2761	0.00105252	0.00887997	WIPF1
ENSG00000183354	74.3269	1.22031	0.372511	3.27592	0.00105319	0.00887997	KIAA2026
ENSG00000250486	7.12104	3.91986	1.19731	3.27388	0.00106081	0.0089326	FAM218A
ENSG00000196230	7134.14	-1.39921	0.427381	-3.27391	0.0010607	0.0089326	TUBB
ENSG00000113240	110.349	1.21951	0.372577	3.27316	0.00106351	0.00894726	CLK4
ENSG00000106554	586.272	-0.684841	0.209244	-3.27293	0.00106438	0.00894726	CHCHD3
ENSG00000096968	92.3324	1.31256	0.40102	3.27306	0.0010639	0.00894726	JAK2
ENSG00000198156	7.3148	2.88319	0.881134	3.27213	0.00106739	0.00896214	NPIPB6
ENSG00000083838	128.139	0.758845	0.231921	3.272	0.0010679	0.00896214	ZNF446
ENSG00000236104	24.2442	1.7374	0.530994	3.27198	0.00106798	0.00896214	ZBTB22
ENSG00000141551	1067.25	0.588342	0.179838	3.27151	0.00106975	0.00897184	CSNK1D
ENSG00000107404	209.293	1.30098	0.397761	3.27075	0.00107261	0.00899069	DVL1
ENSG00000105669	1001.36	-0.776937	0.237607	-3.26984	0.0010761	0.0090148	COPE
ENSG00000242372	1928.79	-0.524239	0.160363	-3.26907	0.001079	0.00903397	EIF6
ENSG00000152137	218.083	1.04929	0.321017	3.26864	0.00108065	0.00904255	HSPB8
ENSG00000134333	7654.89	-1.35254	0.413892	-3.26786	0.00108366	0.00906259	LDHA
ENSG00000189120	42.1715	1.06965	0.327397	3.26714	0.00108641	0.0090744	SP6
ENSG00000171469	87.6759	0.982917	0.300877	3.26684	0.00108754	0.0090744	ZNF561
ENSG00000105321	182.329	1.1277	0.345193	3.26686	0.00108747	0.0090744	CCDC9
ENSG00000169895	922.87	-0.699704	0.214179	-3.2669	0.0010873	0.0090744	SYAP1
ENSG00000164690	39.5923	1.32632	0.406025	3.2666	0.00108848	0.0090771	SHH
ENSG00000159352	953.784	-0.833954	0.255432	-3.26487	0.00109514	0.00911876	PSMD4
ENSG00000000457	61.5965	0.959755	0.293969	3.26482	0.00109534	0.00911876	SCYL3
ENSG00000166189	507.179	0.678067	0.207675	3.26505	0.00109447	0.00911876	HPS6
ENSG00000104804	9.746	6.37042	1.95151	3.26436	0.00109712	0.00912834	TULP2
ENSG00000166920	68.8991	1.44436	0.442518	3.26394	0.00109873	0.00913655	C15orf48
ENSG00000048991	181.549	-0.76406	0.234121	-3.26353	0.00110032	0.0091446	R3HDM1
ENSG00000168124	4.41169	3.47557	1.0651	3.26314	0.00110184	0.00915205	OR1F1
ENSG00000179091	2648.2	-0.750225	0.229997	-3.26189	0.00110673	0.00918753	CYC1
ENSG00000115091	1590.08	-1.06087	0.325373	-3.26047	0.0011123	0.00922847	ACTR3
ENSG00000123080	51.1122	1.75068	0.53706	3.25976	0.00111508	0.00924632	CDKN2C
ENSG00000010256	1207.51	-0.920297	0.282377	-3.25911	0.00111764	0.00925713	UQCRC1
ENSG00000070669	612.929	-1.52885	0.469093	-3.25916	0.00111743	0.00925713	ASNS
ENSG00000165209	181.956	-1.03116	0.31656	-3.25739	0.00112443	0.00930806	STRBP
ENSG00000105963	21.6024	1.6164	0.496259	3.25718	0.00112526	0.00930968	ADAP1
ENSG00000065911	1302.71	-0.660167	0.202756	-3.25596	0.00113008	0.00934431	MTHFD2
ENSG00000100983	569.916	-0.897807	0.275789	-3.25542	0.00113226	0.00935178	GSS
ENSG00000065833	1010.1	-1.14229	0.350881	-3.25549	0.00113195	0.00935178	ME1
ENSG00000244405	212.448	-0.753731	0.231561	-3.25499	0.00113395	0.00936047	ETV5
ENSG00000156113	134.138	-1.01604	0.312255	-3.25388	0.00113839	0.00939186	KCNMA1
ENSG00000104823	1292.97	-1.09999	0.338106	-3.25339	0.00114035	0.009395	ECH1
ENSG00000172354	1873	-0.804178	0.247183	-3.25338	0.00114043	0.009395	GNB2
ENSG00000188566	167.006	1.25158	0.38471	3.25331	0.00114069	0.009395	NDOR1
ENSG00000047056	74.1604	0.973129	0.299152	3.25296	0.0011421	0.0093961	WDR37
ENSG00000124207	2430.58	-1.09841	0.337658	-3.25302	0.00114185	0.0093961	CSE1L
ENSG00000108424	3958.07	-0.971851	0.298851	-3.25196	0.00114612	0.00942384	KPNB1
ENSG00000185800	219.493	0.837708	0.257687	3.25087	0.00115052	0.00945479	DMWD
ENSG00000171940	624.773	0.921058	0.283377	3.25029	0.00115286	0.00946867	ZNF217
ENSG00000182718	11870.1	-1.14855	0.353392	-3.25009	0.00115369	0.00946988	ANXA2
ENSG00000081479	5.12091	4.54364	1.39807	3.24994	0.0011543	0.00946988	LRP2
ENSG00000273136	13.7643	2.05193	0.631454	3.24953	0.00115595	0.00947815	NBPF26
ENSG00000101115	11.0982	3.52886	1.08668	3.24737	0.00116475	0.00954498	SALL4
ENSG00000167566	126.259	1.11721	0.344067	3.24707	0.00116601	0.00954996	NCKAP5L
ENSG00000142235	75.5906	1.24803	0.384495	3.24589	0.00117085	0.00958256	LMTK3
ENSG00000014641	1383.56	-1.15159	0.354796	-3.24578	0.0011713	0.00958256	MDH1
ENSG00000065057	324.697	-0.876473	0.270109	-3.24489	0.00117495	0.00960706	NTHL1
ENSG00000094916	594.666	-0.930078	0.286678	-3.24433	0.00117726	0.00962059	CBX5
ENSG00000119760	458.947	0.883292	0.27243	3.24227	0.00118583	0.00967989	SUPT7L
ENSG00000144746	841.054	-0.807476	0.24904	-3.24235	0.00118547	0.00967989	ARL6IP5
ENSG00000132182	1405.11	-1.04509	0.322445	-3.24112	0.00119059	0.00971334	NUP210
ENSG00000105202	2426.88	-0.973758	0.300528	-3.24015	0.00119465	0.00974107	FBL
ENSG00000146122	45.5376	6.58778	2.0335	3.23963	0.00119686	0.00974822	DAAM2
ENSG00000105974	2909.17	-0.849688	0.262276	-3.23968	0.00119665	0.00974822	CAV1
ENSG00000133740	252.604	0.615159	0.189959	3.23838	0.00120212	0.00978562	E2F5
ENSG00000116161	1030.09	-1.11754	0.345131	-3.23802	0.00120362	0.00978648	CACYBP
ENSG00000108848	893.865	1.41692	0.437616	3.23783	0.00120444	0.00978648	LUC7L3
ENSG00000168502	469.156	1.07571	0.332211	3.23803	0.00120359	0.00978648	MTCL1
ENSG00000125868	4298.45	-0.896212	0.276803	-3.23772	0.00120489	0.00978648	DSTN
ENSG00000014216	781.21	-1.19128	0.368084	-3.23644	0.00121029	0.00982493	CAPN1
ENSG00000184347	366.922	-1.03428	0.319643	-3.23573	0.00121332	0.00984404	SLIT3
ENSG00000105708	36.0003	1.7377	0.537168	3.23493	0.00121673	0.00986627	ZNF14
ENSG00000136518	511.266	-0.846619	0.261726	-3.23475	0.00121747	0.00986685	ACTL6A
ENSG00000136044	247.586	-0.906818	0.280387	-3.23417	0.00121997	0.00988161	APPL2
ENSG00000108602	8135.81	-1.04063	0.321834	-3.23345	0.00122305	0.00990111	ALDH3A1
ENSG00000163541	727.885	-1.05778	0.327203	-3.2328	0.00122584	0.00991275	SUCLG1
ENSG00000128050	1279.35	-1.30955	0.405065	-3.23293	0.00122526	0.00991275	PAICS
ENSG00000154447	204.22	0.908633	0.281147	3.23188	0.00122979	0.00993925	SH3RF1
ENSG00000213719	2597.86	-0.68892	0.213178	-3.23167	0.00123069	0.00994106	CLIC1
ENSG00000133639	1048.59	1.09482	0.338938	3.23016	0.00123721	0.00998268	BTG1
ENSG00000186352	21.994	1.48362	0.459287	3.23027	0.00123673	0.00998268	ANKRD37
ENSG00000140545	1090.21	-1.18077	0.365663	-3.22912	0.0012417	0.010008	MFGE8
ENSG00000125447	218.519	0.865292	0.267958	3.2292	0.00124136	0.010008	GGA3
ENSG00000186364	36.5351	1.94224	0.601522	3.22887	0.00124281	0.0100114	NUDT17
ENSG00000197530	74.4697	1.80981	0.560585	3.22843	0.00124473	0.0100213	MIB2
ENSG00000236334	214.142	-0.82073	0.25424	-3.22817	0.00124586	0.010025	PPIAL4G
ENSG00000166004	135.177	1.58149	0.490022	3.2274	0.00124922	0.0100465	CEP295
ENSG00000074800	13856.4	-1.28143	0.397118	-3.22683	0.00125168	0.0100608	ENO1
ENSG00000171634	583.23	1.22205	0.378743	3.22659	0.00125275	0.0100638	BPTF
ENSG00000171827	41.2138	1.4385	0.44591	3.22599	0.00125538	0.0100794	ZNF570
ENSG00000108528	738.735	-0.904111	0.280349	-3.22495	0.00125993	0.0101105	SLC25A11
ENSG00000086062	3174.27	-0.828535	0.256986	-3.22405	0.00126393	0.010137	B4GALT1
ENSG00000263563	3494.98	-0.930461	0.288663	-3.22335	0.00126703	0.0101563	ENSG00000263563
ENSG00000164466	1056.06	-0.580271	0.180067	-3.22253	0.00127065	0.0101798	SFXN1
ENSG00000075415	4350.27	-0.924342	0.286909	-3.22172	0.00127423	0.0102029	SLC25A3
ENSG00000111674	291.681	-1.16457	0.361525	-3.22127	0.00127625	0.0102079	ENO2
ENSG00000132950	66.7287	0.891114	0.276622	3.22141	0.00127561	0.0102079	ZMYM5
ENSG00000163251	376.121	0.917934	0.284987	3.22097	0.00127759	0.010213	FZD5
ENSG00000143314	1017.29	-0.694673	0.21571	-3.2204	0.00128013	0.0102278	MRPL24
ENSG00000106976	799.502	-0.807216	0.250685	-3.22004	0.00128174	0.0102351	DNM1
ENSG00000174151	54.0209	1.26465	0.392868	3.21903	0.00128626	0.0102545	CYB561D1
ENSG00000143379	258.934	1.00715	0.312875	3.21903	0.00128626	0.0102545	SETDB1
ENSG00000128908	181.13	1.05694	0.328338	3.21907	0.00128608	0.0102545	INO80
ENSG00000143324	422.466	-0.738916	0.229633	-3.21781	0.00129172	0.0102924	XPR1
ENSG00000175390	1478.04	-0.68311	0.212364	-3.21669	0.0012968	0.0103272	EIF3F
ENSG00000104946	181.216	1.23462	0.383871	3.21624	0.00129882	0.0103377	TBC1D17
ENSG00000143258	92.9739	1.42941	0.444636	3.21478	0.00130545	0.0103849	USP21
ENSG00000138821	208.293	-0.968219	0.301221	-3.21431	0.00130758	0.0103961	SLC39A8
ENSG00000104140	200.554	1.06677	0.331924	3.2139	0.00130945	0.0104039	RHOV
ENSG00000066044	795.171	-0.982597	0.305744	-3.21379	0.00130997	0.0104039	ELAVL1
ENSG00000198356	472.071	-0.626779	0.195045	-3.21352	0.0013112	0.010408	GET3
ENSG00000082074	110.78	2.93408	0.913588	3.2116	0.00131996	0.0104719	FYB1
ENSG00000065150	1451.99	-1.14699	0.35724	-3.21068	0.0013242	0.0104998	IPO5
ENSG00000008323	4.58815	3.24031	1.00928	3.21052	0.00132496	0.0105003	PLEKHG6
ENSG00000112992	152.581	-1.38919	0.432846	-3.20943	0.00132999	0.0105344	NNT
ENSG00000197894	489.345	-1.13071	0.352453	-3.20813	0.00133603	0.0105765	ADH5
ENSG00000118046	125.405	2.86963	0.894544	3.20793	0.00133696	0.0105782	STK11
ENSG00000155592	62.2901	1.5329	0.477946	3.20726	0.00134006	0.010597	ZKSCAN2
ENSG00000138777	560.956	-0.84722	0.264182	-3.20695	0.0013415	0.0106027	PPA2
ENSG00000077454	172.961	1.08174	0.337421	3.20591	0.00134635	0.0106353	LRCH4
ENSG00000169297	948.914	0.865979	0.270149	3.20556	0.00134798	0.0106425	NR0B1
ENSG00000137265	1.32069	5.35557	1.67095	3.2051	0.00135015	0.010653	IRF4
ENSG00000169876	3.08628	4.25271	1.32691	3.20497	0.00135077	0.010653	MUC17
ENSG00000185115	583.563	0.653755	0.204089	3.20329	0.00135867	0.0106984	NSMCE3
ENSG00000105617	221.836	0.761225	0.237633	3.20336	0.00135832	0.0106984	LENG1
ENSG00000100030	595.599	-0.896655	0.279918	-3.20328	0.00135872	0.0106984	MAPK1
ENSG00000117226	16.8792	1.95101	0.609165	3.20275	0.00136121	0.0107024	GBP3
ENSG00000101608	2225.11	-0.565986	0.176716	-3.20279	0.00136103	0.0107024	MYL12A
ENSG00000147133	291.212	1.11566	0.348348	3.20271	0.00136141	0.0107024	TAF1
ENSG00000154451	1.56836	5.92737	1.85111	3.20207	0.00136444	0.0107198	GBP5
ENSG00000144597	290.408	0.65353	0.204105	3.20193	0.00136509	0.0107198	EAF1
ENSG00000166260	543.306	-0.796614	0.248848	-3.20121	0.00136852	0.010741	COX11
ENSG00000138071	1816.76	-1.08857	0.34007	-3.20102	0.0013694	0.0107422	ACTR2
ENSG00000054965	132.001	-0.893644	0.279258	-3.20007	0.00137394	0.0107721	FAM168A
ENSG00000105879	304.075	0.764093	0.238835	3.19926	0.00137783	0.0107968	CBLL1
ENSG00000248333	246.392	1.63715	0.51181	3.19875	0.00138025	0.0108042	CDK11B
ENSG00000077147	2157.86	-0.684039	0.213843	-3.19879	0.00138007	0.0108042	TM9SF3
ENSG00000253626	4270.7	-0.656271	0.205201	-3.19819	0.00138292	0.0108136	EIF5AL1
ENSG00000204344	66.4616	1.27342	0.398156	3.1983	0.0013824	0.0108136	STK19
ENSG00000133316	744.301	0.977551	0.305683	3.19792	0.00138423	0.0108181	WDR74
ENSG00000198754	1.53691	5.23351	1.63668	3.19763	0.0013856	0.010823	OXCT2
ENSG00000095794	301.794	0.953058	0.298072	3.19741	0.00138669	0.0108258	CREM
ENSG00000124299	562.436	-1.00901	0.315695	-3.19614	0.00139278	0.0108675	PEPD
ENSG00000124570	727.428	-0.950279	0.297405	-3.19523	0.00139718	0.0108961	SERPINB6
ENSG00000153975	102.764	1.20802	0.378119	3.19483	0.00139914	0.0109056	ZUP1
ENSG00000164823	745.148	0.719996	0.225412	3.19413	0.00140253	0.0109262	OSGIN2
ENSG00000196993	7.85116	2.80484	0.878255	3.19366	0.00140484	0.0109383	NPIPB9
ENSG00000141030	1595.99	-0.664205	0.208042	-3.19265	0.00140972	0.0109648	COPS3
ENSG00000198755	2886.39	-0.585117	0.183263	-3.19278	0.00140913	0.0109648	RPL10A
ENSG00000084710	154.304	-0.798223	0.250321	-3.1888	0.00142865	0.0111061	EFR3B
ENSG00000246922	7.79327	4.3463	1.36335	3.18796	0.00143278	0.0111306	UBAP1L
ENSG00000074370	61.1525	-0.893259	0.280207	-3.18785	0.00143333	0.0111306	ATP2A3
ENSG00000140044	167.802	1.1238	0.3526	3.18718	0.00143667	0.0111507	JDP2
ENSG00000167196	497.319	-0.718402	0.225431	-3.18679	0.0014386	0.0111596	FBXO22
ENSG00000100304	281.112	-0.744465	0.23362	-3.18664	0.00143933	0.0111596	TTLL12
ENSG00000073598	1.89803	4.48516	1.40764	3.18631	0.001441	0.0111666	FNDC8
ENSG00000143776	227.061	-0.712779	0.223713	-3.18613	0.0014419	0.0111677	CDC42BPA
ENSG00000127824	2555.22	-0.854794	0.268512	-3.18344	0.00145534	0.0112659	TUBA4A
ENSG00000151632	18643.4	-1.08038	0.339476	-3.18249	0.00146014	0.0112911	AKR1C2
ENSG00000186767	119.248	-0.801222	0.251753	-3.18257	0.00145975	0.0112911	SPIN4
ENSG00000135919	779.471	-0.809749	0.254508	-3.18162	0.00146453	0.0113191	SERPINE2
ENSG00000188636	262.901	0.770051	0.242101	3.1807	0.0014692	0.0113492	RTL6
ENSG00000158411	320.981	1.40332	0.441221	3.18054	0.00146999	0.0113493	MITD1
ENSG00000170836	238.038	0.804287	0.252928	3.17991	0.0014732	0.0113681	PPM1D
ENSG00000153879	738.337	0.967769	0.304431	3.17895	0.00147812	0.0114001	CEBPG
ENSG00000166888	307.191	-0.736223	0.231785	-3.17631	0.0014916	0.011498	STAT6
ENSG00000130640	620.281	-0.619761	0.195146	-3.17588	0.00149383	0.0115031	TUBGCP2
ENSG00000175104	131.455	0.977089	0.307645	3.17603	0.00149307	0.0115031	TRAF6
ENSG00000105197	1418.48	-0.636287	0.200469	-3.17399	0.00150361	0.0115723	TIMM50
ENSG00000136830	1197.02	-0.76099	0.239858	-3.17267	0.00151045	0.0116189	NIBAN2
ENSG00000179774	3.59662	3.65059	1.1509	3.17194	0.00151425	0.0116421	ATOH7
ENSG00000156026	546.682	-0.795315	0.250846	-3.17053	0.00152163	0.0116804	MCU
ENSG00000163788	74.1393	0.824893	0.260161	3.17071	0.00152068	0.0116804	SNRK
ENSG00000119471	322.377	-1.08401	0.341902	-3.17053	0.00152162	0.0116804	HSDL2
ENSG00000062485	849.234	-1.04641	0.330095	-3.17001	0.00152433	0.011695	CS
ENSG00000101052	171.812	-0.77957	0.245995	-3.16905	0.00152936	0.0117275	IFT52
ENSG00000152253	260.541	-0.944223	0.298111	-3.16736	0.00153832	0.01179	SPC25
ENSG00000173193	304.059	1.37581	0.434418	3.16702	0.00154007	0.0117973	PARP14
ENSG00000105576	457.666	0.959594	0.303094	3.166	0.00154551	0.0118328	TNPO2
ENSG00000184588	406.608	0.869705	0.274992	3.16265	0.0015634	0.0119635	PDE4B
ENSG00000092295	11.2515	3.14498	0.994557	3.16219	0.0015659	0.0119674	TGM1
ENSG00000176020	10.4441	2.18609	0.691351	3.16205	0.00156663	0.0119674	AMIGO3
ENSG00000147526	439.109	-0.729973	0.230847	-3.16215	0.00156609	0.0119674	TACC1
ENSG00000104529	2405.62	-0.742166	0.234718	-3.16195	0.00156717	0.0119674	EEF1D
ENSG00000138279	997.209	-0.92177	0.291573	-3.16137	0.00157031	0.0119727	ANXA7
ENSG00000197111	4036.11	-0.630107	0.199302	-3.16156	0.00156926	0.0119727	PCBP2
ENSG00000250254	89.4815	-0.966288	0.305643	-3.16149	0.00156963	0.0119727	PTTG2
ENSG00000065526	487.51	1.41094	0.44639	3.16077	0.00157354	0.0119891	SPEN
ENSG00000077942	509.722	-1.08373	0.34288	-3.16066	0.0015741	0.0119891	FBLN1
ENSG00000106004	45.2488	1.16466	0.368528	3.1603	0.00157604	0.0119977	HOXA5
ENSG00000111481	1570.01	-0.901454	0.285261	-3.16011	0.00157712	0.0119997	COPZ1
ENSG00000125166	1379.83	-1.12338	0.355617	-3.15897	0.00158328	0.0120403	GOT2
ENSG00000137409	797.789	-0.675316	0.213828	-3.15822	0.00158733	0.0120649	MTCH1
ENSG00000205502	6.78622	2.4616	0.779689	3.15716	0.00159315	0.0120934	C2CD4B
ENSG00000108406	357.703	-0.752791	0.238445	-3.15708	0.00159356	0.0120934	DHX40
ENSG00000165704	784.796	-1.02111	0.323404	-3.15738	0.00159195	0.0120934	HPRT1
ENSG00000107864	14.771	1.41148	0.447126	3.15679	0.00159514	0.0120992	CPEB3
ENSG00000130164	815.288	0.732647	0.232171	3.15564	0.00160148	0.0121409	LDLR
ENSG00000187244	924.054	-0.919862	0.291548	-3.1551	0.00160443	0.0121508	BCAM
ENSG00000164649	188.236	-0.768052	0.243424	-3.15521	0.00160385	0.0121508	CDCA7L
ENSG00000279282	7.98569	7.158	2.26939	3.15416	0.00160962	0.0121838	ENSG00000279282
ENSG00000160271	86.4119	1.37613	0.436328	3.15388	0.00161116	0.0121892	RALGDS
ENSG00000157326	250.055	-0.649813	0.206055	-3.15358	0.00161279	0.0121952	DHRS4
ENSG00000148700	143.203	-1.19296	0.378429	-3.15241	0.0016193	0.0122319	ADD3
ENSG00000133131	823.463	-1.26097	0.399986	-3.15254	0.00161859	0.0122319	MORC4
ENSG00000164758	136.145	0.847109	0.268758	3.15193	0.00162193	0.0122454	MED30
ENSG00000104833	336.753	-0.808976	0.256754	-3.15078	0.00162836	0.0122876	TUBB4A
ENSG00000183161	252.299	0.848276	0.269256	3.15045	0.00163019	0.0122951	FANCF
ENSG00000062370	34.4846	1.31351	0.416961	3.1502	0.00163159	0.0122993	ZNF112
ENSG00000181019	14742.7	-1.11382	0.353599	-3.14994	0.00163303	0.0123039	NQO1
ENSG00000165115	36.5129	1.60936	0.510964	3.14966	0.00163461	0.0123095	KIF27
ENSG00000241370	56.4627	2.1557	0.68446	3.14949	0.00163556	0.0123103	RPP21
ENSG00000163376	14.0212	1.62813	0.51701	3.14913	0.00163759	0.0123129	KBTBD8
ENSG00000136244	241.365	4.42064	1.40372	3.14922	0.00163704	0.0123129	IL6
ENSG00000187630	130.549	-0.932554	0.296279	-3.14756	0.00164641	0.0123729	DHRS4L2
ENSG00000186994	35.5249	2.15389	0.68468	3.14583	0.00165614	0.0124334	KANK3
ENSG00000160323	7.86406	3.46827	1.10249	3.14586	0.00165598	0.0124334	ADAMTS13
ENSG00000108786	168.019	1.44277	0.4588	3.14466	0.00166278	0.0124768	HSD17B1
ENSG00000168334	1.94494	5.4008	1.71782	3.14398	0.00166666	0.0124995	XIRP1
ENSG00000179218	5992.92	-0.881174	0.280347	-3.14315	0.00167138	0.0125186	CALR
ENSG00000253958	106.314	1.01879	0.324113	3.14332	0.00167041	0.0125186	CLDN23
ENSG00000131171	494.885	-0.837524	0.266466	-3.14309	0.00167176	0.0125186	SH3BGRL
ENSG00000197386	405.187	-0.721895	0.229696	-3.14283	0.00167325	0.0125234	HTT
ENSG00000176928	7.49844	2.27672	0.724577	3.14214	0.00167716	0.0125462	GCNT4
ENSG00000185104	246.563	-0.955677	0.304164	-3.14198	0.00167807	0.0125466	FAF1
ENSG00000198610	2085.93	-1.12833	0.359205	-3.14118	0.00168268	0.0125747	AKR1C4
ENSG00000183010	934.965	-0.790956	0.251838	-3.14073	0.00168525	0.0125875	PYCR1
ENSG00000124333	226.781	-0.755344	0.240544	-3.14015	0.00168859	0.012606	VAMP7
ENSG00000198160	259.855	0.831477	0.264827	3.1397	0.00169123	0.0126129	MIER1
ENSG00000077684	333.665	0.789072	0.251311	3.13983	0.00169046	0.0126129	JADE1
ENSG00000084207	9440.4	-0.719211	0.229167	-3.13837	0.00169892	0.0126574	GSTP1
ENSG00000072210	1759.75	-0.938709	0.2991	-3.13845	0.00169847	0.0126574	ALDH3A2
ENSG00000116459	959.493	-0.833264	0.265544	-3.13795	0.00170133	0.0126625	ATP5PB
ENSG00000172954	769.145	-0.71032	0.226356	-3.13807	0.00170065	0.0126625	LCLAT1
ENSG00000161850	1044.75	-0.862072	0.274806	-3.13703	0.00170671	0.0126961	KRT82
ENSG00000189045	5.93997	4.25319	1.35615	3.13623	0.00171138	0.0127244	ANKDD1B
ENSG00000161609	1.83635	5.57175	1.77793	3.13384	0.00172537	0.0128219	KASH5
ENSG00000143653	503.972	-0.939658	0.299887	-3.13337	0.0017281	0.0128357	SCCPDH
ENSG00000215021	2493.99	-0.583334	0.186186	-3.13308	0.00172982	0.012842	PHB2
ENSG00000005801	166.683	0.680922	0.217383	3.13236	0.00173406	0.0128667	ZNF195
ENSG00000075785	977.959	-0.761166	0.243012	-3.13222	0.0017349	0.0128667	RAB7A
ENSG00000147454	289.432	1.22784	0.392068	3.13171	0.00173792	0.0128764	SLC25A37
ENSG00000119392	412.228	-0.736163	0.235068	-3.1317	0.00173797	0.0128764	GLE1
ENSG00000215182	2865.17	1.61759	0.516567	3.13143	0.0017396	0.012882	MUC5AC
ENSG00000171621	226.773	0.806505	0.257645	3.13029	0.00174631	0.0129129	SPSB1
ENSG00000103126	224.611	0.701398	0.224069	3.13028	0.00174641	0.0129129	AXIN1
ENSG00000184402	106.234	1.59393	0.509174	3.13043	0.00174553	0.0129129	SS18L1
ENSG00000129028	133.512	0.733415	0.234322	3.12995	0.00174836	0.0129208	THAP10
ENSG00000102882	229.931	-0.917536	0.29323	-3.12906	0.00175366	0.0129534	MAPK3
ENSG00000163527	1927.13	-0.879163	0.281031	-3.12835	0.00175789	0.0129782	STT3B
ENSG00000115568	223.075	0.834637	0.266879	3.1274	0.00176361	0.0130138	ZNF142
ENSG00000160401	2.21917	4.17295	1.33447	3.12705	0.00176571	0.0130228	CFAP157
ENSG00000095321	255.247	-0.674626	0.215757	-3.12679	0.00176724	0.0130275	CRAT
ENSG00000135164	108.443	0.903035	0.288919	3.12556	0.00177464	0.0130755	DMTF1
ENSG00000176396	609.685	0.518941	0.166143	3.12346	0.00178736	0.0131626	EID2
ENSG00000115234	921.671	-0.649363	0.207938	-3.12287	0.00179096	0.0131825	SNX17
ENSG00000132530	2.69452	4.68179	1.49963	3.12197	0.00179644	0.0132151	XAF1
ENSG00000101367	1044.22	-0.813565	0.260604	-3.12185	0.00179719	0.0132151	MAPRE1
ENSG00000119314	961.851	-0.718903	0.230351	-3.12091	0.00180293	0.0132507	PTBP3
ENSG00000214336	1.77805	5.06231	1.62223	3.12058	0.00180492	0.0132587	FOXI3
ENSG00000101189	298.892	1.16565	0.373685	3.11934	0.00181259	0.0133084	MRGBP
[truncated: 12,704 more rows]

## Sheet: RNASEL KO +2-5A vs -2-5A
	baseMean	log2FoldChange	lfcSE	stat	pvalue	padj	Gene_name
ENSG00000279457	73.5352	-0.0876461	0.394119	-0.222385	0.824014	0.999988	ENSG00000279457
ENSG00000187634	262.496	0.0186085	0.517068	0.0359884	0.971292	0.999988	SAMD11
ENSG00000188976	671.546	0.300295	0.267572	1.1223	0.261737	0.999988	NOC2L
ENSG00000187961	28.3604	-0.139928	0.594401	-0.23541	0.81389	0.999988	KLHL17
ENSG00000187583	26.7346	0.368585	0.382559	0.963471	0.335311	0.999988	PLEKHN1
ENSG00000187642	1.07411	-3.09457	2.58888	-1.19533	0.231958	0.999988	PERM1
ENSG00000188290	523.274	-0.130058	0.539492	-0.241075	0.809497	0.999988	HES4
ENSG00000187608	1564.94	-0.487375	0.572488	-0.851329	0.394587	0.999988	ISG15
ENSG00000188157	3351.64	0.0780036	0.292046	0.267093	0.789397	0.999988	AGRN
ENSG00000237330	1.84343	-0.630864	2.45309	-0.257171	0.797047	0.999988	RNF223
ENSG00000131591	88.191	-0.227375	0.436227	-0.521232	0.602205	0.999988	C1orf159
ENSG00000078808	1155.39	-0.0494547	0.185857	-0.26609	0.79017	0.999988	SDF4
ENSG00000176022	209.183	0.119377	0.320998	0.371893	0.709973	0.999988	B3GALT6
ENSG00000184163	3.11038	-0.913421	1.20215	-0.759821	0.447362	0.999988	C1QTNF12
ENSG00000160087	333.745	0.196725	0.265177	0.741865	0.458169	0.999988	UBE2J2
ENSG00000162572	2.0649	0.337734	1.60087	0.210968	0.832912	0.999988	SCNN1D
ENSG00000131584	86.8953	-0.293836	0.326794	-0.899146	0.368575	0.999988	ACAP3
ENSG00000169972	151.441	0.0190737	0.376557	0.0506529	0.959602	0.999988	PUSL1
ENSG00000127054	519.676	0.0625256	0.184904	0.338153	0.735248	0.999988	INTS11
ENSG00000224051	133.53	-0.0423113	0.451798	-0.093651	0.925386	0.999988	CPTP
ENSG00000169962	1.3323	0.156079	1.79904	0.0867568	0.930865	0.999988	TAS1R3
ENSG00000107404	140.539	-0.051861	0.470208	-0.110294	0.912176	0.999988	DVL1
ENSG00000175756	1685.11	-0.159607	0.323146	-0.493916	0.621365	0.999988	AURKAIP1
ENSG00000221978	181.626	-0.233595	0.299891	-0.778933	0.436019	0.999988	CCNL2
ENSG00000242485	1172.31	-0.119276	0.260114	-0.458553	0.646555	0.999988	MRPL20
ENSG00000179403	335.936	0.0279918	0.244434	0.114517	0.908828	0.999988	VWA1
ENSG00000215915	49.1316	0.199507	0.338362	0.589625	0.555442	0.999988	ATAD3C
ENSG00000160072	91.5526	0.0235277	0.2533	0.0928846	0.925995	0.999988	ATAD3B
ENSG00000197785	276.441	0.195043	0.194576	1.0024	0.316152	0.999988	ATAD3A
ENSG00000160075	794.855	-0.183792	0.311309	-0.590384	0.554933	0.999988	SSU72
ENSG00000228594	19.6475	0.247921	0.633681	0.391239	0.695621	0.999988	FNDC10
ENSG00000197530	50.2101	-0.0116086	0.440521	-0.026352	0.978977	0.999988	MIB2
ENSG00000189409	0.530046	-0.245633	2.95595	-0.0830979	0.933774	0.999988	MMP23B
ENSG00000248333	182.435	0.0094392	0.302638	0.0311897	0.975118	0.999988	CDK11B
ENSG00000189339	49.0002	-0.109271	0.329911	-0.331215	0.740482	0.999988	SLC35E2B
ENSG00000008128	129.53	0.101171	0.288054	0.351221	0.725422	0.999988	CDK11A
ENSG00000215790	21.5849	-0.216487	0.402549	-0.53779	0.590722	0.999988	ENSG00000215790
ENSG00000008130	146.435	-0.075181	0.382736	-0.19643	0.844273	0.999988	NADK
ENSG00000078369	2129.65	0.073193	0.248641	0.294372	0.768474	0.999988	GNB1
ENSG00000178821	4.94271	-0.566138	1.21934	-0.464297	0.642435	0.999988	TMEM52
ENSG00000187730	9.07229	0.0311269	0.749223	0.0415455	0.966861	0.999988	GABRD
ENSG00000067606	72.835	0.0955985	0.310861	0.307528	0.758442	0.999988	PRKCZ
ENSG00000162585	232.129	-0.12324	0.517001	-0.238375	0.81159	0.999988	FAAP20
ENSG00000157933	165.344	0.0423571	0.275601	0.15369	0.877854	0.999988	SKI
ENSG00000116151	61.2184	0.19322	0.317069	0.609395	0.542263	0.999988	MORN1
ENSG00000157916	951.96	0.0202984	0.183065	0.110881	0.911711	0.999988	RER1
ENSG00000157911	180.863	-0.0944581	0.461668	-0.204602	0.837883	0.999988	PEX10
ENSG00000149527	2.7107	0.320803	1.12313	0.285634	0.775159	0.999988	PLCH2
ENSG00000157881	133.502	0.191454	0.236103	0.810889	0.417429	0.999988	PANK4
ENSG00000157873	0.83423	-2.13151	2.02877	-1.05064	0.293423	0.999988	TNFRSF14
ENSG00000157870	127.535	-0.315112	0.40885	-0.770728	0.440868	0.999988	PRXL2B
ENSG00000142606	0.502006	2.31893	2.50236	0.926696	0.354084	0.999988	MMEL1
ENSG00000142611	1.83381	0.191803	1.29849	0.147713	0.882569	0.999988	PRDM16
ENSG00000130762	60.1094	0.288505	0.300961	0.958609	0.337756	0.999988	ARHGEF16
ENSG00000162591	63.4961	-0.0747949	0.478815	-0.156208	0.875869	0.999988	MEGF6
ENSG00000158109	167.271	-0.0750104	0.22315	-0.336143	0.736763	0.999988	TPRG1L
ENSG00000116213	218.644	0.0380892	0.270418	0.140853	0.887986	0.999988	WRAP73
ENSG00000078900	2.52676	-0.143735	1.40554	-0.102263	0.918548	0.999988	TP73
ENSG00000235169	8.07092	-1.10105	0.780768	-1.41022	0.158476	0.999988	SMIM1
ENSG00000130764	591.938	0.163864	0.180166	0.909516	0.363078	0.999988	LRRC47
ENSG00000116198	107.509	-0.140269	0.250416	-0.560141	0.575383	0.999988	CEP104
ENSG00000169598	44.5813	-0.234425	0.424754	-0.551908	0.581011	0.999988	DFFB
ENSG00000198912	300.126	-0.23284	0.361326	-0.644403	0.519314	0.999988	C1orf174
ENSG00000131697	58.0118	-0.145239	0.272776	-0.532446	0.594417	0.999988	NPHP4
ENSG00000069424	168.354	0.0543763	0.375027	0.144993	0.884716	0.999988	KCNAB2
ENSG00000116254	5.91686	0.0406995	0.898047	0.04532	0.963852	0.999988	CHD5
ENSG00000116251	1977.08	-0.167127	0.213463	-0.782931	0.433668	0.999988	RPL22
ENSG00000158286	41.379	0.0742016	0.575262	0.128988	0.897368	0.999988	RNF207
ENSG00000116237	659.59	-0.115274	0.343403	-0.33568	0.737112	0.999988	ICMT
ENSG00000158292	3.56957	-0.596721	1.01191	-0.5897	0.555392	0.999988	GPR153
ENSG00000097021	744.829	0.274681	0.224936	1.22115	0.222027	0.999988	ACOT7
ENSG00000069812	14.9463	0.0182714	0.70185	0.0260333	0.979231	0.999988	HES2
ENSG00000187017	0.824746	-1.0139	1.97372	-0.513699	0.607463	0.999988	ESPN
ENSG00000215788	0.543527	1.52028	3.04091	0.499941	0.617116	0.999988	TNFRSF25
ENSG00000171680	7.82138	0.0225155	0.685828	0.0328296	0.97381	0.999988	PLEKHG5
ENSG00000162408	313.065	0.169392	0.381572	0.443931	0.657092	0.999988	NOL9
ENSG00000204859	59.5865	-0.0554749	0.302948	-0.183117	0.854707	0.999988	ZBTB48
ENSG00000162413	182.212	0.325907	0.244285	1.33413	0.182161	0.999988	KLHL21
ENSG00000116273	104.9	-0.154351	0.275827	-0.559594	0.575756	0.999988	PHF13
ENSG00000041988	103.232	-0.170039	0.369183	-0.460582	0.645099	0.999988	THAP3
ENSG00000007923	424.713	0.0246894	0.234308	0.105371	0.916081	0.999988	DNAJC11
ENSG00000171735	302.791	-0.409215	0.409585	-0.999095	0.317749	0.999988	CAMTA1
ENSG00000049245	822.175	-0.467675	0.321612	-1.45416	0.145902	0.999988	VAMP3
ENSG00000049246	24.3801	0.295508	0.438364	0.674115	0.500238	0.999988	PER3
ENSG00000049249	59.0261	0.11623	0.447768	0.259577	0.79519	0.999988	TNFRSF9
ENSG00000116288	3346.49	-0.0290841	0.2051	-0.141805	0.887234	0.999988	PARK7
ENSG00000116285	715.965	0.00838475	0.30404	0.0275778	0.977999	0.999988	ERRFI1
ENSG00000162426	51.0696	-0.0669463	0.340352	-0.196697	0.844064	0.999988	SLC45A1
ENSG00000142599	176.866	0.00384755	0.211834	0.0181631	0.985509	0.999988	RERE
ENSG00000074800	23576.1	0.277119	0.294114	0.942216	0.346082	0.999988	ENO1
ENSG00000142583	1.02011	0.243473	2.13946	0.113801	0.909395	0.999988	SLC2A5
ENSG00000180758	49.3905	0.182191	0.349753	0.520913	0.602427	0.999988	GPR157
ENSG00000049239	220.486	0.180022	0.251073	0.717011	0.473367	0.999988	H6PD
ENSG00000171621	202.227	-0.014717	0.34731	-0.0423741	0.9662	0.999988	SPSB1
ENSG00000171612	66.1921	0.0248264	0.370681	0.0669751	0.946602	0.999988	SLC25A33
ENSG00000188807	246.801	0.29705	0.198275	1.49817	0.134088	0.999988	TMEM201
ENSG00000171608	67.686	0.00178053	0.387634	0.00459333	0.996335	0.999988	PIK3CD
ENSG00000171603	1231.56	0.0210931	0.378196	0.0557728	0.955523	0.999988	CLSTN1
ENSG00000178585	62.1735	-0.0874837	0.477679	-0.183143	0.854686	0.999988	CTNNBIP1
ENSG00000162441	217.32	-0.172283	0.287143	-0.59999	0.548513	0.999988	LZIC
ENSG00000173614	47.0419	-0.110609	0.324273	-0.341098	0.73303	0.999988	NMNAT1
ENSG00000162444	21.1607	0.255413	0.432449	0.59062	0.554775	0.999988	RBP7
ENSG00000130939	340.685	0.00211815	0.254339	0.00832805	0.993355	0.999988	UBE4B
ENSG00000054523	339.607	9.71193e-05	0.318198	0.000305216	0.999756	0.999988	KIF1B
ENSG00000142657	11755.5	0.276939	0.389757	0.710541	0.477369	0.999988	PGD
ENSG00000251503	4.93311	-0.205519	0.858018	-0.239527	0.810697	0.999988	CENPS-CORT
ENSG00000241563	1.38923	-0.164819	1.97145	-0.083603	0.933372	0.999988	CORT
ENSG00000160049	399.808	-0.0605807	0.226032	-0.268018	0.788686	0.999988	DFFA
ENSG00000142655	171.112	0.195301	0.250498	0.779651	0.435596	0.999988	PEX14
ENSG00000130940	12.0195	0.703437	0.583115	1.20634	0.227685	0.999988	CASZ1
ENSG00000120948	225.556	0.0494289	0.284407	0.173797	0.862025	0.999988	TARDBP
ENSG00000116649	1266.12	0.0102053	0.368762	0.0276745	0.977922	0.999988	SRM
ENSG00000171824	532.101	0.276751	0.333305	0.830322	0.406357	0.999988	EXOSC10
ENSG00000198793	573.618	-0.0632462	0.20488	-0.308699	0.75755	0.999988	MTOR
ENSG00000120942	273.889	-0.0865792	0.308467	-0.280676	0.778959	0.999988	UBIAD1
ENSG00000204624	1.2902	-2.44007	1.74736	-1.39643	0.162584	0.999988	DISP3
ENSG00000116661	27.9228	0.0897697	0.403867	0.222275	0.8241	0.999988	FBXO2
ENSG00000132879	125.921	0.052304	0.252022	0.207537	0.83559	0.999988	FBXO44
ENSG00000116663	86.3481	0.0503367	0.29664	0.169689	0.865254	0.999988	FBXO6
ENSG00000116670	290.876	-0.171833	0.374039	-0.459397	0.645949	0.999988	MAD2L2
ENSG00000162490	1.06903	1.13884	1.95477	0.582595	0.560166	0.999988	DRAXIN
ENSG00000177674	717.989	-0.0787207	0.329902	-0.238618	0.811401	0.999988	AGTRAP
ENSG00000215910	2.37979	0.777495	1.29193	0.60181	0.5473	0.999988	C1orf167
ENSG00000177000	36.0259	-0.0879827	0.370659	-0.237368	0.812371	0.999988	MTHFR
ENSG00000011021	81.7342	0.0378386	0.277334	0.136437	0.891476	0.999988	CLCN6
ENSG00000120937	1.48167	2.40249	1.97813	1.21452	0.224548	0.999988	NPPB
ENSG00000116685	445.455	-0.121905	0.314838	-0.387197	0.69861	0.999988	KIAA2013
ENSG00000083444	1164.76	0.00851355	0.220823	0.0385537	0.969246	0.999988	PLOD1
ENSG00000116688	487.806	0.0906245	0.265335	0.341547	0.732692	0.999988	MFN2
ENSG00000116691	103.479	0.18831	0.423598	0.444548	0.656647	0.999988	MIIP
ENSG00000120949	2.49315	2.58574	1.74365	1.48295	0.138088	0.999988	TNFRSF8
ENSG00000028137	2.02169	-1.32741	1.32934	-0.998544	0.318015	0.999988	TNFRSF1B
ENSG00000048707	307.824	-0.0360281	0.311989	-0.115479	0.908066	0.999988	VPS13D
ENSG00000162496	712.811	-0.0375733	0.198423	-0.189359	0.849811	0.999988	DHRS3
ENSG00000116721	1.97911	-0.387176	1.1936	-0.324376	0.745653	0.999988	PRAMEF1
ENSG00000179172	121.592	0.0896845	0.387447	0.231476	0.816945	0.999988	HNRNPCL1
ENSG00000120952	0.865432	0.524459	2.03816	0.257319	0.796932	0.999988	PRAMEF2
ENSG00000187545	1.55522	0.622361	1.53857	0.404507	0.68584	0.999988	PRAMEF10
ENSG00000277058	115.099	0.0662129	0.364303	0.181753	0.855777	0.999988	HNRNPCL3
ENSG00000275774	108.605	0.0899352	0.366027	0.245707	0.805909	0.999988	HNRNPCL2
ENSG00000179412	115.225	0.0707603	0.363428	0.194702	0.845626	0.999988	HNRNPCL4
ENSG00000279804	1.38662	1.12388	1.62367	0.692186	0.488821	0.999988	PRAMEF18
ENSG00000204481	2.13916	0.146139	1.14419	0.127723	0.898368	0.999988	PRAMEF14
ENSG00000204480	1.52755	0.446932	1.44829	0.308593	0.757631	0.999988	PRAMEF19
ENSG00000204479	0.70984	0.104518	2.40573	0.0434454	0.965347	0.999988	PRAMEF17
ENSG00000116731	143.109	0.0742794	0.261973	0.283538	0.776764	0.999988	PRDM2
ENSG00000189337	38.5801	0.124654	0.415016	0.300359	0.763903	0.999988	KAZN
ENSG00000171729	350.563	-0.260155	0.19947	-1.30423	0.192155	0.999988	TMEM51
ENSG00000142621	8.94472	0.945119	0.673358	1.40359	0.160441	0.999988	FHAD1
ENSG00000142634	2303.2	-0.0768714	0.358646	-0.214338	0.830284	0.999988	EFHD2
ENSG00000132906	114.65	0.143529	0.236818	0.606072	0.544467	0.999988	CASP9
ENSG00000116138	208.37	-0.131141	0.30678	-0.427476	0.669032	0.999988	DNAJC16
ENSG00000116771	272.824	-0.0535832	0.303729	-0.176418	0.859966	0.999988	AGMAT
ENSG00000197312	179.408	0.0237985	0.209608	0.113538	0.909604	0.999988	DDI2
ENSG00000215695	1.95757	0.967465	1.30255	0.742746	0.457635	0.999988	RSC1A1
ENSG00000116786	188.999	-0.198864	0.301567	-0.659435	0.509616	0.999988	PLEKHM2
ENSG00000162458	157.303	-0.0639622	0.322662	-0.198233	0.842863	0.999988	FBLIM1
ENSG00000233954	891.381	-0.25639	0.430377	-0.595735	0.551353	0.999988	UQCRHL
ENSG00000065526	402.172	-0.130315	0.376552	-0.346074	0.729287	0.999988	SPEN
ENSG00000116809	78.719	0.246696	0.26196	0.941735	0.346328	0.999988	ZBTB17
ENSG00000185519	49.3745	0.0391634	0.450318	0.0869683	0.930697	0.999988	FAM131C
ENSG00000142627	1797.84	0.0528393	0.312056	0.169326	0.86554	0.999988	EPHA2
ENSG00000142632	55.4644	0.0030472	0.380872	0.00800059	0.993617	0.999988	ARHGEF19
ENSG00000132881	16.5607	0.369426	0.582386	0.634332	0.525864	0.999988	CPLANE2
ENSG00000037637	136.715	-0.0926179	0.209012	-0.443122	0.657677	0.999988	FBXO42
ENSG00000055070	421.164	-0.291936	0.262202	-1.1134	0.265537	0.999988	SZRD1
ENSG00000157191	301.177	0.339202	0.208671	1.62554	0.104048	0.999988	NECAP2
ENSG00000219481	25.8774	-0.391246	0.415217	-0.942268	0.346055	0.999988	NBPF1
ENSG00000058453	54.3749	-0.146887	0.403493	-0.364038	0.715829	0.999988	CROCC
ENSG00000117122	2.7961	0.425901	1.38622	0.30724	0.758661	0.999988	MFAP2
ENSG00000159363	259.266	-0.0620336	0.312217	-0.198687	0.842507	0.999988	ATP13A2
ENSG00000117118	1252.37	0.0940999	0.268377	0.350625	0.725869	0.999988	SDHB
ENSG00000117115	53.219	0.183375	0.36608	0.500915	0.616431	0.999988	PADI2
ENSG00000142623	14.3211	0.331012	0.522768	0.633191	0.526609	0.999988	PADI1
ENSG00000142619	18.2987	-0.216643	0.523526	-0.413815	0.67901	0.999988	PADI3
ENSG00000179051	705.735	0.111975	0.231457	0.483784	0.628539	0.999988	RCC2
ENSG00000074964	69.424	0.0251568	0.348502	0.0721855	0.942454	0.999988	ARHGEF10L
ENSG00000117148	4.90409	0.525566	0.797031	0.659405	0.509636	0.999988	ACTL8
ENSG00000179023	52.3862	-0.00120811	0.356286	-0.00339086	0.997294	0.999988	KLHDC7A
ENSG00000009709	5.2369	0.774861	1.18953	0.6514	0.514788	0.999988	PAX7
ENSG00000159423	240.241	0.152673	0.25074	0.608887	0.5426	0.999988	ALDH4A1
ENSG00000169991	195.073	0.193736	0.451281	0.429303	0.667702	0.999988	IFFO2
ENSG00000127481	2166.17	0.00707594	0.383681	0.0184422	0.985286	0.999988	UBR4
ENSG00000127463	1045.21	0.00680907	0.382584	0.0177976	0.9858	0.999988	EMC1
ENSG00000053372	806.375	0.103783	0.175592	0.591047	0.554489	0.999988	MRTO4
ENSG00000211454	43.3282	-0.0829724	0.396124	-0.20946	0.834089	0.999988	AKR7L
ENSG00000162482	34.637	0.0503522	0.400295	0.125788	0.8999	0.999988	AKR7A3
ENSG00000053371	484.283	0.154359	0.231912	0.665595	0.50567	0.999988	AKR7A2
ENSG00000040487	124.44	0.276948	0.358143	0.773287	0.439352	0.999988	SLC66A1
ENSG00000077549	2412.45	-0.023212	0.161269	-0.143934	0.885553	0.999988	CAPZB
ENSG00000173436	21.9204	-0.852259	0.793652	-1.07385	0.282892	0.999988	MICOS10
ENSG00000270136	4.59128	1.93447	1.06771	1.81178	0.07002	0.999988	ENSG00000270136
ENSG00000158748	1.58465	-0.0430586	1.61823	-0.0266084	0.978772	0.999988	HTR6
ENSG00000162542	34.3556	-0.173823	0.370898	-0.468655	0.639316	0.999988	TMCO4
ENSG00000169914	26.4488	0.0780726	0.438912	0.177877	0.858819	0.999988	OTUD3
ENSG00000188257	0.0642457	-0.630856	4.08046	-0.154604	0.877133	0.999988	PLA2G2A
ENSG00000162545	291.821	-0.214146	0.53938	-0.397023	0.69135	0.999988	CAMK2N1
ENSG00000090432	517.322	-0.0464124	0.164599	-0.281973	0.777964	0.999988	MUL1
ENSG00000183114	15.0398	0.876823	0.565764	1.5498	0.121189	0.999988	FAM43B
ENSG00000158825	224.132	0.0308071	0.422978	0.0728339	0.941938	0.999988	CDA
ENSG00000158828	249.636	-0.00627535	0.235834	-0.0266092	0.978771	0.999988	PINK1
ENSG00000244038	2953.41	-0.000192676	0.269803	-0.000714133	0.99943	0.999988	DDOST
ENSG00000117245	9.56305	0.226884	0.600394	0.377892	0.705511	0.999988	KIF17
ENSG00000189410	49.0891	0.0298828	0.463552	0.0644648	0.9486	0.999988	SH2D5
ENSG00000127483	1310.61	-0.020921	0.320561	-0.0652638	0.947964	0.999988	HP1BP3
ENSG00000075151	338.517	0.219607	0.493456	0.445039	0.656291	0.999988	EIF4G3
ENSG00000117298	1899.61	-0.077059	0.223853	-0.344238	0.730667	0.999988	ECE1
ENSG00000142794	24.6996	-0.435543	0.524444	-0.830486	0.406264	0.999988	NBPF3
ENSG00000162551	0.861296	1.08654	2.33113	0.466101	0.641143	0.999988	ALPL
ENSG00000076864	346.098	-0.149568	0.323965	-0.46168	0.644311	0.999988	RAP1GAP
ENSG00000090686	323.454	-0.0400398	0.333686	-0.119992	0.904489	0.999988	USP48
ENSG00000142798	1676.86	0.137192	0.534686	0.256584	0.7975	0.999988	HSPG2
ENSG00000070831	1181.67	0.0821395	0.17747	0.462836	0.643482	0.999988	CDC42
ENSG00000162552	7.51412	-0.295437	0.68674	-0.430202	0.667049	0.999988	WNT4
ENSG00000184677	205.34	-0.170083	0.230846	-0.736782	0.461255	0.999988	ZBTB40
ENSG00000070886	0.433871	1.33095	2.71481	0.490257	0.623952	0.999988	EPHA8
ENSG00000133216	917.537	-0.169538	0.261642	-0.647975	0.517001	0.999988	EPHB2
ENSG00000004487	948.839	0.0444393	0.322208	0.137921	0.890303	0.999988	KDM1A
ENSG00000169641	259.042	0.228919	0.381964	0.59932	0.54896	0.999988	LUZP1
ENSG00000179546	113.821	-0.150189	0.431679	-0.347918	0.727902	0.999988	HTR1D
ENSG00000125944	1932.6	0.122509	0.388908	0.315007	0.752757	0.999988	HNRNPR
ENSG00000125945	51.2578	0.14092	0.35274	0.3995	0.689525	0.999988	ZNF436
ENSG00000204219	3.88177	-0.973492	0.896635	-1.08572	0.277604	0.999988	TCEA3
ENSG00000088280	26.9524	0.312639	0.373015	0.83814	0.401952	0.999988	ASAP3
ENSG00000007968	76.95	-0.186507	0.281851	-0.661724	0.508148	0.999988	E2F2
ENSG00000117318	5188.72	-0.00251751	0.389519	-0.00646313	0.994843	0.999988	ID3
ENSG00000142676	7738.36	-0.126271	0.148978	-0.847579	0.396673	0.999988	RPL11
ENSG00000011007	141.689	0.244144	0.239357	1.02	0.307728	0.999988	ELOA
ENSG00000057757	283.622	0.125735	0.246985	0.50908	0.610696	0.999988	PITHD1
ENSG00000011009	306.4	-0.0495682	0.326785	-0.151684	0.879436	0.999988	LYPLA2
ENSG00000117308	545.309	0.218941	0.21868	1.00119	0.316733	0.999988	GALE
ENSG00000117305	118.86	0.204558	0.233566	0.875806	0.381135	0.999988	HMGCL
ENSG00000179163	179.486	-0.0432663	0.20929	-0.206729	0.836222	0.999988	FUCA1
ENSG00000189266	165.298	-0.351304	0.34968	-1.00464	0.315068	0.999988	PNRC2
ENSG00000188529	840.567	-0.0753384	0.190513	-0.39545	0.692511	0.999988	SRSF10
ENSG00000142661	30.2741	0.118624	0.470401	0.252176	0.800905	0.999988	MYOM3
ENSG00000142677	40.477	-0.143705	0.330167	-0.43525	0.663381	0.999988	IL22RA1
ENSG00000185436	7.79932	-0.521586	0.81364	-0.641053	0.521488	0.999988	IFNLR1
ENSG00000158055	7.03778	0.947683	0.95636	0.990927	0.321721	0.999988	GRHL3
ENSG00000001460	45.4412	-0.204531	0.337624	-0.605796	0.54465	0.999988	STPG1
ENSG00000001461	47.4462	-0.358071	0.337067	-1.06231	0.288094	0.999988	NIPAL3
ENSG00000117602	108.905	-0.023112	0.314722	-0.0734362	0.941459	0.999988	RCAN3
ENSG00000184454	1.8637	1.3393	1.49597	0.895272	0.370642	0.999988	NCMAP
ENSG00000133226	460.953	0.139435	0.283344	0.492105	0.622645	0.999988	SRRM1
ENSG00000169504	623.279	-0.0669717	0.2351	-0.284865	0.775748	0.999988	CLIC4
ENSG00000020633	54.1349	-0.0560609	0.509991	-0.109925	0.912469	0.999988	RUNX3
ENSG00000117614	366.66	0.168353	0.326007	0.51641	0.605568	0.999988	SYF2
ENSG00000117616	98.254	-0.238263	0.592882	-0.401872	0.687778	0.999988	RSRP1
ENSG00000183726	756.17	-0.132976	0.176399	-0.75384	0.450945	0.999988	TMEM50A
ENSG00000204178	135.837	0.111904	0.303839	0.3683	0.71265	0.999988	MACO1
ENSG00000157978	112.041	0.00682944	0.290935	0.0234741	0.981272	0.999988	LDLRAP1
ENSG00000117643	3.63166	0.662596	1.00097	0.661955	0.508	0.999988	MAN1C1
ENSG00000162430	727.268	-0.202016	0.381204	-0.529942	0.596152	0.999988	SELENON
ENSG00000255054	18.6787	0.268584	0.511942	0.524638	0.599835	0.999988	ENSG00000255054
ENSG00000117640	192.158	-0.0590337	0.329767	-0.179016	0.857925	0.999988	MTFR1L
ENSG00000127423	98.3451	-0.0183295	0.328247	-0.0558406	0.955469	0.999988	AUNIP
ENSG00000182749	74.1902	0.194322	0.400225	0.485531	0.6273	0.999988	PAQR7
ENSG00000117632	2269.4	-0.117513	0.22906	-0.513023	0.607935	0.999988	STMN1
ENSG00000158006	125.681	0.0295736	0.311558	0.0949215	0.924377	0.999988	PAFAH2
ENSG00000158008	0.682736	-0.770044	2.2263	-0.345885	0.729429	0.999988	EXTL1
ENSG00000175087	31.9928	-0.0313002	0.361847	-0.0865012	0.931068	0.999988	PDIK1L
ENSG00000197245	0.318673	0.330924	3.48457	0.0949683	0.92434	0.999988	FAM110D
ENSG00000142684	545.428	-0.100951	0.37627	-0.268294	0.788473	0.999988	ZNF593
ENSG00000142675	1.16716	2.00712	1.82061	1.10244	0.270269	0.999988	CNKSR1
ENSG00000130695	129.931	0.28783	0.279265	1.03067	0.302697	0.999988	CEP85
ENSG00000142669	1271.4	-0.234163	0.56696	-0.413015	0.679595	0.999988	SH3BGRL3
ENSG00000158062	63.5846	-0.166833	0.383401	-0.435139	0.663461	0.999988	UBXN11
ENSG00000176092	11.2196	0.466894	0.624262	0.747914	0.454512	0.999988	CRYBG2
ENSG00000117682	133.708	-0.00831171	0.262882	-0.0316176	0.974777	0.999988	DHDDS
ENSG00000198830	658.933	-0.424297	0.250577	-1.69328	0.0904026	0.999988	HMGN2
ENSG00000117676	239.115	0.118485	0.200801	0.590061	0.55515	0.999988	RPS6KA1
ENSG00000117713	685.42	0.149064	0.286956	0.519465	0.603437	0.999988	ARID1A
ENSG00000060642	113.254	-0.0539358	0.265948	-0.202806	0.839287	0.999988	PIGV
ENSG00000204160	295.141	0.0709941	0.407344	0.174285	0.861641	0.999988	ZDHHC18
ENSG00000175793	2051.61	0.21471	0.173474	1.23771	0.215825	0.999988	SFN
ENSG00000142751	245.622	-0.0884329	0.234585	-0.376976	0.706191	0.999988	GPN2
ENSG00000198746	62.7307	0.293406	0.308682	0.950511	0.341853	0.999988	GPATCH3
ENSG00000090273	1688.29	0.051542	0.205711	0.250555	0.802158	0.999988	NUDC
ENSG00000253368	1075.93	0.135759	0.408132	0.332636	0.739409	0.999988	TRNP1
ENSG00000158246	8.98435	-0.0250081	0.64778	-0.0386058	0.969205	0.999988	TENT5B
ENSG00000090020	195.044	-0.0144316	0.261444	-0.0551994	0.95598	0.999988	SLC9A1
ENSG00000142784	74.9224	0.486651	0.279305	1.74236	0.081445	0.999988	WDTC1
ENSG00000186501	375.426	0.0717816	0.309953	0.231589	0.816857	0.999988	TMEM222
ENSG00000142765	4.45966	0.149291	0.907499	0.164508	0.869331	0.999988	SYTL1
ENSG00000142733	66.7843	0.0938435	0.290665	0.322858	0.746803	0.999988	MAP3K6
ENSG00000181773	8.21037	1.37584	0.853334	1.61231	0.106895	0.999988	GPR3
ENSG00000158195	335.953	0.025623	0.305982	0.0837404	0.933263	0.999988	WASF2
ENSG00000126705	76.2291	0.141543	0.35503	0.398679	0.69013	0.999988	AHDC1
ENSG00000126709	661.44	-0.119427	0.409555	-0.291602	0.770591	0.999988	IFI6
ENSG00000009780	60.7655	0.235322	0.355688	0.661597	0.50823	0.999988	FAM76A
ENSG00000117758	151.41	-0.200865	0.249355	-0.805537	0.42051	0.999988	STX12
ENSG00000117751	309.097	0.0202666	0.239134	0.0847501	0.93246	0.999988	PPP1R8
ENSG00000278868	0.37644	-1.68067	3.93112	-0.42753	0.668993	0.999988	ENSG00000278868
ENSG00000130775	10.0951	-0.919573	0.95739	-0.9605	0.336804	0.999988	THEMIS2
ENSG00000117748	460.74	0.168093	0.225895	0.74412	0.456804	0.999988	RPA2
ENSG00000130768	17.0082	-0.530451	0.541287	-0.97998	0.327096	0.999988	SMPDL3B
ENSG00000158156	60.2105	-0.214063	0.471706	-0.453806	0.649969	0.999988	XKR8
ENSG00000158161	119.031	-0.179243	0.233093	-0.768979	0.441906	0.999988	EYA3
ENSG00000169403	2.48543	-0.153907	1.27622	-0.120596	0.904011	0.999988	PTAFR
ENSG00000126698	513.22	0.00577077	0.295982	0.019497	0.984445	0.999988	DNAJC8
ENSG00000130770	1141.95	-0.0852772	0.35709	-0.238812	0.811252	0.999988	ATP5IF1
ENSG00000130766	109.003	-0.0384935	0.264034	-0.14579	0.884087	0.999988	SESN2
ENSG00000130772	228.15	-0.172369	0.263415	-0.654363	0.512878	0.999988	MED18
ENSG00000204138	392.52	-0.167301	0.2968	-0.563683	0.57297	0.999988	PHACTR4
ENSG00000180198	684.699	0.162776	0.178912	0.909809	0.362923	0.999988	RCC1
ENSG00000180098	140.383	-0.0360327	0.276352	-0.130387	0.896261	0.999988	TRNAU1AP
ENSG00000188060	1.97806	-0.633118	1.42096	-0.445557	0.655917	0.999988	RAB42
ENSG00000120656	213.813	-0.0971971	0.212463	-0.457478	0.647327	0.999988	TAF12
ENSG00000162419	132.562	-0.0336766	0.230956	-0.145814	0.884068	0.999988	GMEB1
ENSG00000198492	582.974	0.232417	0.296796	0.783085	0.433577	0.999988	YTHDF2
ENSG00000159023	78.0182	-0.187346	0.333382	-0.561957	0.574145	0.999988	EPB41
ENSG00000116350	340.951	0.112444	0.241054	0.466469	0.64088	0.999988	SRSF4
ENSG00000116353	162.962	0.157826	0.217543	0.725496	0.468148	0.999988	MECR
ENSG00000060656	257.114	-0.0154236	0.182461	-0.0845309	0.932634	0.999988	PTPRU
ENSG00000162510	5.44164	0.213286	1.23444	0.17278	0.862824	0.999988	MATN1
ENSG00000162511	0.959142	1.10479	2.01413	0.54852	0.583335	0.999988	LAPTM5
ENSG00000162512	138.145	-0.0488494	0.302566	-0.16145	0.871739	0.999988	SDC3
ENSG00000134644	708.981	0.149093	0.31355	0.475499	0.634431	0.999988	PUM1
ENSG00000084628	4.44254	0.023619	1.04891	0.0225176	0.982035	0.999988	NKAIN1
ENSG00000060688	786.585	-0.0288412	0.187446	-0.153864	0.877717	0.999988	SNRNP40
ENSG00000121766	119.911	-0.170049	0.255989	-0.66428	0.506511	0.999988	ZCCHC17
ENSG00000168528	166.335	-0.052413	0.402468	-0.130229	0.896385	0.999988	SERINC2
ENSG00000142910	1.67559	2.01428	1.68977	1.19205	0.233243	0.999988	TINAGL1
ENSG00000162517	544.564	0.136103	0.219244	0.620785	0.534741	0.999988	PEF1
ENSG00000084636	37.4996	0.119933	0.406638	0.294938	0.768041	0.999988	COL16A1
ENSG00000121753	58.7215	-0.211367	0.356784	-0.592422	0.553568	0.999988	ADGRB2
ENSG00000134668	8.83139	-1.14414	0.989114	-1.15673	0.247381	0.999988	SPOCD1
ENSG00000184007	197.792	0.0435314	0.210901	0.206406	0.836473	0.999988	PTP4A2
ENSG00000121774	1628.68	0.26952	0.251938	1.06979	0.284715	0.999988	KHDRBS1
ENSG00000121775	187.985	-0.00845383	0.269818	-0.0313315	0.975005	0.999988	TMEM39B
ENSG00000025800	445.242	0.196902	0.30057	0.655096	0.512406	0.999988	KPNA6
ENSG00000084652	633.936	0.168234	0.323266	0.520421	0.60277	0.999988	TXLNA
ENSG00000160050	20.3469	0.0791115	0.532113	0.148674	0.881811	0.999988	CCDC28B
ENSG00000160051	18.6955	0.734303	0.505812	1.45173	0.146576	0.999988	IQCC
ENSG00000222046	0.128491	-0.630862	4.08046	-0.154606	0.877132	0.999988	DCDC2B
ENSG00000160055	35.2222	0.567575	0.475537	1.19355	0.232656	0.999988	TMEM234
ENSG00000084623	2859.27	0.0520725	0.218602	0.238208	0.81172	0.999988	EIF3I
ENSG00000116478	967.427	0.0667268	0.301368	0.221413	0.824771	0.999988	HDAC1
ENSG00000175130	1532.76	-0.140934	0.425373	-0.331319	0.740404	0.999988	MARCKSL1
ENSG00000162526	0.588088	-0.679881	2.4014	-0.283119	0.777086	0.999988	TSSK3
ENSG00000225828	0.652384	-0.690447	2.65267	-0.260284	0.794645	0.999988	FAM229A
ENSG00000160058	177.784	0.0959749	0.300193	0.31971	0.749188	0.999988	BSDC1
ENSG00000160062	35.3148	-0.0526511	0.400859	-0.131346	0.895502	0.999988	ZBTB8A
ENSG00000176261	238.889	-0.00972332	0.289035	-0.0336406	0.973164	0.999988	ZBTB8OS
ENSG00000162521	930.298	0.134706	0.271919	0.495388	0.620326	0.999988	RBBP4
ENSG00000162520	80.5076	0.0444399	0.402792	0.11033	0.912148	0.999988	SYNC
ENSG00000162522	377.224	0.0181245	0.250036	0.0724876	0.942214	0.999988	KIAA1522
ENSG00000134684	1445.99	0.0541453	0.278563	0.194373	0.845884	0.999988	YARS1
ENSG00000116497	169.783	-0.0588428	0.22202	-0.265034	0.790984	0.999988	S100PBP
ENSG00000121905	23.4114	-0.0705428	0.465574	-0.151518	0.879567	0.999988	HPCA
ENSG00000121900	99.6856	-0.274395	0.505479	-0.542842	0.587238	0.999988	TMEM54
ENSG00000116514	184.021	0.276988	0.303681	0.912103	0.361715	0.999988	RNF19B
ENSG00000004455	962.131	0.0179304	0.213101	0.0841403	0.932945	0.999988	AK2
ENSG00000142920	6.11325	0.021659	0.775799	0.0279183	0.977727	0.999988	AZIN2
ENSG00000116525	20.5294	0.241324	0.454617	0.530829	0.595537	0.999988	TRIM62
ENSG00000160094	100.719	-0.177433	0.361641	-0.490633	0.623686	0.999988	ZNF362
ENSG00000134686	450.572	-0.165427	0.35677	-0.46368	0.642877	0.999988	PHC2
ENSG00000121903	27.3188	0.22003	0.419408	0.524621	0.599847	0.999988	ZSCAN20
ENSG00000121904	0.614592	-2.82971	2.88303	-0.981503	0.326345	0.999988	CSMD2
ENSG00000163866	190.987	-0.194265	0.371497	-0.522924	0.601027	0.999988	SMIM12
ENSG00000189433	0.550871	-1.45509	2.62691	-0.553916	0.579636	0.999988	GJB4
ENSG00000188910	2.13647	0.273801	1.24888	0.219238	0.826465	0.999988	GJB3
ENSG00000116544	2.5432	-0.706728	1.15717	-0.610739	0.541373	0.999988	DLGAP3
ENSG00000243749	320.543	-0.194787	0.294414	-0.661607	0.508223	0.999988	TMEM35B
ENSG00000163867	14.4956	0.0145346	0.613511	0.0236908	0.981099	0.999988	ZMYM6
ENSG00000197056	168.607	0.0627499	0.312836	0.200584	0.841024	0.999988	ZMYM1
ENSG00000116560	2517.92	0.265218	0.393724	0.673613	0.500557	0.999988	SFPQ
ENSG00000146463	257.783	0.0317412	0.338809	0.0936846	0.92536	0.999988	ZMYM4
ENSG00000142687	205.63	-0.124961	0.208696	-0.598772	0.549325	0.999988	KIAA0319L
ENSG00000020129	223.002	0.164019	0.249353	0.657777	0.510681	0.999988	NCDN
ENSG00000116819	2.0137	-0.000658632	1.40998	-0.000467121	0.999627	0.999988	TFAP2E
ENSG00000126067	2302.87	0.136792	0.245494	0.557213	0.577382	0.999988	PSMB2
ENSG00000142686	103.744	-0.0183805	0.416354	-0.0441465	0.964788	0.999988	C1orf216
ENSG00000092853	282.283	0.121246	0.442435	0.274041	0.784053	0.999988	CLSPN
ENSG00000134698	16.2038	0.0585242	0.498836	0.117322	0.906605	0.999988	AGO4
ENSG00000092847	153.201	0.0959126	0.235433	0.407388	0.683723	0.999988	AGO1
ENSG00000126070	117.554	-0.185827	0.259363	-0.716476	0.473698	0.999988	AGO3
ENSG00000116863	205.887	0.304643	0.223994	1.36005	0.173814	0.999988	ADPRS
ENSG00000171812	1.74071	-1.02777	1.32053	-0.7783	0.436392	0.999988	COL8A2
ENSG00000054116	641.909	-0.195352	0.247762	-0.788466	0.430424	0.999988	TRAPPC3
ENSG00000116871	752.797	0.0963722	0.200173	0.481444	0.630201	0.999988	MAP7D1
ENSG00000054118	658.776	0.116297	0.379893	0.306131	0.759505	0.999988	THRAP3
ENSG00000214193	4.0204	-0.631036	0.919855	-0.686016	0.492703	0.999988	SH3D21
ENSG00000142694	68.9212	0.208952	0.436243	0.478981	0.631952	0.999988	EVA1B
ENSG00000196182	45.9532	0.0276663	0.485111	0.057031	0.954521	0.999988	STK40
ENSG00000181817	154.004	-0.178173	0.420655	-0.423561	0.671886	0.999988	LSM10
ENSG00000116885	54.6727	-0.241893	0.388578	-0.622509	0.533607	0.999988	OSCP1
ENSG00000116898	898.241	-0.0715241	0.312368	-0.228974	0.818889	0.999988	MRPS15
ENSG00000163874	160.894	0.012697	0.388887	0.0326496	0.973954	0.999988	ZC3H12A
ENSG00000163875	354.364	-0.114972	0.287934	-0.399299	0.689673	0.999988	MEAF6
ENSG00000163877	111.147	0.464109	0.30538	1.51977	0.128568	0.999988	SNIP1
ENSG00000134697	329.598	0.215567	0.413331	0.521535	0.601994	0.999988	GNL2
ENSG00000169218	0.864387	0.0363519	1.90646	0.0190677	0.984787	0.999988	RSPO1
ENSG00000116922	210.105	0.0240915	0.223967	0.107567	0.914339	0.999988	C1orf109
ENSG00000134690	429.152	0.0622448	0.165189	0.376809	0.706316	0.999988	CDCA8
ENSG00000183317	10.3412	-0.640944	0.572794	-1.11898	0.26315	0.999988	EPHA10
ENSG00000185090	278.715	0.0643318	0.327123	0.196659	0.844094	0.999988	MANEAL
ENSG00000196449	419.567	-0.0990728	0.347109	-0.285422	0.775321	0.999988	YRDC
ENSG00000197982	372.881	-0.16777	0.489539	-0.342711	0.731816	0.999988	C1orf122
ENSG00000188786	64.1136	0.0339539	0.322742	0.105204	0.916214	0.999988	MTF1
ENSG00000204084	55.2215	0.0342886	0.276011	0.124229	0.901134	0.999988	INPP5B
ENSG00000183431	563.385	0.178034	0.349506	0.509387	0.610481	0.999988	SF3A3
ENSG00000183386	70.5756	-0.013074	0.309691	-0.0422163	0.966326	0.999988	FHL3
ENSG00000183520	526.638	-0.00979061	0.301091	-0.0325171	0.97406	0.999988	UTP11
ENSG00000185668	0.145633	0.330924	4.08046	0.0810998	0.935363	0.999988	POU3F1
ENSG00000116954	27.8844	-0.0446399	0.556765	-0.0801772	0.936096	0.999988	RRAGC
ENSG00000214114	9.14357	-0.577991	0.810861	-0.712811	0.475963	0.999988	MYCBP
ENSG00000158315	18.0037	-0.246159	0.529242	-0.465117	0.641848	0.999988	RHBDL2
ENSG00000174574	430.503	-0.0432229	0.31444	-0.13746	0.890667	0.999988	AKIRIN1
ENSG00000168653	2535.83	-0.0870749	0.252448	-0.344922	0.730153	0.999988	NDUFS5
ENSG00000127603	571.522	0.0670274	0.344928	0.194323	0.845923	0.999988	MACF1
ENSG00000183682	32.3119	-0.0975719	0.401511	-0.243012	0.807996	0.999988	BMP8A
ENSG00000090621	587.201	0.195971	0.332486	0.589411	0.555585	0.999988	PABPC4
ENSG00000163909	45.4522	-0.0379294	0.372927	-0.101707	0.918989	0.999988	HEYL
ENSG00000116983	6.06496	-0.266147	0.708147	-0.375836	0.707039	0.999988	HPCAL4
ENSG00000084072	361.393	0.0175567	0.172557	0.101744	0.91896	0.999988	PPIE
ENSG00000116985	55.1863	-0.007908	0.368351	-0.0214687	0.982872	0.999988	BMP8B
ENSG00000198754	0.126756	0.330932	4.08046	0.0811018	0.935361	0.999988	OXCT2
ENSG00000043514	177.603	0.0666773	0.249791	0.266933	0.789521	0.999988	TRIT1
ENSG00000116990	5.30225	0.95151	0.867281	1.09712	0.272589	0.999988	MYCL
ENSG00000168389	59.7789	-0.076535	0.285721	-0.267866	0.788802	0.999988	MFSD2A
ENSG00000131236	1943.07	0.135964	0.336937	0.40353	0.686558	0.999988	CAP1
ENSG00000131238	996.553	0.00893354	0.23014	0.0388179	0.969036	0.999988	PPT1
ENSG00000117000	152.476	0.160681	0.385234	0.417099	0.676606	0.999988	RLF
ENSG00000084073	1040.14	-0.0478582	0.332207	-0.144061	0.885452	0.999988	ZMPSTE24
ENSG00000049089	1.86021	-1.09529	1.37726	-0.795271	0.426456	0.999988	COL9A2
ENSG00000084070	99.7439	-0.1799	0.258402	-0.6962	0.486304	0.999988	SMAP2
ENSG00000187801	21.0719	0.116437	0.440883	0.2641	0.791703	0.999988	ZFP69B
ENSG00000164002	22.7673	0.0165758	0.53609	0.0309197	0.975334	0.999988	EXO5
ENSG00000117010	23.9514	0.137566	0.431934	0.318489	0.750114	0.999988	ZNF684
ENSG00000117016	5.41025	-0.0572454	0.867209	-0.0660111	0.947369	0.999988	RIMS3
ENSG00000066136	695.787	0.00912492	0.229509	0.0397584	0.968286	0.999988	NFYC
ENSG00000117013	0.815865	-0.453982	2.25904	-0.200962	0.840728	0.999988	KCNQ4
ENSG00000179862	459.198	0.161406	0.538343	0.29982	0.764315	0.999988	CITED4
ENSG00000171793	974.643	0.337767	0.288388	1.17122	0.241508	0.999988	CTPS1
ENSG00000010803	40.0046	-0.0412237	0.420446	-0.0980475	0.921895	0.999988	SCMH1
ENSG00000204060	6.45582	0.143574	0.783669	0.183207	0.854635	0.999988	FOXO6
ENSG00000127129	78.7202	0.122706	0.315426	0.389015	0.697265	0.999988	EDN2
ENSG00000127124	9.83422	-0.150712	0.703138	-0.214343	0.83028	0.999988	HIVEP3
ENSG00000044012	1.10321	-0.80083	2.08675	-0.383769	0.701149	0.999988	GUCA2B
ENSG00000198815	267.949	0.0155714	0.260676	0.0597345	0.952367	0.999988	FOXJ3
ENSG00000177181	35.5262	-0.261137	0.473199	-0.551853	0.581049	0.999988	RIMKLA
ENSG00000066185	2.42291	0.962783	1.27137	0.757282	0.448881	0.999988	ZMYND12
ENSG00000127125	408.151	-0.136793	0.259024	-0.528109	0.597423	0.999988	PPCS
ENSG00000186409	1.54633	-1.73021	2.02815	-0.853094	0.393607	0.999988	CCDC30
ENSG00000171960	497.888	-0.225105	0.169422	-1.32867	0.183958	0.999988	PPIH
ENSG00000065978	2269.61	0.122819	0.292412	0.420019	0.674472	0.999988	YBX1
ENSG00000117385	428.015	0.0944196	0.233244	0.404811	0.685617	0.999988	P3H1
ENSG00000164008	67.5632	0.100811	0.370638	0.271994	0.785627	0.999988	C1orf50
ENSG00000177868	94.4456	-0.305236	0.354861	-0.860157	0.389702	0.999988	SVBP
ENSG00000164010	23.832	0.257574	0.434538	0.592753	0.553346	0.999988	ERMAP
ENSG00000164011	47.3317	0.0706465	0.302316	0.233685	0.81523	0.999988	ZNF691
ENSG00000117394	2921.52	0.108999	0.301326	0.36173	0.717554	0.999988	SLC2A1
ENSG00000186973	2.24687	-0.321537	1.33204	-0.241387	0.809255	0.999988	CFAP144
ENSG00000117395	2229.91	-0.0544212	0.153817	-0.353806	0.723484	0.999988	EBNA1BP2
ENSG00000243710	15.2896	0.262985	0.625817	0.420227	0.67432	0.999988	CFAP57
ENSG00000117400	1.75361	-2.10216	1.65875	-1.26731	0.205043	0.999988	MPL
ENSG00000117399	1614.65	0.278912	0.238554	1.16918	0.242331	0.999988	CDC20
ENSG00000066322	1403.03	-0.0456073	0.183853	-0.248064	0.804085	0.999988	ELOVL1
ENSG00000159479	607.999	-0.209217	0.286535	-0.730165	0.465289	0.999988	MED8
ENSG00000198198	107.344	-0.0759762	0.229343	-0.331278	0.740435	0.999988	SZT2
ENSG00000178922	52.7798	-0.325615	0.400876	-0.812259	0.416643	0.999988	HYI
ENSG00000142949	2636.99	0.0777003	0.295438	0.263001	0.79255	0.999988	PTPRF
ENSG00000066135	255.63	0.136094	0.345264	0.394174	0.693453	0.999988	KDM4A
ENSG00000126091	6.52779	-0.52205	0.735392	-0.709894	0.47777	0.999988	ST3GAL3
ENSG00000117408	129.407	-0.0262957	0.218387	-0.120409	0.904159	0.999988	IPO13
ENSG00000132768	230.149	-0.121184	0.358888	-0.337665	0.735616	0.999988	DPH2
ENSG00000117410	1232.91	-0.130927	0.324564	-0.403393	0.686659	0.999988	ATP6V0B
ENSG00000117411	67.4666	0.203885	0.450439	0.452635	0.650812	0.999988	B4GALT2
ENSG00000159214	40.7658	-0.0269848	0.473254	-0.0570198	0.954529	0.999988	CCDC24
ENSG00000196517	101.216	0.152694	0.254828	0.599204	0.549037	0.999988	SLC6A9
ENSG00000178028	169.174	0.201256	0.236469	0.851091	0.394719	0.999988	DMAP1
ENSG00000117419	661.44	-0.00267101	0.243872	-0.0109525	0.991261	0.999988	ERI3
ENSG00000187147	210.01	-0.0485696	0.297962	-0.163006	0.870514	0.999988	RNF220
ENSG00000126106	80.5851	0.0332909	0.428281	0.0777315	0.938042	0.999988	TMEM53
ENSG00000198520	2.07879	-0.109937	1.60197	-0.0686262	0.945287	0.999988	ARMH1
ENSG00000142945	347.584	0.161272	0.322214	0.500513	0.616714	0.999988	KIF2C
ENSG00000142937	6229.82	-0.0522498	0.187791	-0.278233	0.780834	0.999988	RPS8
ENSG00000173846	66.9932	0.0210297	0.342221	0.0614508	0.951	0.999988	PLK3
ENSG00000188396	2.32833	2.46161	1.33186	1.84824	0.0645673	0.999988	DYNLT4
ENSG00000222009	12.1738	-0.179331	0.640162	-0.280133	0.779375	0.999988	BTBD19
ENSG00000117425	1.60433	-1.00996	1.87992	-0.537237	0.591104	0.999988	PTCH2
ENSG00000070785	230.761	0.163136	0.376355	0.433464	0.664677	0.999988	EIF2B3
ENSG00000126107	148.195	0.284015	0.238339	1.19164	0.233403	0.999988	HECTD3
ENSG00000126088	347.443	0.128065	0.195113	0.656365	0.511589	0.999988	UROD
ENSG00000162415	12.1569	-0.199496	0.638267	-0.312559	0.754616	0.999988	ZSWIM5
ENSG00000186603	13.8541	0.63841	0.613892	1.03994	0.298368	0.999988	HPDL
ENSG00000132781	68.3101	0.0976695	0.30471	0.320532	0.748565	0.999988	MUTYH
ENSG00000132773	176.463	0.028385	0.261162	0.108687	0.913451	0.999988	TOE1
ENSG00000070759	1.82165	0.928122	1.59556	0.581691	0.560775	0.999988	TESK2
ENSG00000132763	29.127	0.0215206	0.395719	0.0543835	0.95663	0.999988	MMACHC
ENSG00000117450	15522.4	0.0423203	0.24203	0.174855	0.861193	0.999988	PRDX1
ENSG00000117448	539.988	0.212393	0.180883	1.1742	0.240315	0.999988	AKR1A1
ENSG00000132780	1682.42	-0.0135684	0.340907	-0.0398009	0.968252	0.999988	NASP
ENSG00000159588	0.374704	-0.707836	3.26661	-0.216688	0.828451	0.999988	CCDC17
ENSG00000159592	55.6471	-0.301586	0.342333	-0.880971	0.378334	0.999988	GPBP1L1
ENSG00000159596	178.21	0.0538623	0.310279	0.173593	0.862185	0.999988	TMEM69
ENSG00000197429	128.901	-0.000401781	0.281121	-0.00142921	0.99886	0.999988	IPP
ENSG00000086015	189.141	-0.0511668	0.266509	-0.191989	0.84775	0.999988	MAST2
ENSG00000117461	2.53808	0.386683	1.51194	0.255752	0.798142	0.999988	PIK3R3
ENSG00000117472	8.57895	-0.306202	0.786835	-0.389156	0.697161	0.999988	TSPAN1
ENSG00000085998	238.278	-0.162493	0.37272	-0.435967	0.662861	0.999988	POMGNT1
ENSG00000085999	67.8228	-0.0454457	0.343687	-0.13223	0.894803	0.999988	RAD54L
ENSG00000132128	729.096	0.0796233	0.213581	0.372801	0.709297	0.999988	LRRC41
ENSG00000173660	1487.39	-0.122692	0.348976	-0.351577	0.725155	0.999988	UQCRH
ENSG00000117481	143.85	0.242375	0.301702	0.80336	0.421766	0.999988	NSUN4
ENSG00000117480	2.38924	0.0573719	1.25311	0.0457837	0.963483	0.999988	FAAH
ENSG00000197587	8.74171	0.229129	0.614756	0.372716	0.70936	0.999988	DMBX1
ENSG00000079277	119.642	0.117825	0.236468	0.498269	0.618295	0.999988	MKNK1
ENSG00000142961	16.0585	-0.184468	0.506607	-0.364123	0.715766	0.999988	MOB3C
ENSG00000123472	408.256	-0.0489656	0.267524	-0.183032	0.854773	0.999988	ATPAF1
ENSG00000159658	126.542	-0.0446466	0.31902	-0.139949	0.8887	0.999988	EFCAB14
ENSG00000162366	83.3691	-0.0370586	0.36244	-0.102247	0.91856	0.999988	PDZK1IP1
ENSG00000123473	223.042	0.0485965	0.248402	0.195637	0.844895	0.999988	STIL
ENSG00000162368	563.388	-0.0877735	0.201938	-0.434656	0.663812	0.999988	CMPK1
ENSG00000186790	1.85514	0.0482149	1.49824	0.0321811	0.974328	0.999988	FOXE3
ENSG00000186564	13.228	-0.167434	0.546639	-0.306296	0.759379	0.999988	FOXD2
ENSG00000269113	6.83499	-0.137054	0.87577	-0.156496	0.875642	0.999988	TRABD2B
ENSG00000117834	0.0928318	-1.54654	4.07362	-0.379648	0.704207	0.999988	SLC5A9
ENSG00000132122	27.5701	-0.125359	0.377128	-0.332403	0.739585	0.999988	SPATA6
ENSG00000142700	3.68806	0.520375	0.993139	0.523969	0.6003	0.999988	DMRTA2
ENSG00000185104	329.047	-0.0509056	0.273981	-0.1858	0.852602	0.999988	FAF1
ENSG00000123080	30.9315	0.0557722	0.69254	0.0805328	0.935814	0.999988	CDKN2C
ENSG00000123091	43.916	-0.188818	0.428781	-0.44036	0.659676	0.999988	RNF11
ENSG00000085831	19.6434	-0.12003	0.41069	-0.292265	0.770084	0.999988	TTC39A
ENSG00000085832	386.36	-0.0774417	0.180167	-0.429832	0.667318	0.999988	EPS15
ENSG00000117859	457.918	-0.125286	0.176693	-0.709059	0.478288	0.999988	OSBPL9
ENSG00000078618	1056.09	0.0435232	0.336248	0.129438	0.897011	0.999988	NRDC
ENSG00000169213	228.133	-0.0250196	0.30517	-0.0819858	0.934658	0.999988	RAB3B
ENSG00000117862	797.67	-0.128984	0.204048	-0.632125	0.527305	0.999988	TXNDC12
ENSG00000198841	188.983	0.432707	0.261734	1.65323	0.0982837	0.999988	KTI12
ENSG00000134717	212.506	-0.0902903	0.292528	-0.308655	0.757584	0.999988	BTF3L4
ENSG00000157077	101.115	-0.140659	0.299082	-0.470302	0.638139	0.999988	ZFYVE9
ENSG00000154222	157.645	0.3306	0.195953	1.68714	0.091577	0.999988	CC2D1B
ENSG00000085840	237.763	0.433239	0.322794	1.34215	0.179547	0.999988	ORC1
ENSG00000134748	221.947	0.0388162	0.267439	0.145141	0.8846	0.999988	PRPF38A
ENSG00000134744	227.123	-0.00103096	0.365229	-0.00282277	0.997748	0.999988	TUT4
ENSG00000162377	287.723	-0.070175	0.250543	-0.280091	0.779407	0.999988	COA7
ENSG00000162378	247.592	-0.277244	0.169338	-1.63723	0.101583	0.999988	ZYG11B
ENSG00000203995	55.4002	-0.0751702	0.303767	-0.24746	0.804552	0.999988	ZYG11A
ENSG00000121310	27.412	0.0772409	0.44313	0.174308	0.861624	0.999988	ECHDC2
ENSG00000116171	768.523	0.0415127	0.205221	0.202283	0.839696	0.999988	SCP2
ENSG00000157184	127.927	0.126586	0.32494	0.389568	0.696856	0.999988	CPT2
ENSG00000162384	288.796	-0.0804553	0.232777	-0.345632	0.729619	0.999988	CZIB
ENSG00000162385	646.413	0.118379	0.202522	0.584523	0.558869	0.999988	MAGOH
ENSG00000157193	543.689	-0.155076	0.27733	-0.559177	0.576041	0.999988	LRP8
ENSG00000174332	1.75535	1.22466	1.30334	0.939633	0.347406	0.999988	GLIS1
ENSG00000058804	911.633	-0.0945839	0.15756	-0.600305	0.548303	0.999988	NDC1
ENSG00000058799	167.061	-0.0690318	0.236052	-0.292442	0.769948	0.999988	YIPF1
ENSG00000081870	474.177	-0.230334	0.204159	-1.12821	0.259231	0.999988	IFT25
ENSG00000116212	244.366	0.0880042	0.267048	0.329544	0.741744	0.999988	LRRC42
ENSG00000116209	1022.37	-0.0886317	0.166732	-0.531582	0.595016	0.999988	TMEM59
ENSG00000116205	50.5517	-0.2036	0.33062	-0.615814	0.538018	0.999988	TCEANC2
ENSG00000215883	6.15812	-0.342507	0.710934	-0.48177	0.62997	0.999988	CYB5RL
ENSG00000116221	994.957	0.0841225	0.232542	0.361752	0.717537	0.999988	MRPL37
ENSG00000157216	67.2626	0.0291612	0.345972	0.0842877	0.932828	0.999988	SSBP3
ENSG00000162390	27.9105	0.628999	0.41917	1.50058	0.133464	0.999988	ACOT11
ENSG00000243725	215.809	0.225145	0.265043	0.849469	0.395621	0.999988	TTC4
ENSG00000162396	44.7042	0.228705	0.421409	0.542714	0.587326	0.999988	PARS2
ENSG00000116133	694.281	-0.0908876	0.256658	-0.35412	0.723249	0.999988	DHCR24
ENSG00000143001	1.78829	0.144504	1.41632	0.102028	0.918735	0.999988	TMEM61
ENSG00000169174	213.012	0.15929	0.387505	0.411066	0.681024	0.999988	PCSK9
ENSG00000162402	388.341	0.0915319	0.413349	0.22144	0.82475	0.999988	USP24
ENSG00000162407	413.027	0.1799	0.315325	0.570522	0.568324	0.999988	PLPP3
ENSG00000162409	137.953	-0.0730364	0.329649	-0.221558	0.824658	0.999988	PRKAA2
ENSG00000162600	115.323	-0.0827057	0.325985	-0.253711	0.799719	0.999988	OMA1
ENSG00000162601	59.7035	-0.167544	0.401029	-0.417785	0.676104	0.999988	MYSM1
ENSG00000177606	1043.65	0.188321	0.35819	0.525759	0.599056	0.999988	JUN
ENSG00000172456	27.0511	0.143237	0.397296	0.360531	0.71845	0.999988	FGGY
ENSG00000134709	2.8924	0.593465	1.2183	0.487126	0.626169	0.999988	HOOK1
ENSG00000134716	0.962946	-1.69649	2.10042	-0.807692	0.419268	0.999988	CYP2J2
ENSG00000162599	165.611	-0.0497269	0.21131	-0.235326	0.813956	0.999988	NFIA
ENSG00000162604	267.581	-0.268029	0.244165	-1.09774	0.272319	0.999988	TM2D1
ENSG00000132849	171.155	0.0574028	0.48774	0.117691	0.906312	0.999988	PATJ
ENSG00000132854	10.9864	-0.325725	0.759828	-0.428683	0.668154	0.999988	KANK4
ENSG00000162607	419.205	-0.196192	0.323785	-0.605933	0.544559	0.999988	USP1
ENSG00000116641	330.382	0.0731394	0.391813	0.186669	0.85192	0.999988	DOCK7
ENSG00000125703	89.1203	-0.25102	0.262954	-0.954617	0.339771	0.999988	ATG4C
ENSG00000187140	23.3542	-0.203661	0.530768	-0.38371	0.701193	0.999988	FOXD3
ENSG00000088035	232.602	-0.0703822	0.426557	-0.165001	0.868943	0.999988	ALG6
ENSG00000142856	305.495	-0.0483259	0.339781	-0.142227	0.886901	0.999988	ITGB3BP
ENSG00000203965	58.2774	0.231459	0.469691	0.49279	0.622161	0.999988	EFCAB7
ENSG00000079739	391.967	0.218598	0.323462	0.675808	0.499162	0.999988	PGM1
ENSG00000185483	587.103	-0.0900991	0.323844	-0.278218	0.780845	0.999988	ROR1
ENSG00000158966	30.8253	-0.0541454	0.39488	-0.137119	0.890937	0.999988	CACHD1
ENSG00000162437	110.313	-0.028907	0.238787	-0.121058	0.903645	0.999988	RAVER2
ENSG00000162434	1521.95	0.162167	0.310009	0.523103	0.600903	0.999988	JAK1
ENSG00000162433	120.739	-0.0523953	0.304113	-0.172289	0.86321	0.999988	AK4
ENSG00000116675	71.2017	-0.123329	0.397231	-0.310472	0.756202	0.999988	DNAJC6
ENSG00000213625	443.962	-0.222386	0.267023	-0.832835	0.404938	0.999988	LEPROT
ENSG00000116678	48.5267	-0.275595	0.402089	-0.685409	0.493086	0.999988	LEPR
ENSG00000184588	226.877	0.122493	0.326368	0.375323	0.707421	0.999988	PDE4B
ENSG00000152763	8.81083	0.311	0.585642	0.53104	0.595391	0.999988	DNAI4
ENSG00000198160	222.096	-0.145876	0.262942	-0.554782	0.579044	0.999988	MIER1
ENSG00000116704	145.217	-0.118185	0.234029	-0.505001	0.613558	0.999988	SLC35D1
ENSG00000142864	1254.99	0.215184	0.293728	0.732594	0.463806	0.999988	SERBP1
ENSG00000116717	296.435	0.255624	0.331572	0.770944	0.44074	0.999988	GADD45A
ENSG00000172380	1445.83	-0.0797086	0.469015	-0.169949	0.86505	0.999988	GNG12
ENSG00000162595	3.15366	-0.40642	0.991067	-0.410084	0.681745	0.999988	DIRAS3
ENSG00000116729	308.26	-0.158157	0.397211	-0.398169	0.690506	0.999988	WLS
ENSG00000024526	247.077	0.0236778	0.278595	0.08499	0.932269	0.999988	DEPDC1
ENSG00000066557	250.887	-0.021548	0.391266	-0.0550726	0.956081	0.999988	LRRC40
ENSG00000116754	738.396	-0.0943207	0.215855	-0.436964	0.662137	0.999988	SRSF11
ENSG00000118454	108.572	-0.120074	0.236126	-0.508515	0.611092	0.999988	ANKRD13C
ENSG00000197568	54.0008	-5.08653e-05	0.363455	-0.000139949	0.999888	0.999988	HHLA3
ENSG00000116761	21.9209	0.180966	0.468078	0.386615	0.699041	0.999988	CTH
ENSG00000132485	292.48	0.119459	0.352926	0.338481	0.735	0.999988	ZRANB2
ENSG00000162620	7.29819	0.0326814	0.681402	0.0479621	0.961746	0.999988	LRRIQ3
ENSG00000254685	105.408	0.0720872	0.414929	0.173734	0.862075	0.999988	FPGT
ENSG00000116791	843.243	-0.0387269	0.301821	-0.128311	0.897903	0.999988	CRYZ
ENSG00000162623	154.825	-0.095798	0.216918	-0.441632	0.658756	0.999988	TYW3
ENSG00000162624	0.0757618	-0.630857	4.08046	-0.154604	0.877133	0.999988	LHX8
ENSG00000137968	0.236979	1.09775	3.67952	0.29834	0.765444	0.999988	SLC44A5
ENSG00000117054	290.012	0.0314331	0.33961	0.0925566	0.926256	0.999988	ACADM
ENSG00000137955	660.407	-0.0229765	0.258094	-0.0890239	0.929063	0.999988	RABGGTB
ENSG00000184005	9.03271	-0.401713	0.839279	-0.478641	0.632194	0.999988	ST6GALNAC3
ENSG00000142892	405.238	-0.0539243	0.346285	-0.155722	0.876252	0.999988	PIGK
ENSG00000154027	44.4336	-0.0156864	0.297586	-0.0527123	0.957961	0.999988	AK5
ENSG00000036549	182.5	-0.300927	0.212463	-1.41638	0.156666	0.999988	ZZZ3
ENSG00000077254	287.563	0.0846289	0.428343	0.197573	0.843379	0.999988	USP33
ENSG00000180488	174.117	-0.0815146	0.325645	-0.250317	0.802342	0.999988	MIGA1
ENSG00000162614	25.0505	0.193198	0.469803	0.411232	0.680903	0.999988	NEXN
ENSG00000162613	1734.82	0.187107	0.407914	0.458691	0.646456	0.999988	FUBP1
ENSG00000162616	450.783	0.0596166	0.37767	0.157854	0.874572	0.999988	DNAJB4
ENSG00000137960	1.24799	-1.44158	1.89597	-0.760342	0.44705	0.999988	GIPC2
ENSG00000137965	22.6541	0.330932	1.76265	0.187747	0.851075	0.999988	IFI44
ENSG00000117114	2.33587	1.6159	1.78512	0.905205	0.365357	0.999988	ADGRL2
ENSG00000137941	14.6895	0.234079	0.491102	0.476641	0.633618	0.999988	TTLL7
ENSG00000142875	188.167	-0.0881321	0.353618	-0.24923	0.803183	0.999988	PRKACB
ENSG00000203943	5.63473	-0.73522	0.895922	-0.82063	0.411857	0.999988	SAMD13
ENSG00000117133	341.413	0.123987	0.349645	0.354609	0.722882	0.999988	RPF1
ENSG00000174021	1569.57	-0.289713	0.498409	-0.581274	0.561056	0.999988	GNG5
ENSG00000117151	181.309	-0.156894	0.224043	-0.700286	0.483749	0.999988	CTBS
ENSG00000117155	212.768	-0.183984	0.229951	-0.8001	0.423653	0.999988	SSX2IP
ENSG00000153898	38.0741	-0.12022	0.335283	-0.358562	0.719923	0.999988	MCOLN2
ENSG00000162643	8.55155	0.113561	0.806981	0.140723	0.888089	0.999988	DNAI3
ENSG00000055732	25.3417	-0.447858	0.395744	-1.13168	0.257767	0.999988	MCOLN3
ENSG00000097096	41.0116	-0.197869	0.380179	-0.520462	0.602741	0.999988	SYDE2
ENSG00000162642	150.549	-0.153512	0.385841	-0.397863	0.690731	0.999988	C1orf52
ENSG00000142867	243.429	-0.1084	0.247053	-0.43877	0.660828	0.999988	BCL10
ENSG00000153904	115.529	-0.32821	0.249858	-1.31359	0.188985	0.999988	DDAH1
ENSG00000142871	851.752	0.0337438	0.192498	0.175294	0.860848	0.999988	CCN1
ENSG00000117174	380.619	-0.030966	0.370874	-0.0834946	0.933458	0.999988	ZNHIT6
ENSG00000171502	0.683923	2.1878	2.45021	0.892905	0.371908	0.999988	COL24A1
ENSG00000122417	60.2835	-0.374752	0.429265	-0.873009	0.382658	0.999988	ODF2L
ENSG00000097033	507.867	-0.102411	0.210673	-0.486114	0.626886	0.999988	SH3GLB1
ENSG00000183291	1293.42	-0.182001	0.320307	-0.568208	0.569894	0.999988	SELENOF
ENSG00000153936	107.982	-0.202963	0.260189	-0.780061	0.435355	0.999988	HS2ST1
ENSG00000143013	246.057	0.155958	0.452609	0.344575	0.730414	0.999988	LMO4
ENSG00000065243	356.097	-0.0926687	0.398123	-0.232764	0.815945	0.999988	PKN2
ENSG00000137947	246.104	0.188427	0.372501	0.505844	0.612966	0.999988	GTF2B
ENSG00000137944	136.662	-0.0996561	0.378697	-0.263155	0.792431	0.999988	KYAT3
ENSG00000213516	476.665	0.134321	0.423461	0.317199	0.751093	0.999988	RBMXL1
ENSG00000117226	14.2522	-0.241708	0.64931	-0.372254	0.709704	0.999988	GBP3
ENSG00000117228	22.6141	-0.292139	1.03982	-0.280951	0.778748	0.999988	GBP1
ENSG00000162645	5.30587	1.31821	1.11489	1.18237	0.237059	0.999988	GBP2
ENSG00000213512	1.21172	-0.679146	2.38595	-0.284644	0.775917	0.999988	GBP7
ENSG00000162654	12.6188	-0.630881	2.87843	-0.219175	0.826513	0.999988	GBP4
ENSG00000154451	3.68504	-0.6309	4.08046	-0.154615	0.877125	0.999988	GBP5
ENSG00000197147	96.5002	-0.0992279	0.258164	-0.38436	0.700712	0.999988	LRRC8B
ENSG00000171488	478.299	-0.167329	0.281974	-0.59342	0.5529	0.999988	LRRC8C
ENSG00000271949	8.2803	0.602359	0.643303	0.936354	0.349091	0.999988	ENSG00000271949
ENSG00000171492	621.372	-0.0793021	0.170091	-0.466233	0.641049	0.999988	LRRC8D
ENSG00000162664	281.97	0.13189	0.324044	0.407013	0.683998	0.999988	ZNF326
ENSG00000122482	214.729	0.349148	0.34402	1.01491	0.310151	0.999988	ZNF644
ENSG00000162669	1.78146	-0.377099	1.2867	-0.293074	0.769465	0.999988	HFM1
ENSG00000097046	130.534	0.0130756	0.369818	0.0353568	0.971795	0.999988	CDC7
ENSG00000069702	71.2506	0.0316396	0.34044	0.0929374	0.925953	0.999988	TGFBR3
ENSG00000172031	2.78615	-0.672173	1.16797	-0.575506	0.564949	0.999988	EPHX4
ENSG00000230667	385.873	0.0565431	0.253935	0.222668	0.823794	0.999988	SETSIP
ENSG00000189195	6.08783	-0.717144	0.899963	-0.79686	0.425533	0.999988	BTBD8
ENSG00000069712	13.7038	0.20681	0.676687	0.305622	0.759892	0.999988	ENSG00000069712
ENSG00000174842	165.438	0.14165	0.375457	0.377273	0.70597	0.999988	GLMN
ENSG00000122484	113.423	0.22837	0.387867	0.588784	0.556006	0.999988	RPAP2
ENSG00000067208	133.532	0.0852494	0.245823	0.346792	0.728748	0.999988	EVI5
ENSG00000122406	2469.71	0.147441	0.324264	0.454695	0.649329	0.999988	RPL5
ENSG00000154511	156.198	-0.233356	0.255911	-0.911864	0.36184	0.999988	DIPK1A
ENSG00000143033	130.235	-0.100051	0.304016	-0.329099	0.742081	0.999988	MTF2
ENSG00000117500	554.718	-0.111273	0.182843	-0.608571	0.542809	0.999988	TMED5
ENSG00000122483	47.1508	-0.210467	0.466022	-0.451626	0.651539	0.999988	CCDC18
ENSG00000117505	253	-0.00700207	0.241959	-0.0289391	0.976913	0.999988	DR1
ENSG00000137942	208.794	-0.0515117	0.45224	-0.113904	0.909314	0.999988	FNBP1L
ENSG00000137936	315.709	0.251121	0.215921	1.16302	0.244822	0.999988	BCAR3
ENSG00000067334	521.512	-0.150875	0.394836	-0.38212	0.702373	0.999988	DNTTIP2
ENSG00000023909	3378.49	-0.0249565	0.169521	-0.147218	0.88296	0.999988	GCLM
ENSG00000198691	1.56575	-0.619931	1.50726	-0.411296	0.680855	0.999988	ABCA4
ENSG00000137962	297.899	0.00855163	0.256167	0.033383	0.973369	0.999988	ARHGAP29
ENSG00000117528	763.549	-0.081672	0.332297	-0.245781	0.805852	0.999988	ABCD3
ENSG00000117525	31.4713	-0.0555072	0.482455	-0.115052	0.908404	0.999988	F3
ENSG00000143036	52.6496	-0.189626	0.339311	-0.558857	0.576259	0.999988	SLC44A3
ENSG00000117519	1329.66	0.0312752	0.35113	0.0890701	0.929026	0.999988	CNN3
ENSG00000172339	184.347	-0.226718	0.306217	-0.740383	0.459067	0.999988	ALG14
ENSG00000152078	193.422	0.079588	0.336077	0.236815	0.812801	0.999988	TLCD4
ENSG00000122481	115.182	-0.234654	0.302765	-0.775038	0.438317	0.999988	RWDD3
ENSG00000117569	118.176	0.479323	0.428564	1.11844	0.263379	0.999988	PTBP2
ENSG00000188641	83.7691	0.057202	0.365513	0.156498	0.875641	0.999988	DPYD
ENSG00000162627	262.556	-0.156152	0.315602	-0.494775	0.620759	0.999988	SNX7
ENSG00000099260	20.8681	0.00341585	0.954851	0.00357737	0.997146	0.999988	PALMD
ENSG00000156869	78.5815	-0.403816	0.480149	-0.841023	0.400335	0.999988	FRRS1
ENSG00000162688	199.553	0.254276	0.540009	0.470874	0.637731	0.999988	AGL
ENSG00000117620	171.67	0.0602026	0.262566	0.229285	0.818647	0.999988	SLC35A3
ENSG00000156875	487.931	-0.193408	0.323655	-0.597574	0.550124	0.999988	MFSD14A
ENSG00000156876	139.864	0.154429	0.395597	0.390369	0.696264	0.999988	SASS6
ENSG00000122435	97.5259	5.19491e-05	0.404578	0.000128403	0.999898	0.999988	TRMT13
ENSG00000137992	130.572	0.076481	0.402441	0.190043	0.849276	0.999988	DBT
ENSG00000137996	330.78	-0.0752387	0.174274	-0.431726	0.66594	0.999988	RTCA
ENSG00000079335	24.5216	0.697957	0.647832	1.07737	0.281313	0.999988	CDC14A
ENSG00000162692	1.76373	1.27054	1.64256	0.773516	0.439217	0.999988	VCAM1
ENSG00000162694	127.185	-0.16855	0.303633	-0.55511	0.57882	0.999988	EXTL2
ENSG00000162695	353.741	-0.0788052	0.23892	-0.32984	0.741521	0.999988	SLC30A7
ENSG00000117543	249.821	0.071007	0.245502	0.289232	0.772404	0.999988	DPH5
ENSG00000060718	1.28371	1.64324	1.82575	0.900035	0.368102	0.999988	COL11A1
ENSG00000185946	38.5757	0.0782045	0.356217	0.219542	0.826228	0.999988	RNPC3
ENSG00000134215	52.3777	-0.220924	0.509664	-0.433471	0.664673	0.999988	VAV3
ENSG00000085491	514.535	0.0174811	0.293093	0.0596437	0.952439	0.999988	SLC25A24
ENSG00000162636	67.0117	0.121025	0.420944	0.287508	0.773724	0.999988	EEIG2
ENSG00000162639	30.0397	0.174723	0.352045	0.49631	0.619676	0.999988	HENMT1
ENSG00000134186	242.781	0.0345234	0.366692	0.0941483	0.924991	0.999988	PRPF38B
ENSG00000116266	280.541	0.1022	0.393633	0.259632	0.795148	0.999988	STXBP3
ENSG00000162641	1.63999	2.18138	1.60847	1.35619	0.175039	0.999988	AKNAD1
ENSG00000274068	16.1984	-0.239079	0.543849	-0.439605	0.660223	0.999988	ENSG00000274068
ENSG00000121957	202.876	-0.110823	0.246218	-0.4501	0.652639	0.999988	GPSM2
ENSG00000121940	438.837	-0.040375	0.307925	-0.13112	0.895681	0.999988	CLCC1
ENSG00000085433	64.7327	-0.0866399	0.386378	-0.224236	0.822574	0.999988	WDR47
ENSG00000197780	187.538	0.0179797	0.271714	0.0661715	0.947241	0.999988	TAF13
ENSG00000215717	85.944	-0.20681	0.276259	-0.748608	0.454094	0.999988	TMEM167B
ENSG00000116299	11.9173	0.233543	0.543446	0.429744	0.667382	0.999988	ELAPOR1
ENSG00000031698	862.536	0.270568	0.316088	0.855989	0.392004	0.999988	SARS1
ENSG00000143126	214.968	-0.023246	0.315201	-0.0737496	0.94121	0.999988	CELSR2
ENSG00000134222	158.504	-0.0816282	0.290725	-0.280775	0.778883	0.999988	PSRC1
ENSG00000134243	285.571	-0.122858	0.293144	-0.419105	0.675139	0.999988	SORT1
ENSG00000143106	1993.08	0.0492785	0.196147	0.251233	0.801634	0.999988	PSMA5
ENSG00000143028	0.553803	0.941186	2.5812	0.364631	0.715387	0.999988	SYPL2
ENSG00000162650	18.1536	0.0939342	0.47976	0.195794	0.844771	0.999988	ATXN7L2
ENSG00000174151	34.604	-0.325761	0.414613	-0.785698	0.432044	0.999988	CYB561D1
ENSG00000181754	9.98579	0.362793	0.618158	0.586893	0.557275	0.999988	AMIGO1
ENSG00000065135	900.053	-0.029535	0.32985	-0.0895405	0.928652	0.999988	GNAI3
ENSG00000134183	1.75228	0.950955	1.44278	0.659112	0.509824	0.999988	GNAT2
ENSG00000116337	232.532	0.0326203	0.223143	0.146186	0.883775	0.999988	AMPD2
ENSG00000168765	58.9621	0.215514	0.347401	0.62036	0.535021	0.999988	GSTM4
ENSG00000213366	3.2033	-0.360151	0.922025	-0.390608	0.696087	0.999988	GSTM2
ENSG00000134184	10.3116	0.261988	0.571745	0.458226	0.64679	0.999988	GSTM1
ENSG00000134201	4.06996	-0.196847	0.846855	-0.232445	0.816193	0.999988	GSTM5
ENSG00000134202	142.915	0.202621	0.221149	0.91622	0.359552	0.999988	GSTM3
ENSG00000198758	9.66236	0.373325	0.769359	0.485242	0.627505	0.999988	EPS8L3
ENSG00000184371	901.798	0.0204918	0.403127	0.0508321	0.959459	0.999988	CSF1
ENSG00000168710	1047.99	0.147758	0.305627	0.483458	0.62877	0.999988	AHCYL1
ENSG00000143093	149.636	0.240864	0.321181	0.749933	0.453295	0.999988	STRIP1
ENSG00000197106	43.0845	0.362616	0.35949	1.0087	0.31312	0.999988	SLC6A17
ENSG00000116396	7.92949	0.902713	0.822964	1.0969	0.272684	0.999988	KCNC4
ENSG00000162775	192.711	0.144498	0.247644	0.583488	0.559565	0.999988	RBM15
ENSG00000168679	492.085	-0.148354	0.366887	-0.404358	0.685949	0.999988	SLC16A4
ENSG00000134248	1094.19	-0.138161	0.407708	-0.338873	0.734705	0.999988	LAMTOR5
ENSG00000121931	325.612	0.13196	0.313771	0.420562	0.674075	0.999988	LRIF1
ENSG00000156171	297.344	-0.144978	0.174365	-0.831459	0.405714	0.999988	DRAM2
ENSG00000134255	276.304	0.0640175	0.316721	0.202126	0.839818	0.999988	CEPT1
ENSG00000162777	6.93493	-0.0642714	0.70248	-0.0914921	0.927102	0.999988	DENND2D
ENSG00000173947	2.89507	-0.61446	1.17633	-0.522354	0.601424	0.999988	PIFO
ENSG00000085465	1.60292	1.00644	1.62848	0.618021	0.536561	0.999988	OVGP1
ENSG00000116455	738.495	0.1266	0.238813	0.530121	0.596028	0.999988	WDR77
ENSG00000116459	1417.77	0.0462784	0.169558	0.272935	0.784903	0.999988	ATP5PB
ENSG00000116473	309.354	-0.123799	0.245996	-0.503256	0.614784	0.999988	RAP1A
ENSG00000197852	27.1131	-0.35301	0.427173	-0.826386	0.408585	0.999988	INKA2
ENSG00000064703	278.819	0.0953308	0.413938	0.230302	0.817857	0.999988	DDX20
ENSG00000143079	134.225	0.0748595	0.238063	0.314453	0.753177	0.999988	CTTNBP2NL
ENSG00000134245	2.20821	1.61845	1.45374	1.1133	0.265581	0.999988	WNT2B
ENSG00000007341	124.776	-0.354446	0.23537	-1.50591	0.132091	0.999988	ST7L
ENSG00000116489	1512.94	0.0522399	0.188143	0.27766	0.781273	0.999988	CAPZA1
ENSG00000155363	179.096	0.0554455	0.303178	0.182881	0.854891	0.999988	MOV10
ENSG00000155366	629.146	0.0357232	0.188428	0.189586	0.849634	0.999988	RHOC
ENSG00000155367	4.4849	-1.08612	0.859483	-1.26369	0.206343	0.999988	PPM1J
ENSG00000155380	1162.19	0.0703102	0.375038	0.187475	0.851288	0.999988	SLC16A1
ENSG00000198799	105.372	-0.145631	0.346286	-0.420552	0.674082	0.999988	LRIG2
ENSG00000081026	108.219	0.0975041	0.392249	0.248577	0.803688	0.999988	MAGI3
ENSG00000116793	69.0008	0.0319213	0.283452	0.112616	0.910335	0.999988	PHTF1
ENSG00000081019	66.7505	0.091708	0.347773	0.263701	0.79201	0.999988	RSBN1
ENSG00000188761	9.03651	0.169033	0.652951	0.258875	0.795732	0.999988	BCL2L15
ENSG00000134262	109.997	0.0123048	0.296128	0.0415524	0.966856	0.999988	AP4B1
ENSG00000118655	110.784	-0.0582177	0.280931	-0.207231	0.835829	0.999988	DCLRE1B
ENSG00000163349	386.411	-0.0843077	0.19835	-0.425046	0.670803	0.999988	HIPK1
ENSG00000116774	55.9607	0.0959109	0.534282	0.179514	0.857534	0.999988	OLFML3
ENSG00000134207	8.12836	0.277998	0.960083	0.289556	0.772156	0.999988	SYT6
ENSG00000197323	297.172	0.122294	0.357194	0.342373	0.73207	0.999988	TRIM33
ENSG00000116752	377.122	-0.101666	0.243825	-0.416962	0.676706	0.999988	BCAS2
ENSG00000175984	1.76465	0.0624271	1.50126	0.041583	0.966831	0.999988	DENND2C
ENSG00000213281	414.496	-0.0367622	0.245447	-0.149776	0.880941	0.999988	NRAS
ENSG00000009307	1166.81	0.232174	0.387696	0.598855	0.549269	0.999988	CSDE1
ENSG00000052723	163.555	-0.206093	0.396981	-0.51915	0.603656	0.999988	SIKE1
ENSG00000134198	19.5021	0.158934	0.637902	0.249151	0.803244	0.999988	TSPAN2
ENSG00000134259	10.5708	1.69766	0.755567	2.24686	0.0246488	0.999988	NGF
ENSG00000173218	363.401	0.0663398	0.180778	0.366969	0.713642	0.999988	VANGL1
ENSG00000118729	1.37463	-0.395243	1.68281	-0.234871	0.814309	0.999988	CASQ2
ENSG00000163393	2.47385	0.921079	1.38698	0.66409	0.506633	0.999988	SLC22A15
ENSG00000163399	2145.04	0.147564	0.431328	0.342114	0.732265	0.999988	ATP1A1
ENSG00000116815	254.644	-0.142579	0.272832	-0.522589	0.60126	0.999988	CD58
ENSG00000143061	432.623	-0.0269155	0.29034	-0.0927034	0.926139	0.999988	IGSF3
ENSG00000134247	724.09	-0.0834818	0.321886	-0.259352	0.795364	0.999988	PTGFRN
ENSG00000134256	3.9141	-0.732519	1.08835	-0.673054	0.500913	0.999988	CD101
ENSG00000116830	200.187	0.0575536	0.374055	0.153864	0.877717	0.999988	TTF2
ENSG00000134253	22.6354	-0.285602	0.45642	-0.625743	0.531484	0.999988	TRIM45
ENSG00000134258	0.619906	1.32546	2.75039	0.481915	0.629866	0.999988	VTCN1
ENSG00000198162	220.573	-0.102329	0.244838	-0.417944	0.675988	0.999988	MAN1A2
ENSG00000183508	2.12708	1.50361	1.56447	0.961095	0.336504	0.999988	TENT5C
ENSG00000196505	151.231	0.0287913	0.214035	0.134517	0.892994	0.999988	GDAP2
ENSG00000065183	394.26	0.175901	0.453177	0.388152	0.697904	0.999988	WDR3
ENSG00000116874	107.802	0.180219	0.248951	0.723912	0.46912	0.999988	WARS2
ENSG00000143067	37.7746	0.305145	0.384363	0.793898	0.427255	0.999988	ZNF697
ENSG00000092621	912.262	0.269429	0.368733	0.730689	0.464969	0.999988	PHGDH
ENSG00000134250	933.989	-0.0168213	0.26531	-0.0634025	0.949446	0.999988	NOTCH2
ENSG00000265808	271.18	0.000439425	0.230819	0.00190377	0.998481	0.999988	SEC22B
ENSG00000278882	17.3251	-0.11206	0.449632	-0.249226	0.803186	0.999988	ENSG00000278882
ENSG00000273136	7.10627	-0.137857	0.677578	-0.203456	0.838779	0.999988	NBPF26
ENSG00000263353	366.612	0.0554205	0.215926	0.256665	0.797437	0.999988	PPIAL4A
ENSG00000188610	41.2844	-0.228965	0.318398	-0.719116	0.47207	0.999988	FAM72B
ENSG00000171943	88.4088	0.106078	0.246728	0.429937	0.667241	0.999988	SRGAP2C
ENSG00000203818	4675.63	-0.00567282	0.350968	-0.0161634	0.987104	0.999988	ENSG00000203818
ENSG00000263513	45.4339	-0.18343	0.321547	-0.570462	0.568364	0.999988	FAM72C
ENSG00000271567	257.089	0.0273949	0.218382	0.125445	0.900171	0.999988	PPIAL4E
ENSG00000266338	7.00351	-0.33793	0.664046	-0.508895	0.610826	0.999988	NBPF15
ENSG00000279782	257.008	0.0260371	0.218534	0.119144	0.905161	0.999988	PPIAL4F
ENSG00000196369	86.774	0.0514876	0.237475	0.216813	0.828354	0.999988	SRGAP2B
ENSG00000215784	44.9131	-0.152747	0.326171	-0.468302	0.639569	0.999988	FAM72D
ENSG00000256374	257.182	0.0257412	0.218434	0.117844	0.906191	0.999988	ENSG00000256374
ENSG00000162825	8.13026	-0.200023	0.673085	-0.297173	0.766334	0.999988	NBPF20
ENSG00000117262	151.63	-0.208443	0.203165	-1.02598	0.304903	0.999988	GPR89A
ENSG00000174827	4.75541	0.420805	0.83582	0.503463	0.614639	0.999988	PDZK1
ENSG00000265491	348.226	0.0202949	0.302671	0.0670529	0.94654	0.999988	RNF115
ENSG00000186141	355.891	0.0621764	0.260506	0.238676	0.811357	0.999988	POLR3C
ENSG00000186364	23.026	-0.235921	0.461818	-0.510851	0.609455	0.999988	NUDT17
ENSG00000131788	213.747	0.0503035	0.242453	0.207477	0.835638	0.999988	PIAS3
ENSG00000143127	2.78981	-0.350391	1.207	-0.290298	0.771588	0.999988	ITGA10
ENSG00000131779	211.344	0.00673103	0.279085	0.0241182	0.980758	0.999988	PEX11B
ENSG00000265241	934.533	-0.0865795	0.19435	-0.445484	0.65597	0.999988	RBM8A
ENSG00000271601	359.793	-0.0384885	0.224853	-0.171172	0.864089	0.999988	LIX1L
ENSG00000272031	2.40299	-0.452259	1.25819	-0.359451	0.719258	0.999988	ANKRD34A
ENSG00000121851	52.0894	-0.0550007	0.376465	-0.146098	0.883844	0.999988	POLR3GL
ENSG00000265972	1.99891	0.21816	1.94945	0.111908	0.910896	0.999988	TXNIP
ENSG00000271425	12.3211	-0.0884024	0.568897	-0.155393	0.876512	0.999988	NBPF10
ENSG00000270339	184.292	0.0151879	0.23628	0.0642795	0.948748	0.999988	PPIAL4H
ENSG00000268043	11.2911	0.125025	0.524874	0.2382	0.811726	0.999988	NBPF12
ENSG00000131791	72.0241	-0.120851	0.275116	-0.439271	0.660465	0.999988	PRKAB2
ENSG00000131781	2.92828	0.688544	1.36044	0.50612	0.612772	0.999988	FMO5
ENSG00000131778	425.829	-0.100951	0.186128	-0.542372	0.587562	0.999988	CHD1L
ENSG00000116128	84.0919	0.00867057	0.278961	0.0310816	0.975204	0.999988	BCL9
ENSG00000162836	91.971	-0.115241	0.263829	-0.436803	0.662254	0.999988	ACP6
ENSG00000188092	148.721	-0.192844	0.209316	-0.921306	0.356891	0.999988	GPR89B
ENSG00000263956	7.73151	-0.427222	0.648271	-0.659018	0.509884	0.999988	NBPF11
ENSG00000236334	317.621	0.0240086	0.204785	0.117238	0.906671	0.999988	PPIAL4G
ENSG00000270629	39.2091	-0.0971813	0.329485	-0.294949	0.768033	0.999988	NBPF14
ENSG00000178104	57.9342	-0.297831	0.396118	-0.751873	0.452127	0.999988	PDE4DIP
ENSG00000269713	8.02504	-0.296774	0.630013	-0.47106	0.637598	0.999988	NBPF9
ENSG00000271383	33.6982	-0.175148	0.344085	-0.509026	0.610734	0.999988	NBPF19
ENSG00000263464	337.906	0.0328514	0.200269	0.164036	0.869703	0.999988	ENSG00000263464
ENSG00000203814	7669.65	-0.0858283	0.346259	-0.247873	0.804233	0.999988	H2BC18
ENSG00000183598	7504.07	0.0288063	0.341224	0.0844206	0.932722	0.999988	H3C13
ENSG00000270882	17160.9	-0.080934	0.395732	-0.204517	0.837949	0.999988	H4C14
ENSG00000203811	14261.2	-0.0283078	0.3035	-0.0932711	0.925688	0.999988	H3C14
ENSG00000203812	13595.2	-0.0899617	0.363667	-0.247374	0.804619	0.999988	ENSG00000203812
ENSG00000184678	8962.22	-0.060299	0.376424	-0.160189	0.872732	0.999988	H2BC21
ENSG00000272196	13594.8	-0.0900273	0.363704	-0.247529	0.804499	0.999988	ENSG00000272196
ENSG00000203852	14260.8	-0.0282664	0.303458	-0.0931476	0.925786	0.999988	H3C15
ENSG00000270276	17160.8	-0.0809521	0.395739	-0.204559	0.837917	0.999988	H4C15
ENSG00000184260	9182.15	-0.018966	0.36736	-0.0516277	0.958825	0.999988	H2AC20
ENSG00000184270	6450.65	-0.106526	0.326248	-0.326519	0.744032	0.999988	H2AC21
ENSG00000178096	168.804	0.203095	0.406837	0.499204	0.617635	0.999988	BOLA1
ENSG00000143368	1268.39	0.369736	0.293739	1.25872	0.20813	0.999988	SF3B4
ENSG00000014914	71.9371	0.0589317	0.381568	0.154446	0.877258	0.999988	MTMR11
ENSG00000264522	171.185	-0.0704876	0.327127	-0.215474	0.829397	0.999988	OTUD7B
ENSG00000136631	317.9	0.0638833	0.324376	0.196942	0.843873	0.999988	VPS45
ENSG00000023902	32.7454	0.140778	0.460628	0.305622	0.759892	0.999988	PLEKHO1
ENSG00000143401	662.606	-0.0426428	0.325114	-0.131162	0.895647	0.999988	ANP32E
ENSG00000117362	872.154	-0.0785804	0.404843	-0.194101	0.846097	0.999988	APH1A
ENSG00000118292	0.336634	1.28912	3.36297	0.383328	0.701477	0.999988	C1orf54
ENSG00000159208	1.12568	-1.26148	2.09	-0.603581	0.546122	0.999988	CIART
ENSG00000266472	1076.5	-0.057708	0.24597	-0.234614	0.814508	0.999988	MRPS21
ENSG00000117360	458.77	0.0819135	0.353906	0.231455	0.816961	0.999988	PRPF3
ENSG00000163125	376.107	0.243504	0.292395	0.83279	0.404963	0.999988	RPRD2
ENSG00000143374	301.864	0.0688863	0.273596	0.251781	0.80121	0.999988	TARS2
ENSG00000143369	12.493	0.0172583	0.631768	0.0273175	0.978207	0.999988	ECM1
ENSG00000143382	24.0594	0.0820199	0.42725	0.191972	0.847764	0.999988	ADAMTSL4
ENSG00000143384	1453.22	0.0428885	0.229244	0.187087	0.851593	0.999988	MCL1
ENSG00000143420	680.68	-0.246708	0.341164	-0.723135	0.469597	0.999988	ENSA
ENSG00000143457	201.962	0.101842	0.300839	0.338525	0.734967	0.999988	GOLPH3L
ENSG00000143452	82.2589	-0.0299594	0.358752	-0.0835101	0.933446	0.999988	HORMAD1
ENSG00000163131	159.41	-0.0665627	0.364615	-0.182556	0.855146	0.999988	CTSS
ENSG00000143387	2.78064	-1.52301	1.34699	-1.13067	0.258194	0.999988	CTSK
ENSG00000143437	235.942	0.133613	0.249784	0.534916	0.592708	0.999988	ARNT
ENSG00000143379	208.402	-0.00465157	0.315001	-0.0147668	0.988218	0.999988	SETDB1
ENSG00000143418	2297.33	-0.109314	0.207485	-0.526852	0.598296	0.999988	CERS2
ENSG00000143412	12.4405	0.113434	0.553054	0.205105	0.83749	0.999988	ANXA9
ENSG00000143409	35.3962	-0.422614	0.365011	-1.15781	0.24694	0.999988	MINDY1
ENSG00000143363	108.991	0.0271364	0.241302	0.112458	0.91046	0.999988	PRUNE1
ENSG00000143443	118.427	-0.173913	0.367383	-0.473382	0.635941	0.999988	C1orf56
ENSG00000197622	363.035	-0.06197	0.307003	-0.201854	0.840031	0.999988	CDC42SE1
ENSG00000213190	727.905	-0.169974	0.323144	-0.526	0.598888	0.999988	MLLT11
ENSG00000143458	56.9271	-0.186491	0.319249	-0.584156	0.559115	0.999988	GABPB2
ENSG00000143434	4.78671	-0.473037	0.948015	-0.498976	0.617796	0.999988	SEMA6C
ENSG00000163156	266.597	0.0127643	0.262827	0.0485654	0.961266	0.999988	SCNM1
ENSG00000163155	51.4179	0.0635739	0.360549	0.176325	0.860038	0.999988	LYSMD1
ENSG00000163159	370.035	0.0687085	0.243347	0.282348	0.777676	0.999988	VPS72
ENSG00000143398	376.107	0.15853	0.286716	0.552918	0.58032	0.999988	PIP5K1A
ENSG00000159352	1365.6	0.106588	0.233344	0.456786	0.647825	0.999988	PSMD4
ENSG00000143373	263.144	0.0748424	0.212131	0.352813	0.724229	0.999988	ZNF687
ENSG00000143393	343.544	0.0392975	0.175956	0.223337	0.823273	0.999988	PI4KB
ENSG00000143390	222.069	0.147298	0.269282	0.547002	0.584377	0.999988	RFX5
ENSG00000143416	74.6561	-0.0602301	0.318244	-0.189258	0.849891	0.999988	SELENBP1
ENSG00000159377	3506.47	0.0917464	0.170321	0.538666	0.590117	0.999988	PSMB4
ENSG00000143442	346.802	0.186529	0.324093	0.575542	0.564925	0.999988	POGZ
ENSG00000143375	9.6208	-0.23247	0.678895	-0.342424	0.732032	0.999988	CGN
ENSG00000143367	293.807	0.0802204	0.262818	0.305231	0.76019	0.999988	TUFT1
ENSG00000143376	323.898	0.0104802	0.277367	0.0377846	0.969859	0.999988	SNX27
ENSG00000159409	7.5021	-0.174016	0.727061	-0.239341	0.810841	0.999988	CELF3
ENSG00000178796	1.06174	0.420444	2.11992	0.19833	0.842787	0.999988	RIIAD1
ENSG00000143436	564.251	0.0253821	0.197422	0.128567	0.8977	0.999988	MRPL9
ENSG00000143450	4.04342	0.232981	1.20379	0.193541	0.846536	0.999988	OAZ3
ENSG00000182134	84.6932	0.172675	0.302422	0.570973	0.568018	0.999988	TDRKH
ENSG00000143365	0.587718	-0.599969	2.55321	-0.234986	0.814219	0.999988	RORC
ENSG00000159445	123.167	0.0859189	0.413053	0.20801	0.835221	0.999988	THEM4
ENSG00000197747	9663.7	-0.0973279	0.266472	-0.365247	0.714927	0.999988	S100A10
ENSG00000163191	11438.1	-0.0315694	0.364845	-0.0865282	0.931047	0.999988	S100A11
ENSG00000159450	3.04975	-0.905843	1.09283	-0.828897	0.407163	0.999988	TCHH
ENSG00000197915	0.775155	0.144727	2.5607	0.0565186	0.954929	0.999988	HRNR
ENSG00000143631	4.86224	0.595529	1.1096	0.536708	0.591469	0.999988	FLG
ENSG00000169509	2.00934	-0.303685	1.64241	-0.184902	0.853306	0.999988	CRCT1
ENSG00000185966	0.771421	-1.27478	2.36475	-0.539077	0.589833	0.999988	LCE3E
ENSG00000163202	1.63036	1.03119	1.43369	0.719255	0.471984	0.999988	LCE3D
ENSG00000163220	2.21571	-0.526801	1.31793	-0.39972	0.689363	0.999988	S100A9
ENSG00000197956	34404.7	-0.0457418	0.375715	-0.121746	0.9031	0.999988	S100A6
ENSG00000196420	2.9336	-0.268324	0.96993	-0.276643	0.782054	0.999988	S100A5
ENSG00000196154	8028.14	-0.181415	0.246035	-0.737356	0.460906	0.999988	S100A4
ENSG00000188015	416.353	-0.0719675	0.349621	-0.205844	0.836913	0.999988	S100A3
ENSG00000196754	46.8958	0.0824085	0.440764	0.186967	0.851686	0.999988	S100A2
ENSG00000188643	1648.63	-0.026385	0.393779	-0.0670046	0.946578	0.999988	S100A16
ENSG00000189171	1005.09	-0.0856379	0.327954	-0.261127	0.793994	0.999988	S100A13
ENSG00000160678	2.46387	-1.87199	1.36667	-1.36974	0.170767	0.999988	S100A1
ENSG00000160679	671.034	0.0685099	0.185072	0.370179	0.711249	0.999988	CHTOP
ENSG00000143553	440.55	-0.0465234	0.361329	-0.128756	0.897551	0.999988	SNAPIN
ENSG00000143621	2195.38	0.179164	0.293124	0.611221	0.541053	0.999988	ILF2
ENSG00000169418	16.3333	-0.37685	0.617414	-0.610369	0.541618	0.999988	NPR1
ENSG00000143624	502.422	0.0187415	0.272184	0.068856	0.945104	0.999988	INTS3
ENSG00000279767	0.161524	-0.630857	4.08046	-0.154604	0.877133	0.999988	ENSG00000279767
ENSG00000143554	1.09202	-2.9616	2.01091	-1.47276	0.140815	0.999988	SLC27A3
ENSG00000143614	275.018	0.0912333	0.286682	0.318239	0.750304	0.999988	GATAD2B
ENSG00000198837	184.11	0.00139933	0.341555	0.00409693	0.996731	0.999988	DENND4B
ENSG00000160741	251.02	0.0353193	0.286386	0.123328	0.901848	0.999988	CRTC2
ENSG00000143570	1432.62	-0.102364	0.303409	-0.337379	0.735831	0.999988	SLC39A1
ENSG00000143578	54.9837	-0.0609026	0.316343	-0.192521	0.847334	0.999988	CREB3L4
ENSG00000143543	795.126	-0.0691342	0.445781	-0.155086	0.876754	0.999988	JTB
ENSG00000143545	571.751	-0.0737374	0.230807	-0.319477	0.749365	0.999988	RAB13
ENSG00000177954	2039.92	-0.223575	0.368887	-0.606081	0.544461	0.999988	RPS27
ENSG00000143549	2062.89	-0.0595705	0.174081	-0.342199	0.732201	0.999988	TPM3
ENSG00000143612	855.964	-0.18462	0.319383	-0.578052	0.563229	0.999988	C1orf43
ENSG00000143569	833.503	0.261971	0.262	0.99989	0.317364	0.999988	UBAP2L
ENSG00000143575	673.368	-0.0261321	0.315252	-0.0828927	0.933937	0.999988	HAX1
ENSG00000143515	124.261	-0.0126975	0.376398	-0.0337342	0.973089	0.999988	ATP8B2
ENSG00000160712	60.1846	0.0887684	0.319865	0.277518	0.781382	0.999988	IL6R
ENSG00000160714	578.837	-0.107085	0.238021	-0.449898	0.652784	0.999988	UBE2Q1
ENSG00000160716	6.78331	0.19061	0.699669	0.272428	0.785293	0.999988	CHRNB2
ENSG00000160710	1402.48	0.112622	0.270114	0.416943	0.67672	0.999988	ADAR
ENSG00000143603	3.29483	0.791846	1.01412	0.780824	0.434906	0.999988	KCNN3
ENSG00000163344	465.615	-0.197209	0.217497	-0.906718	0.364556	0.999988	PMVK
ENSG00000163346	342.934	-0.00456778	0.314649	-0.014517	0.988417	0.999988	PBXIP1
ENSG00000163348	218.143	0.0242487	0.432381	0.0560817	0.955277	0.999988	PYGO2
ENSG00000160691	844.668	-0.0721485	0.23518	-0.30678	0.759011	0.999988	SHC1
ENSG00000173207	874.192	-0.195973	0.362632	-0.540418	0.588908	0.999988	CKS1B
ENSG00000160688	470.869	-0.0382752	0.276083	-0.138636	0.889738	0.999988	FLAD1
ENSG00000160685	138.992	0.137347	0.238999	0.574679	0.565508	0.999988	ZBTB7B
ENSG00000163354	1.14578	-0.820771	1.96958	-0.416725	0.67688	0.999988	DCST2
ENSG00000163357	12.1817	-0.434038	0.586651	-0.739858	0.459386	0.999988	DCST1
ENSG00000143537	671.239	-0.116653	0.270271	-0.431616	0.666021	0.999988	ADAM15
ENSG00000243364	49.0562	-0.0286797	0.390936	-0.0733618	0.941518	0.999988	EFNA4
ENSG00000169242	417.515	-0.0694149	0.42527	-0.163225	0.870341	0.999988	EFNA1
ENSG00000169241	307.862	-0.0464875	0.357192	-0.130147	0.89645	0.999988	SLC50A1
ENSG00000179085	672.719	-0.0909501	0.357828	-0.254172	0.799363	0.999988	DPM3
ENSG00000163463	1939.6	0.0138954	0.331	0.0419802	0.966515	0.999988	KRTCAP2
ENSG00000163462	8.96106	-0.283487	0.677641	-0.418344	0.675696	0.999988	TRIM46
ENSG00000185499	37.9993	-0.0944728	0.443512	-0.213011	0.831319	0.999988	MUC1
ENSG00000279487	1.73565	0.32715	1.3988	0.233879	0.815079	0.999988	ENSG00000279487
ENSG00000169231	35.8213	-0.264335	0.388916	-0.679671	0.496713	0.999988	THBS3
ENSG00000173171	600.419	0.0685522	0.265993	0.257722	0.796621	0.999988	MTX1
ENSG00000177628	521.485	-0.0624325	0.313359	-0.199237	0.842078	0.999988	GBA1
ENSG00000160767	98.0463	-0.254324	0.512658	-0.496088	0.619832	0.999988	ENTREP3
ENSG00000116521	1146.39	0.00269849	0.286584	0.00941602	0.992487	0.999988	SCAMP3
ENSG00000176444	131.293	-0.150271	0.341371	-0.4402	0.659793	0.999988	CLK2
ENSG00000143630	25.8344	-0.206451	0.553319	-0.373113	0.709064	0.999988	HCN3
ENSG00000160752	1068.16	0.0727081	0.247725	0.293503	0.769138	0.999988	FDPS
ENSG00000160753	313.881	-0.23669	0.410448	-0.576663	0.564167	0.999988	RUSC1
ENSG00000116539	238.668	0.0957672	0.447148	0.214174	0.830412	0.999988	ASH1L
ENSG00000125459	227.892	0.0647939	0.26415	0.245292	0.80623	0.999988	MSTO1
ENSG00000163374	314.201	0.0658383	0.239043	0.275425	0.78299	0.999988	YY1AP1
ENSG00000132676	784.005	-0.0168919	0.257096	-0.0657024	0.947615	0.999988	DAP3
ENSG00000116580	256.131	0.108402	0.258418	0.419484	0.674863	0.999988	GON4L
ENSG00000132718	23.3721	0.0435946	0.451141	0.0966319	0.923019	0.999988	SYT11
ENSG00000143622	143.537	0.192135	0.301052	0.638212	0.523335	0.999988	RIT1
ENSG00000132680	277.852	-0.22871	0.372354	-0.614227	0.539065	0.999988	KHDC4
ENSG00000173080	0.183703	-1.68233	4.06896	-0.413454	0.679274	0.999988	RXFP4
ENSG00000116584	167.552	0.183413	0.251048	0.73059	0.46503	0.999988	ARHGEF2
ENSG00000163479	2551.13	-0.0900699	0.174297	-0.516762	0.605322	0.999988	SSR2
ENSG00000160803	464.536	-0.0571628	0.253218	-0.225745	0.821399	0.999988	UBQLN4
ENSG00000116586	1155.5	-0.0440973	0.459683	-0.0959299	0.923576	0.999988	LAMTOR2
ENSG00000254726	18.0833	0.0622114	0.484816	0.12832	0.897896	0.999988	MEX3A
ENSG00000160789	5086.95	0.318841	0.379619	0.839899	0.400965	0.999988	LMNA
ENSG00000196189	0.820903	1.2646	2.37415	0.532653	0.594274	0.999988	SEMA4A
ENSG00000160785	238.519	-0.132615	0.340585	-0.389374	0.696999	0.999988	SLC25A44
ENSG00000160783	53.8493	0.00607728	0.29538	0.0205744	0.983585	0.999988	PMF1
ENSG00000160781	2.96911	-0.294539	1.60471	-0.183547	0.854369	0.999988	PAQR6
ENSG00000198952	349.924	0.0660751	0.193586	0.341322	0.732861	0.999988	SMG5
ENSG00000163472	46.3334	-0.330834	0.423257	-0.781638	0.434427	0.999988	TMEM79
ENSG00000198715	449.771	-0.014597	0.356322	-0.0409658	0.967323	0.999988	GLMP
ENSG00000163468	6258.82	0.192265	0.342231	0.561801	0.574252	0.999988	CCT3
ENSG00000163467	20.6393	-0.374553	0.500489	-0.748374	0.454235	0.999988	TSACC
ENSG00000125462	8.12304	0.207105	0.709892	0.291742	0.770484	0.999988	MIR9-1HG
ENSG00000116604	354.039	-0.0844345	0.241264	-0.349968	0.726363	0.999988	MEF2D
ENSG00000183856	333.847	0.140734	0.246288	0.571423	0.567713	0.999988	IQGAP3
ENSG00000163382	1110.68	-0.0855723	0.346366	-0.247058	0.804864	0.999988	NAXE
ENSG00000160818	479.16	0.0996603	0.265802	0.374942	0.707703	0.999988	GPATCH4
ENSG00000132692	80.545	0.0235684	0.507664	0.0464251	0.962971	0.999988	BCAN
ENSG00000132688	27.1601	0.388573	0.835576	0.465036	0.641906	0.999988	NES
ENSG00000143320	32.7962	-0.19664	0.375486	-0.523695	0.60049	0.999988	CRABP2
ENSG00000143319	261.14	-0.0986665	0.221745	-0.444954	0.656353	0.999988	ISG20L2
ENSG00000143303	138.288	-0.170692	0.256574	-0.665272	0.505877	0.999988	METTL25B
ENSG00000143314	1312.09	0.0267284	0.199919	0.133696	0.893643	0.999988	MRPL24
ENSG00000143321	2496.55	-0.0214837	0.217919	-0.0985861	0.921467	0.999988	HDGF
ENSG00000143294	640.826	-0.0177283	0.223454	-0.0793377	0.936764	0.999988	PRCC
ENSG00000027869	9.7662	-0.0946446	0.807753	-0.11717	0.906725	0.999988	SH2D2A
ENSG00000198400	1.24187	-0.404533	1.76589	-0.229082	0.818805	0.999988	NTRK1
ENSG00000187800	67.5046	0.0482856	0.407601	0.118463	0.905701	0.999988	PEAR1
ENSG00000160838	1.59258	0.698708	1.37095	0.509653	0.610294	0.999988	LRRC71
ENSG00000132694	299.48	-0.0601838	0.212089	-0.283767	0.776589	0.999988	ARHGEF11
ENSG00000253831	19.3991	0.342433	0.55621	0.615654	0.538123	0.999988	ETV3L
ENSG00000117036	241.783	0.00868322	0.424897	0.0204361	0.983695	0.999988	ETV3
ENSG00000183853	938.978	-0.0146218	0.250717	-0.0583198	0.953494	0.999988	KIRREL1
ENSG00000163565	19.2232	1.06298	0.964781	1.10178	0.270556	0.999988	IFI16
ENSG00000162706	0.579546	1.78518	2.54031	0.70274	0.482218	0.999988	CADM3
ENSG00000158716	378.312	-0.056606	0.423973	-0.133513	0.893788	0.999988	DUSP23
ENSG00000188004	1.73052	1.32063	1.83652	0.719093	0.472084	0.999988	SNHG28
ENSG00000213085	2.76557	0.504732	1.35694	0.371965	0.709919	0.999988	CFAP45
ENSG00000158710	8732.13	0.133054	0.136271	0.976393	0.32887	0.999988	TAGLN2
ENSG00000085552	9.55088	-0.294543	0.746937	-0.394334	0.693334	0.999988	IGSF9
ENSG00000162723	1.43509	-0.0725932	1.80479	-0.0402225	0.967916	0.999988	SLAMF9
ENSG00000143315	251.493	-0.133353	0.271611	-0.490973	0.623446	0.999988	PIGM
ENSG00000162729	157.873	0.15359	0.246506	0.623068	0.53324	0.999988	IGSF8
ENSG00000018625	1.43927	1.54537	1.56127	0.989816	0.322264	0.999988	ATP1A2
ENSG00000132681	1.03281	-1.79578	2.30373	-0.779508	0.435681	0.999988	ATP1A4
ENSG00000162734	675.887	-0.173651	0.366684	-0.47357	0.635806	0.999988	PEA15
ENSG00000132716	1.91268	0.398622	1.25706	0.317107	0.751162	0.999988	DCAF8
ENSG00000258465	3.26705	-0.663333	1.06067	-0.625389	0.531716	0.999988	ENSG00000258465
ENSG00000162735	170.819	-0.0933874	0.210623	-0.443386	0.657487	0.999988	PEX19
ENSG00000122218	1470.3	0.23476	0.436516	0.537804	0.590712	0.999988	COPA
ENSG00000162736	1013.69	-0.0644341	0.212335	-0.303456	0.761543	0.999988	NCSTN
ENSG00000162738	18.6525	-0.416879	0.586734	-0.710507	0.477389	0.999988	VANGL2
ENSG00000026751	3.83557	-0.0346865	0.956486	-0.0362645	0.971071	0.999988	SLAMF7
ENSG00000122224	5.78869	0.676407	0.790545	0.855621	0.392207	0.999988	LY9
ENSG00000122223	1.61793	-0.596895	2.42278	-0.246368	0.805398	0.999988	CD244
ENSG00000158769	484.712	-0.0188519	0.228527	-0.0824932	0.934255	0.999988	F11R
ENSG00000158773	300.998	-0.201868	0.271761	-0.742817	0.457593	0.999988	USF1
ENSG00000186517	0.237286	-0.630866	4.08046	-0.154607	0.877131	0.999988	ARHGAP30
ENSG00000143217	6.61355	-0.461267	0.696494	-0.662269	0.507799	0.999988	NECTIN4
ENSG00000162755	9.65836	-0.124083	0.604381	-0.205305	0.837334	0.999988	KLHDC9
ENSG00000143256	1244.23	-0.148	0.312694	-0.473308	0.635994	0.999988	PFDN2
ENSG00000158793	291.168	-0.0753971	0.251749	-0.299493	0.764564	0.999988	NIT1
ENSG00000158796	157.684	0.146859	0.277147	0.529898	0.596183	0.999988	DEDD
ENSG00000143222	562.377	-0.0253868	0.171966	-0.147627	0.882637	0.999988	UFC1
ENSG00000143258	66.0893	-0.0126342	0.496131	-0.0254654	0.979684	0.999988	USP21
ENSG00000143224	121.834	0.209104	0.265319	0.788122	0.430626	0.999988	PPOX
ENSG00000158850	158.069	-0.00899752	0.419784	-0.0214337	0.9829	0.999988	B4GALT3
ENSG00000158859	1.02868	-0.68299	2.46896	-0.276631	0.782064	0.999988	ADAMTS4
ENSG00000158864	1303.83	0.108532	0.268461	0.404274	0.686011	0.999988	NDUFS2
ENSG00000158882	41.4801	0.00476691	0.406359	0.0117308	0.99064	0.999988	TOMM40L
ENSG00000158887	3.93982	-0.392595	0.930683	-0.421836	0.673145	0.999988	MPZ
ENSG00000143252	1246.99	-0.0442824	0.257204	-0.172168	0.863305	0.999988	SDHC
ENSG00000173110	52.5882	0.348805	0.50291	0.693573	0.48795	0.999988	HSPA6
ENSG00000162746	18.6886	0.238208	0.488775	0.487359	0.626004	0.999988	FCRLB
ENSG00000081721	303.855	-0.0977611	0.261145	-0.374356	0.708139	0.999988	DUSP12
ENSG00000118217	429.35	0.085156	0.356767	0.238688	0.811348	0.999988	ATF6
ENSG00000162745	9.91926	-0.35266	0.626641	-0.562779	0.573586	0.999988	OLFML2B
ENSG00000198929	1.97089	-0.841647	1.53353	-0.54883	0.583122	0.999988	NOS1AP
ENSG00000239887	1.4555	1.0655	1.52906	0.696831	0.485908	0.999988	C1orf226
ENSG00000152332	369.9	-0.150656	0.244668	-0.615755	0.538056	0.999988	UHMK1
ENSG00000117143	179.027	-0.112724	0.232526	-0.48478	0.627832	0.999988	UAP1
ENSG00000162733	0.126756	0.330932	4.08046	0.0811018	0.935361	0.999988	DDR2
ENSG00000132196	100.124	0.197569	0.25644	0.770432	0.441043	0.999988	HSD17B7
ENSG00000143248	5.54942	0.255736	0.803968	0.318092	0.750415	0.999988	RGS5
[truncated: 13,620 more rows]

## Sheet: RNASEL KO +polyIC vs -polyIC
	baseMean	log2FoldChange	lfcSE	stat	pvalue	padj	Gene_name
[truncated: 14,703 more rows]
